# Supplementary material for: Long noncoding RNA SOX2OT promotes pancreatic cancer cell migration and invasion through destabilizing FUS protein via ubiquitination
Source: Cell Death Discov. 2021 Sep 22;7:261. doi: 10.1038/s41420-021-00640-8 (PMC8458496; doi:10.1038/s41420-021-00640-8)
Supplement: Supplementary file 1 — Table S1 [file 41420_2021_640_MOESM1_ESM.xlsx]

## Sheet: Sheet1
gene_id	gene_name	transcript_id	GO	KEGG	KO_ENTRY	EC	Description	trans_type	FPKM.sox2_1	FPKM.sox2_2	FPKM.sox2_3	FPKM.NC_1	FPKM.NC_2	FPKM.NC_3	fc	log2(fc)	pval	qval	regulation	significant
ENSG00000242808	SOX2-OT	ENST00000657986;ENST00000645583;ENST00000646296;ENST00000647552;ENST00000593549;ENST00000645960;ENST00000647034;ENST00000670501;ENST00000631025;ENST00000661842;ENST00000598867;ENST00000595313;ENST00000627501;ENST00000628343;ENST00000642429;ENST00000646683;ENST00000642823;ENST00000497122;ENST00000461063;ENST00000628810;ENST00000487240;ENST00000665485;ENST00000656613;ENST00000597828;ENST00000600778…	NA	NA	NA	NA	SOX2 overlapping transcript [Source:HGNC Symbol;Acc:HGNC:20209]	lncRNA	21.488	24.7809	25.6747	0.00671447	0.0001	0.0026215	7624.41	12.8964	0	0	up	yes
ENSG00000276074	AC125613	ENST00000614902	NA	NA	NA	NA		misc_RNA	207.027	239.119	223.689	0.0001	0.0001	0.0001	2.23278e+06	21.0904	2.63379e-192	1.9141e-188	up	yes
ENSG00000256966	AL513165	ENST00000544475;ENST00000541804;ENST00000537239	GO:0005742(mitochondrial outer membrane translocase complex);GO:0005742(mitochondrial outer membrane translocase complex)	NA	NA	NA	novel transcript	processed_transcript;nonsense_mediated_decay	1.06068	0.832682	0.60967	0.0001	0.0001	0.0001	8343.45	13.0264	1.7855e-28	8.65075e-25	up	yes
ENSG00000060982	BCAT1	ENST00000539780;ENST00000261192;ENST00000355164;ENST00000612790;ENST00000543099;ENST00000546285;ENST00000539282;ENST00000538118;ENST00000544418;ENST00000342945	GO:0000082(G1/S transition of mitotic cell cycle);GO:0003824(catalytic activity);GO:0004084(branched-chain-amino-acid transaminase activity);GO:0005737(cytoplasm);GO:0005739(mitochondrion);GO:0005829(cytosol);GO:0008483(transaminase activity);GO:0008652(cellular amino acid biosynthetic process);GO:0009081(branched-chain amino acid metabolic process);GO:0009082(branched-chain amino acid biosynthet…	00270(Cysteine and methionine metabolism);00280(Valine, leucine and isoleucine degradation);00290(Valine, leucine and isoleucine biosynthesis);00770(Pantothenate and CoA biosynthesis);00770(Pantothenate and CoA biosynthesis)	NA	NA	branched chain amino acid transaminase 1 [Source:HGNC Symbol;Acc:HGNC:976]	protein_coding;processed_transcript;non_stop_decay	0.29925	0.419761	0.692458	3.88619	3.6244	3.65786	0.12638	-2.98416	1.0061e-26	3.65593e-23	down	yes
ENSG00000182774	RPS17	ENST00000560229;ENST00000647841;ENST00000559776;ENST00000560612;ENST00000560639;ENST00000559273;ENST00000561068;ENST00000561157;ENST00000558397	GO:0000184(nuclear-transcribed mRNA catabolic process, nonsense-mediated decay);GO:0003723(RNA binding);GO:0003735(structural constituent of ribosome);GO:0005654(nucleoplasm);GO:0005829(cytosol);GO:0005840(ribosome);GO:0005925(focal adhesion);GO:0006364(rRNA processing);GO:0006412(translation);GO:0006413(translational initiation);GO:0006614(SRP-dependent cotranslational protein targeting to membr…	03010(Ribosome);03010(Ribosome)	K02962	NA	ribosomal protein S17 [Source:HGNC Symbol;Acc:HGNC:10397]	retained_intron;protein_coding;nonsense_mediated_decay;non_stop_decay	104.8	99.4134	98.6879	35.179	39.7947	38.6375	2.66613	1.41474	3.89929e-22	1.13352e-18	up	yes
ENSG00000184588	PDE4B	ENST00000371045;ENST00000491340;ENST00000371048;ENST00000480109;ENST00000329654;ENST00000526197;ENST00000531358;ENST00000341517;ENST00000490695;ENST00000483863;ENST00000534463;ENST00000423207;ENST00000528771;ENST00000524999;ENST00000531025;ENST00000412480;ENST00000532040;ENST00000526666	GO:0000930(gamma-tubulin complex);GO:0001780(neutrophil homeostasis);GO:0004114(3',5'-cyclic-nucleotide phosphodiesterase activity);GO:0004115(3',5'-cyclic-AMP phosphodiesterase activity);GO:0005813(centrosome);GO:0005829(cytosol);GO:0005891(voltage-gated calcium channel complex);GO:0006198(cAMP catabolic process);GO:0007165(signal transduction);GO:0007186(G protein-coupled receptor signaling pat…	00230(Purine metabolism);04024(cAMP signaling pathway);04928(Parathyroid hormone synthesis, secretion and action);05032(Morphine addiction);05032(Morphine addiction)	NA	NA	phosphodiesterase 4B [Source:HGNC Symbol;Acc:HGNC:8781]	protein_coding;processed_transcript;retained_intron	0.442401	0.396836	0.526865	2.35749	2.49322	2.39335	0.188582	-2.40673	6.52882e-21	1.58161e-17	down	yes
ENSG00000152661	GJA1	ENST00000282561;ENST00000647564;ENST00000650427;ENST00000649003	GO:0000132(establishment of mitotic spindle orientation);GO:0000139(Golgi membrane);GO:0001937(negative regulation of endothelial cell proliferation);GO:0002544(chronic inflammatory response);GO:0002931(response to ischemia);GO:0003104(positive regulation of glomerular filtration);GO:0003158(endothelium development);GO:0005243(gap junction channel activity);GO:0005515(protein binding);GO:0005654(…	04540(Gap junction);05412(Arrhythmogenic right ventricular cardiomyopathy (ARVC));05412(Arrhythmogenic right ventricular cardiomyopathy (ARVC))	NA	NA	gap junction protein alpha 1 [Source:HGNC Symbol;Acc:HGNC:4274]	protein_coding	7.00203	8.73639	10.306	28.6858	27.4355	26.4166	0.315545	-1.66408	8.57745e-20	1.78105e-16	down	yes
ENSG00000205639	MFSD2B	ENST00000495018;ENST00000453731;ENST00000669179;ENST00000406420;ENST00000338315;ENST00000469562	GO:0005886(plasma membrane);GO:0005887(integral component of plasma membrane);GO:0006869(lipid transport);GO:0008643(carbohydrate transport);GO:0015293(symporter activity);GO:0016020(membrane);GO:0016021(integral component of membrane);GO:0046624(sphingolipid transporter activity);GO:0055085(transmembrane transport);GO:0071702(organic substance transport);GO:0071702(organic substance transport)	NA	NA	NA	major facilitator superfamily domain containing 2B [Source:HGNC Symbol;Acc:HGNC:37207]	retained_intron;nonsense_mediated_decay;protein_coding	0.65153	0.589708	0.54976	0.023788	0.00924662	0.0325965	27.2889	4.77024	5.47405e-18	9.94567e-15	up	yes
ENSG00000197483	ZNF628	ENST00000391718;ENST00000591164;ENST00000598519	GO:0000978(RNA polymerase II cis-regulatory region sequence-specific DNA binding);GO:0003676(nucleic acid binding);GO:0003677(DNA binding);GO:0003700(DNA-binding transcription factor activity);GO:0005515(protein binding);GO:0005634(nucleus);GO:0006355(regulation of transcription, DNA-templated);GO:0046872(metal ion binding);GO:0046872(metal ion binding)	NA	NA	NA	zinc finger protein 628 [Source:HGNC Symbol;Acc:HGNC:28054]	protein_coding	3.89615	3.36258	3.57426	0.607172	0.553629	0.806585	5.50629	2.46108	2.06973e-16	3.34261e-13	up	yes
ENSG00000092621	PHGDH	ENST00000641597;ENST00000641811;ENST00000641491;ENST00000641947;ENST00000482968;ENST00000642021;ENST00000462324;ENST00000369407;ENST00000469443;ENST00000641115;ENST00000641023;ENST00000641570;ENST00000641573;ENST00000369409;ENST00000641847;ENST00000641371;ENST00000641587;ENST00000496756;ENST00000641939;ENST00000641314;ENST00000641247;ENST00000641375;ENST00000641927;ENST00000493622;ENST00000642041…	GO:0004617(phosphoglycerate dehydrogenase activity);GO:0005829(cytosol);GO:0006520(cellular amino acid metabolic process);GO:0006541(glutamine metabolic process);GO:0006544(glycine metabolic process);GO:0006563(L-serine metabolic process);GO:0006564(L-serine biosynthetic process);GO:0006566(threonine metabolic process);GO:0007420(brain development);GO:0008652(cellular amino acid biosynthetic proc…	00260(Glycine, serine and threonine metabolism);00260(Glycine, serine and threonine metabolism)	K00058	1.1.1.399;EC:1.1.1.95	phosphoglycerate dehydrogenase [Source:HGNC Symbol;Acc:HGNC:8923]	protein_coding;nonsense_mediated_decay;retained_intron;processed_transcript	6.77643	6.83661	6.66288	19.5733	14.4676	22.1825	0.360632	-1.4714	2.26947e-15	3.29868e-12	down	yes
ENSG00000168209	DDIT4	ENST00000307365;ENST00000473155;ENST00000471240	GO:0001666(response to hypoxia);GO:0001764(neuron migration);GO:0005622(intracellular);GO:0005737(cytoplasm);GO:0005739(mitochondrion);GO:0005829(cytosol);GO:0006915(apoptotic process);GO:0007420(brain development);GO:0009968(negative regulation of signal transduction);GO:0010801(negative regulation of peptidyl-threonine phosphorylation);GO:0030182(neuron differentiation);GO:0032006(regulation of…	04140(Autophagy - animal);04150(mTOR signaling pathway);04151(PI3K-Akt signaling pathway);05206(MicroRNAs in cancer);05206(MicroRNAs in cancer)	K08270	NA	DNA damage inducible transcript 4 [Source:HGNC Symbol;Acc:HGNC:24944]	protein_coding;retained_intron	6.58167	7.25474	6.77992	26.3172	17.3851	26.2054	0.294908	-1.76166	2.88772e-15	3.81573e-12	down	yes
ENSG00000146411	SLC2A12	ENST00000275230	GO:0005737(cytoplasm);GO:0005886(plasma membrane);GO:0008643(carbohydrate transport);GO:0008645(hexose transmembrane transport);GO:0012505(endomembrane system);GO:0016020(membrane);GO:0016021(integral component of membrane);GO:0022857(transmembrane transporter activity);GO:0048471(perinuclear region of cytoplasm);GO:0055085(transmembrane transport);GO:1904659(glucose transmembrane transport)	NA	K08149	NA	solute carrier family 2 member 12 [Source:HGNC Symbol;Acc:HGNC:18067]	protein_coding	5.05574	5.11922	6.26309	14.6069	13.6079	14.5946	0.383982	-1.38089	9.08165e-15	1.04671e-11	down	yes
ENSG00000176658	MYO1D	ENST00000318217;ENST00000579584;ENST00000577576;ENST00000577252;ENST00000623444;ENST00000581059;ENST00000577352;ENST00000582217;ENST00000585094;ENST00000583611;ENST00000582751;ENST00000584232;ENST00000580547;ENST00000583621;ENST00000580538;ENST00000394649	GO:0000146(microfilament motor activity);GO:0000166(nucleotide binding);GO:0003774(motor activity);GO:0003779(actin binding);GO:0005515(protein binding);GO:0005516(calmodulin binding);GO:0005524(ATP binding);GO:0005737(cytoplasm);GO:0005768(endosome);GO:0005769(early endosome);GO:0005790(smooth endoplasmic reticulum);GO:0005829(cytosol);GO:0005886(plasma membrane);GO:0005902(microvillus);GO:00059…	NA	K10356	NA	myosin ID [Source:HGNC Symbol;Acc:HGNC:7598]	protein_coding;processed_transcript;nonsense_mediated_decay;TEC;retained_intron	1.22984	1.28027	1.3315	4.10129	3.93511	3.89854	0.32188	-1.63541	9.36168e-15	1.04671e-11	down	yes
ENSG00000108821	COL1A1	ENST00000225964;ENST00000510710;ENST00000507689;ENST00000471344;ENST00000486572;ENST00000494334;ENST00000504289;ENST00000463440;ENST00000511732;ENST00000474644;ENST00000476387;ENST00000485870;ENST00000495677	GO:0001501(skeletal system development);GO:0001503(ossification);GO:0001568(blood vessel development);GO:0001649(osteoblast differentiation);GO:0001957(intramembranous ossification);GO:0001958(endochondral ossification);GO:0002020(protease binding);GO:0005201(extracellular matrix structural constituent);GO:0005515(protein binding);GO:0005576(extracellular region);GO:0005581(collagen trimer);GO:00…	04151(PI3K-Akt signaling pathway);04510(Focal adhesion);04512(ECM-receptor interaction);04611(Platelet activation);04926(Relaxin signaling pathway);04933(AGE-RAGE signaling pathway in diabetic complications);04974(Protein digestion and absorption);05146(Amoebiasis);05165(Human papillomavirus infection);05165(Human papillomavirus infection)	K06236	NA	collagen type I alpha 1 chain [Source:HGNC Symbol;Acc:HGNC:2197]	protein_coding;retained_intron	67.3039	64.937	70.0836	149.011	139.888	150.165	0.460809	-1.11776	4.39163e-14	4.55945e-11	down	yes
ENSG00000067715	SYT1	ENST00000261205;ENST00000393240;ENST00000552744;ENST00000547046;ENST00000457153;ENST00000549671;ENST00000552624;ENST00000549559;ENST00000552074;ENST00000549454;ENST00000551304;ENST00000446242	GO:0000149(SNARE binding);GO:0001786(phosphatidylserine binding);GO:0005509(calcium ion binding);GO:0005513(detection of calcium ion);GO:0005515(protein binding);GO:0005516(calmodulin binding);GO:0005543(phospholipid binding);GO:0005544(calcium-dependent phospholipid binding);GO:0005546(phosphatidylinositol-4,5-bisphosphate binding);GO:0005737(cytoplasm);GO:0005794(Golgi apparatus);GO:0005886(pla…	04721(Synaptic vesicle cycle);04721(Synaptic vesicle cycle)	K15290	NA	synaptotagmin 1 [Source:HGNC Symbol;Acc:HGNC:11509]	protein_coding;processed_transcript	3.4933	4.57013	5.12591	13.4347	10.8319	12.0708	0.362969	-1.46208	4.85716e-14	4.70659e-11	down	yes
ENSG00000076067	RBMS2	ENST00000550726;ENST00000262031;ENST00000552916;ENST00000639027;ENST00000552247;ENST00000542360;ENST00000551369;ENST00000552228;ENST00000549945	GO:0003676(nucleic acid binding);GO:0003723(RNA binding);GO:0003730(mRNA 3'-UTR binding);GO:0005634(nucleus);GO:0005737(cytoplasm);GO:0005829(cytosol);GO:0006396(RNA processing);GO:0008143(poly(A) binding);GO:0008266(poly(U) RNA binding);GO:1990904(ribonucleoprotein complex);GO:1990904(ribonucleoprotein complex)	NA	NA	NA	RNA binding motif single stranded interacting protein 2 [Source:HGNC Symbol;Acc:HGNC:9909]	protein_coding;nonsense_mediated_decay;processed_transcript	6.24777	6.57635	6.64695	2.55856	2.86263	2.88201	2.34501	1.22959	7.5348e-13	6.84489e-10	up	yes
ENSG00000204967	PCDHA4	ENST00000512229;ENST00000530339;ENST00000672575;ENST00000618834;ENST00000378125	GO:0005509(calcium ion binding);GO:0005515(protein binding);GO:0005886(plasma membrane);GO:0005887(integral component of plasma membrane);GO:0007155(cell adhesion);GO:0007156(homophilic cell adhesion via plasma membrane adhesion molecules);GO:0007399(nervous system development);GO:0016020(membrane);GO:0016021(integral component of membrane);GO:0042802(identical protein binding);GO:0046872(metal i…	NA	K16493	NA	protocadherin alpha 4 [Source:HGNC Symbol;Acc:HGNC:8670]	protein_coding	0.138232	0.114345	0.146645	0.755863	0.588884	0.623445	0.202837	-2.30161	5.11507e-12	4.37338e-09	down	yes
ENSG00000189367	KIAA0408	ENST00000368281;ENST00000483725;ENST00000465254;ENST00000487331;ENST00000472335	GO:0005515(protein binding);GO:0005515(protein binding)	NA	NA	NA	KIAA0408 [Source:HGNC Symbol;Acc:HGNC:21636]	retained_intron;protein_coding	0.0134716	0.0362746	0.0365014	0.331924	0.375007	0.270966	0.088197	-3.50313	8.10007e-12	6.5408e-09	down	yes
ENSG00000055070	SZRD1	ENST00000492354;ENST00000401089;ENST00000401088;ENST00000471507;ENST00000486763;ENST00000476423;ENST00000472351;ENST00000472461;ENST00000475078;ENST00000475554	NA	NA	NA	NA	SUZ RNA binding domain containing 1 [Source:HGNC Symbol;Acc:HGNC:30232]	protein_coding;processed_transcript;nonsense_mediated_decay	53.1036	57.7217	54.1696	27.4336	26.4898	30.3939	1.95683	0.96852	1.39097e-11	1.06409e-08	up	no
ENSG00000188486	H2AX	ENST00000530167;ENST00000375167	GO:0000077(DNA damage checkpoint);GO:0000724(double-strand break repair via homologous recombination);GO:0000781(chromosome, telomeric region);GO:0000785(chromatin);GO:0000786(nucleosome);GO:0000790(nuclear chromatin);GO:0000794(condensed nuclear chromosome);GO:0001673(male germ cell nucleus);GO:0001741(XY body);GO:0003677(DNA binding);GO:0003684(damaged DNA binding);GO:0005515(protein binding);G…	04217(Necroptosis);05034(Alcoholism);05322(Systemic lupus erythematosus);05322(Systemic lupus erythematosus)	K11251	NA	H2A.X variant histone [Source:HGNC Symbol;Acc:HGNC:4739]	protein_coding;nonsense_mediated_decay	94.9706	80.9035	76.2354	37.4058	39.8107	43.3403	2.09121	1.06434	3.20358e-11	2.3282e-08	up	yes
ENSG00000125968	ID1	ENST00000376105;ENST00000376112	GO:0000122(negative regulation of transcription by RNA polymerase II);GO:0001525(angiogenesis);GO:0001886(endothelial cell morphogenesis);GO:0005515(protein binding);GO:0005634(nucleus);GO:0005654(nucleoplasm);GO:0005737(cytoplasm);GO:0005794(Golgi apparatus);GO:0005813(centrosome);GO:0007179(transforming growth factor beta receptor signaling pathway);GO:0007275(multicellular organism development…	04015(Rap1 signaling pathway);04350(TGF-beta signaling pathway);04390(Hippo signaling pathway);04550(Signaling pathways regulating pluripotency of stem cells);04550(Signaling pathways regulating pluripotency of stem cells)	NA	NA	inhibitor of DNA binding 1, HLH protein [Source:HGNC Symbol;Acc:HGNC:5360]	protein_coding	109.533	107.379	95.1874	47.4471	49.7056	55.8609	2.03968	1.02835	3.54376e-11	2.45279e-08	up	yes
ENSG00000145362	ANK2	ENST00000503423;ENST00000671971;ENST00000672209;ENST00000672240;ENST00000673453;ENST00000672088;ENST00000502701;ENST00000672990;ENST00000673298;ENST00000511380;ENST00000671809;ENST00000673109;ENST00000671951;ENST00000672793;ENST00000672411;ENST00000672696;ENST00000673363;ENST00000634436;ENST00000671882;ENST00000512999;ENST00000672362;ENST00000671893;ENST00000673778;ENST00000671863;ENST00000672880…	GO:0002027(regulation of heart rate);GO:0003283(atrial septum development);GO:0005200(structural constituent of cytoskeleton);GO:0005515(protein binding);GO:0005737(cytoplasm);GO:0005739(mitochondrion);GO:0005764(lysosome);GO:0005768(endosome);GO:0005769(early endosome);GO:0005829(cytosol);GO:0005856(cytoskeleton);GO:0005886(plasma membrane);GO:0006874(cellular calcium ion homeostasis);GO:0006888…	05205(Proteoglycans in cancer);05205(Proteoglycans in cancer)	NA	NA	ankyrin 2 [Source:HGNC Symbol;Acc:HGNC:493]	protein_coding;retained_intron;processed_transcript;nonsense_mediated_decay	0.4476	0.604462	0.585694	1.60856	1.48571	1.43737	0.361404	-1.46831	5.13974e-11	3.39573e-08	down	yes
ENSG00000130766	SESN2	ENST00000253063	GO:0001932(regulation of protein phosphorylation);GO:0005092(GDP-dissociation inhibitor activity);GO:0005515(protein binding);GO:0005634(nucleus);GO:0005737(cytoplasm);GO:0005739(mitochondrion);GO:0005829(cytosol);GO:0006111(regulation of gluconeogenesis);GO:0006635(fatty acid beta-oxidation);GO:0007005(mitochondrion organization);GO:0009749(response to glucose);GO:0016239(positive regulation of …	04115(p53 signaling pathway);04150(mTOR signaling pathway);04211(Longevity regulating pathway)	K20394	NA	sestrin 2 [Source:HGNC Symbol;Acc:HGNC:20746]	protein_coding	7.24587	6.54285	5.84461	20.2476	13.1997	21.7223	0.355872	-1.49057	7.11115e-11	4.49394e-08	down	yes
ENSG00000163346	PBXIP1	ENST00000368463;ENST00000368460;ENST00000368465;ENST00000493133;ENST00000498553;ENST00000490230	GO:0003714(transcription corepressor activity);GO:0005515(protein binding);GO:0005634(nucleus);GO:0005737(cytoplasm);GO:0005829(cytosol);GO:0005856(cytoskeleton);GO:0005874(microtubule);GO:0007275(multicellular organism development);GO:0016020(membrane);GO:0030154(cell differentiation);GO:0045892(negative regulation of transcription, DNA-templated);GO:2001106(regulation of Rho guanyl-nucleotide e…	NA	NA	NA	PBX homeobox interacting protein 1 [Source:HGNC Symbol;Acc:HGNC:21199]	protein_coding;processed_transcript;nonsense_mediated_decay	9.90174	8.76097	9.88352	21.2281	20.0428	20.6963	0.460667	-1.1182	1.02065e-10	6.18133e-08	down	yes
ENSG00000101057	MYBL2	ENST00000217026;ENST00000396863	GO:0000278(mitotic cell cycle);GO:0000976(transcription regulatory region sequence-specific DNA binding);GO:0000978(RNA polymerase II cis-regulatory region sequence-specific DNA binding);GO:0000981(DNA-binding transcription factor activity, RNA polymerase II-specific);GO:0001228(DNA-binding transcription activator activity, RNA polymerase II-specific);GO:0003677(DNA binding);GO:0003700(DNA-bindin…	04218(Cellular senescence);04218(Cellular senescence)	K21769	NA	MYB proto-oncogene like 2 [Source:HGNC Symbol;Acc:HGNC:7548]	protein_coding	105.688	91.4754	85.3477	41.4098	51.172	47.1017	2.02251	1.01615	1.21553e-10	7.06709e-08	up	yes
ENSG00000123384	LRP1	ENST00000243077;ENST00000556830;ENST00000556356;ENST00000556247;ENST00000554174;ENST00000554118;ENST00000555124;ENST00000338962;ENST00000451724;ENST00000553446;ENST00000553277;ENST00000555941	GO:0001523(retinoid metabolic process);GO:0001540(amyloid-beta binding);GO:0002020(protease binding);GO:0002265(astrocyte activation involved in immune response);GO:0003723(RNA binding);GO:0005041(low-density lipoprotein particle receptor activity);GO:0005044(scavenger receptor activity);GO:0005509(calcium ion binding);GO:0005515(protein binding);GO:0005634(nucleus);GO:0005737(cytoplasm);GO:00057…	04979(Cholesterol metabolism);05010(Alzheimer disease);05144(Malaria);05144(Malaria)	K04550	NA	LDL receptor related protein 1 [Source:HGNC Symbol;Acc:HGNC:6692]	protein_coding;retained_intron;processed_transcript	2.18241	2.27505	2.42622	4.97885	4.33219	4.81591	0.487273	-1.0372	3.3904e-10	1.89537e-07	down	yes
ENSG00000225339	AL354740	ENST00000429998;ENST00000586726;ENST00000659015;ENST00000586413;ENST00000593917	NA	NA	NA	NA	novel transcript, antisense to C6orf1	retained_intron;lncRNA	0.723797	0.592328	5.09673	0.0602201	0.121685	0.0247035	31.0387	4.95599	4.12853e-10	2.22253e-07	up	yes
ENSG00000120129	DUSP1	ENST00000239223	GO:0000188(inactivation of MAPK activity);GO:0001706(endoderm formation);GO:0004721(phosphoprotein phosphatase activity);GO:0004722(protein serine/threonine phosphatase activity);GO:0004725(protein tyrosine phosphatase activity);GO:0005515(protein binding);GO:0005634(nucleus);GO:0005737(cytoplasm);GO:0006470(protein dephosphorylation);GO:0007049(cell cycle);GO:0007162(negative regulation of cell …	04010(MAPK signaling pathway);04726(Serotonergic synapse);05418(Fluid shear stress and atherosclerosis)	K21278	3.1.3.48;EC:3.1.3.16	dual specificity phosphatase 1 [Source:HGNC Symbol;Acc:HGNC:3064]	protein_coding	119.975	108.154	108.96	59.1723	59.3621	62.4567	1.86246	0.89721	4.49457e-10	2.33316e-07	up	no
ENSG00000108960	MMD	ENST00000262065;ENST00000649377;ENST00000577038;ENST00000571578	GO:0004672(protein kinase activity);GO:0005515(protein binding);GO:0005764(lysosome);GO:0005765(lysosomal membrane);GO:0005768(endosome);GO:0005794(Golgi apparatus);GO:0005887(integral component of plasma membrane);GO:0006468(protein phosphorylation);GO:0016020(membrane);GO:0016021(integral component of membrane);GO:0019835(cytolysis);GO:0031902(late endosome membrane);GO:0032880(regulation of pr…	NA	K11064	NA	monocyte to macrophage differentiation associated [Source:HGNC Symbol;Acc:HGNC:7153]	protein_coding;processed_transcript	7.73155	11.9088	9.43578	23.9988	23.8315	20.7478	0.423986	-1.23791	5.71961e-10	2.86671e-07	down	yes
ENSG00000106123	EPHB6	ENST00000422643;ENST00000616380;ENST00000652003;ENST00000614832;ENST00000497095;ENST00000617632;ENST00000611578;ENST00000471581;ENST00000486511;ENST00000411471;ENST00000476059;ENST00000619012	GO:0000166(nucleotide binding);GO:0001806(type IV hypersensitivity);GO:0002456(T cell mediated immunity);GO:0004672(protein kinase activity);GO:0005003(ephrin receptor activity);GO:0005515(protein binding);GO:0005524(ATP binding);GO:0005887(integral component of plasma membrane);GO:0006468(protein phosphorylation);GO:0007169(transmembrane receptor protein tyrosine kinase signaling pathway);GO:000…	04360(Axon guidance);04360(Axon guidance)	K05114	EC:2.7.10.1	EPH receptor B6 [Source:HGNC Symbol;Acc:HGNC:3396]	protein_coding;retained_intron;nonsense_mediated_decay;processed_transcript	9.96446	8.7483	8.35347	3.81383	4.47267	3.99042	2.20464	1.14055	6.85418e-10	3.32085e-07	up	yes
ENSG00000135114	OASL	ENST00000257570;ENST00000339275;ENST00000543677;ENST00000620239	GO:0001730(2'-5'-oligoadenylate synthetase activity);GO:0002376(immune system process);GO:0003677(DNA binding);GO:0003723(RNA binding);GO:0003725(double-stranded RNA binding);GO:0005515(protein binding);GO:0005524(ATP binding);GO:0005634(nucleus);GO:0005654(nucleoplasm);GO:0005730(nucleolus);GO:0005737(cytoplasm);GO:0005829(cytosol);GO:0006955(immune response);GO:0009615(response to virus);GO:001…	05165(Human papillomavirus infection);05165(Human papillomavirus infection)	K14608	NA	2'-5'-oligoadenylate synthetase like [Source:HGNC Symbol;Acc:HGNC:8090]	protein_coding	0.28366	0.316224	0.27114	1.42952	1.56033	1.18782	0.208495	-2.26192	7.99466e-10	3.74847e-07	down	yes
ENSG00000284378	MIR1244-1	ENST00000612829	NA	NA	NA	NA	microRNA 1244-1 [Source:HGNC Symbol;Acc:HGNC:35310]	miRNA	360.725	416.415	0.109653	0.114528	0.118346	0.109189	2272.24	11.1499	1.21995e-09	5.54124e-07	up	yes
ENSG00000115112	TFCP2L1	ENST00000263707;ENST00000464621	GO:0000122(negative regulation of transcription by RNA polymerase II);GO:0000790(nuclear chromatin);GO:0000902(cell morphogenesis);GO:0000977(RNA polymerase II regulatory region sequence-specific DNA binding);GO:0000978(RNA polymerase II cis-regulatory region sequence-specific DNA binding);GO:0000981(DNA-binding transcription factor activity, RNA polymerase II-specific);GO:0002070(epithelial cell…	NA	K09275	NA	transcription factor CP2 like 1 [Source:HGNC Symbol;Acc:HGNC:17925]	protein_coding;retained_intron	1.92062	1.99546	1.99613	4.40235	4.21822	4.85053	0.43888	-1.1881	1.26734e-09	5.58206e-07	down	yes
ENSG00000231259	ANAPC1P2	ENST00000452554	NA	NA	NA	NA	ANAPC1 pseudogene 2 [Source:HGNC Symbol;Acc:HGNC:54708]	unprocessed_pseudogene	0.322905	0.667912	0.627988	3.97966	2.2236	4.07719	0.157464	-2.6669	1.36482e-09	5.83462e-07	down	yes
ENSG00000101187	SLCO4A1	ENST00000497209;ENST00000470412;ENST00000466818;ENST00000217159;ENST00000370507;ENST00000466961;ENST00000497919;ENST00000451793;ENST00000495889	GO:0005515(protein binding);GO:0005886(plasma membrane);GO:0005887(integral component of plasma membrane);GO:0006811(ion transport);GO:0015347(sodium-independent organic anion transmembrane transporter activity);GO:0015349(thyroid hormone transmembrane transporter activity);GO:0016020(membrane);GO:0016021(integral component of membrane);GO:0022857(transmembrane transporter activity);GO:0043252(so…	NA	K14354	NA	solute carrier organic anion transporter family member 4A1 [Source:HGNC Symbol;Acc:HGNC:10953]	nonsense_mediated_decay;processed_transcript;protein_coding	15.7231	13.3455	13.5252	6.69411	6.49178	7.26103	2.08314	1.05876	1.82981e-09	7.47796e-07	up	yes
ENSG00000173930	SLCO4C1	ENST00000310954	GO:0005515(protein binding);GO:0005886(plasma membrane);GO:0005887(integral component of plasma membrane);GO:0006811(ion transport);GO:0007275(multicellular organism development);GO:0007283(spermatogenesis);GO:0015347(sodium-independent organic anion transmembrane transporter activity);GO:0016020(membrane);GO:0016021(integral component of membrane);GO:0016323(basolateral plasma membrane);GO:00228…	NA	K14355	NA	solute carrier organic anion transporter family member 4C1 [Source:HGNC Symbol;Acc:HGNC:23612]	protein_coding	0.008918	0.022944	0.0001	0.139104	0.344854	0.284648	0.0415844	-4.58781	1.85213e-09	7.47796e-07	down	yes
ENSG00000118777	ABCG2	ENST00000237612;ENST00000505480;ENST00000503830;ENST00000515655;ENST00000650821	GO:0000166(nucleotide binding);GO:0005515(protein binding);GO:0005524(ATP binding);GO:0005654(nucleoplasm);GO:0005739(mitochondrion);GO:0005886(plasma membrane);GO:0006879(cellular iron ion homeostasis);GO:0008559(ATPase-coupled xenobiotic transmembrane transporter activity);GO:0015143(urate transmembrane transporter activity);GO:0015225(biotin transmembrane transporter activity);GO:0015562(efflu…	01523(Antifolate resistance);02010(ABC transporters);04976(Bile secretion);04976(Bile secretion)	K05681	NA	ATP binding cassette subfamily G member 2 (Junior blood group) [Source:HGNC Symbol;Acc:HGNC:74]	protein_coding	3.173	3.29011	3.50667	1.42365	1.20683	1.15978	2.63037	1.39526	2.22786e-09	8.57757e-07	up	yes
ENSG00000168528	SERINC2	ENST00000373709;ENST00000373710;ENST00000536859;ENST00000536384;ENST00000491976;ENST00000487207	GO:0006658(phosphatidylserine metabolic process);GO:0006665(sphingolipid metabolic process);GO:0016020(membrane);GO:0016021(integral component of membrane);GO:0070062(extracellular exosome);GO:1904219(positive regulation of CDP-diacylglycerol-serine O-phosphatidyltransferase activity);GO:1904222(positive regulation of serine C-palmitoyltransferase activity);GO:1904222(positive regulation of serin…	NA	NA	NA	serine incorporator 2 [Source:HGNC Symbol;Acc:HGNC:23231]	protein_coding;processed_transcript	40.5338	36.2913	35.2511	20.7617	18.2628	20.656	1.87794	0.909149	2.2425e-09	8.57757e-07	up	no
ENSG00000116285	ERRFI1	ENST00000377482;ENST00000467067;ENST00000487559;ENST00000469499;ENST00000474874	GO:0005096(GTPase activator activity);GO:0005515(protein binding);GO:0005634(nucleus);GO:0005737(cytoplasm);GO:0005829(cytosol);GO:0005886(plasma membrane);GO:0007175(negative regulation of epidermal growth factor-activated receptor activity);GO:0016020(membrane);GO:0017124(SH3 domain binding);GO:0019900(kinase binding);GO:0019901(protein kinase binding);GO:0031234(extrinsic component of cytoplas…	NA	NA	NA	ERBB receptor feedback inhibitor 1 [Source:HGNC Symbol;Acc:HGNC:18185]	protein_coding;nonsense_mediated_decay	53.7147	57.1707	57.8975	107.782	97.29	113.807	0.529301	-0.91784	2.32941e-09	8.68152e-07	down	no
ENSG00000238227	TMEM250	ENST00000418388;ENST00000557985;ENST00000561457;ENST00000448040;ENST00000447934	GO:0003924(GTPase activity);GO:0005515(protein binding);GO:0005634(nucleus);GO:0005654(nucleoplasm);GO:0005737(cytoplasm);GO:0005940(septin ring);GO:0007049(cell cycle);GO:0008284(positive regulation of cell population proliferation);GO:0015630(microtubule cytoskeleton);GO:0016020(membrane);GO:0016021(integral component of membrane);GO:0016032(viral process);GO:0031105(septin complex);GO:0032153(…	NA	NA	NA	transmembrane protein 250 [Source:HGNC Symbol;Acc:HGNC:31009]	protein_coding;nonsense_mediated_decay	9.50395	8.29453	7.90002	3.22071	3.94397	3.56094	2.39599	1.26062	2.44043e-09	8.79667e-07	up	yes
ENSG00000014138	POLA2	ENST00000265465;ENST00000527850;ENST00000527618;ENST00000533192;ENST00000525924;ENST00000532469;ENST00000532391;ENST00000534785	GO:0000082(G1/S transition of mitotic cell cycle);GO:0003674(molecular_function);GO:0003677(DNA binding);GO:0005634(nucleus);GO:0005654(nucleoplasm);GO:0005658(alpha DNA polymerase:primase complex);GO:0005829(cytosol);GO:0006260(DNA replication);GO:0006270(DNA replication initiation);GO:0032201(telomere maintenance via semi-conservative replication);GO:0032201(telomere maintenance via semi-conser…	03030(DNA replication);03030(DNA replication)	K02321	NA	DNA polymerase alpha 2, accessory subunit [Source:HGNC Symbol;Acc:HGNC:30073]	protein_coding;nonsense_mediated_decay;retained_intron;processed_transcript	15.43	14.9469	13.9243	7.02805	7.85781	8.07333	1.92956	0.948273	2.50149e-09	8.79667e-07	up	no
ENSG00000136010	ALDH1L2	ENST00000258494;ENST00000652515;ENST00000549335;ENST00000548418;ENST00000552427;ENST00000550088;ENST00000552270	GO:0003824(catalytic activity);GO:0004029(aldehyde dehydrogenase (NAD+) activity);GO:0005654(nucleoplasm);GO:0005737(cytoplasm);GO:0005739(mitochondrion);GO:0005759(mitochondrial matrix);GO:0006730(one-carbon metabolic process);GO:0009058(biosynthetic process);GO:0009258(10-formyltetrahydrofolate catabolic process);GO:0016155(formyltetrahydrofolate dehydrogenase activity);GO:0016491(oxidoreductas…	00670(One carbon pool by folate);00670(One carbon pool by folate)	K00289	EC:1.5.1.6	aldehyde dehydrogenase 1 family member L2 [Source:HGNC Symbol;Acc:HGNC:26777]	protein_coding;retained_intron;processed_transcript;nonsense_mediated_decay	0.327063	0.365129	0.505417	1.62817	1.06934	1.62846	0.276841	-1.85287	2.54187e-09	8.79667e-07	down	yes
ENSG00000119922	IFIT2	ENST00000611722;ENST00000638108;ENST00000371826	GO:0002376(immune system process);GO:0003723(RNA binding);GO:0005515(protein binding);GO:0005737(cytoplasm);GO:0005783(endoplasmic reticulum);GO:0005829(cytosol);GO:0006915(apoptotic process);GO:0008637(apoptotic mitochondrial changes);GO:0009615(response to virus);GO:0032091(negative regulation of protein binding);GO:0035457(cellular response to interferon-alpha);GO:0043065(positive regulation o…	NA	NA	NA	interferon induced protein with tetratricopeptide repeats 2 [Source:HGNC Symbol;Acc:HGNC:5409]	protein_coding	2.03024	2.70853	3.05304	8.31411	7.95659	5.49743	0.357946	-1.48219	3.22621e-09	1.09053e-06	down	yes
ENSG00000003096	KLHL13	ENST00000545703;ENST00000371882;ENST00000371876;ENST00000540167;ENST00000541812;ENST00000469946;ENST00000262820;ENST00000371878;ENST00000453826	GO:0004842(ubiquitin-protein transferase activity);GO:0005515(protein binding);GO:0005829(cytosol);GO:0007049(cell cycle);GO:0016567(protein ubiquitination);GO:0030496(midbody);GO:0031463(Cul3-RING ubiquitin ligase complex);GO:0032465(regulation of cytokinesis);GO:0043687(post-translational protein modification);GO:0047485(protein N-terminus binding);GO:0051301(cell division);GO:0097602(cullin fa…	04120(Ubiquitin mediated proteolysis);04120(Ubiquitin mediated proteolysis)	K10447	NA	kelch like family member 13 [Source:HGNC Symbol;Acc:HGNC:22931]	protein_coding	0.602607	0.852166	0.738714	2.45007	2.12803	2.15744	0.325659	-1.61857	3.58401e-09	1.18394e-06	down	yes
ENSG00000142619	PADI3	ENST00000375460	GO:0004668(protein-arginine deiminase activity);GO:0005509(calcium ion binding);GO:0005515(protein binding);GO:0005634(nucleus);GO:0005737(cytoplasm);GO:0005829(cytosol);GO:0006325(chromatin organization);GO:0016787(hydrolase activity);GO:0018101(protein citrullination);GO:0036414(histone citrullination);GO:0042802(identical protein binding)	NA	K01481	EC:3.5.3.15	peptidyl arginine deiminase 3 [Source:HGNC Symbol;Acc:HGNC:18337]	protein_coding	2.39952	1.8503	2.56101	6.53251	5.74745	7.19493	0.349724	-1.51571	5.18323e-09	1.67418e-06	down	yes
ENSG00000158246	TENT5B	ENST00000289166	GO:0005515(protein binding);GO:0016740(transferase activity);GO:0016779(nucleotidyltransferase activity);GO:0048255(mRNA stabilization);GO:1990817(RNA adenylyltransferase activity)	NA	K23033	EC:2.7.7.-	terminal nucleotidyltransferase 5B [Source:HGNC Symbol;Acc:HGNC:28273]	protein_coding	17.3885	14.9394	13.4823	5.88684	6.81266	7.46107	2.27227	1.18413	5.73952e-09	1.79158e-06	up	yes
ENSG00000275216	AL161431	ENST00000618966;ENST00000649017	NA	NA	NA	NA	novel transcript	lncRNA	5.327	5.64106	5.0362	2.31689	2.41926	2.36193	2.25473	1.17296	5.79321e-09	1.79158e-06	up	yes
ENSG00000124212	PTGIS	ENST00000244043;ENST00000478971	GO:0001516(prostaglandin biosynthetic process);GO:0004497(monooxygenase activity);GO:0005506(iron ion binding);GO:0005515(protein binding);GO:0005615(extracellular space);GO:0005634(nucleus);GO:0005737(cytoplasm);GO:0005783(endoplasmic reticulum);GO:0005789(endoplasmic reticulum membrane);GO:0005901(caveola);GO:0006629(lipid metabolic process);GO:0006631(fatty acid metabolic process);GO:0006633(f…	00590(Arachidonic acid metabolism);00590(Arachidonic acid metabolism)	NA	NA	prostaglandin I2 synthase [Source:HGNC Symbol;Acc:HGNC:9603]	protein_coding;processed_transcript	0.291005	0.302895	0.250914	1.17056	0.970184	1.35888	0.241402	-2.05049	6.0561e-09	1.83386e-06	down	yes
ENSG00000166897	ELFN2	ENST00000402918;ENST00000451509;ENST00000414347;ENST00000415408;ENST00000435824;ENST00000424973	GO:0004864(protein phosphatase inhibitor activity);GO:0005515(protein binding);GO:0005615(extracellular space);GO:0010923(negative regulation of phosphatase activity);GO:0016020(membrane);GO:0016021(integral component of membrane);GO:0031012(extracellular matrix);GO:0032515(negative regulation of phosphoprotein phosphatase activity);GO:0032515(negative regulation of phosphoprotein phosphatase act…	NA	K17568	NA	extracellular leucine rich repeat and fibronectin type III domain containing 2 [Source:HGNC Symbol;Acc:HGNC:29396]	protein_coding;processed_transcript	2.66238	2.58768	2.48092	0.884796	1.20705	1.03292	2.4741	1.3069	7.82531e-09	2.32124e-06	up	yes
ENSG00000182220	ATP6AP2	ENST00000378438;ENST00000636580;ENST00000635829;ENST00000636787;ENST00000637140;ENST00000637019;ENST00000635774;ENST00000636223;ENST00000637954;ENST00000487051;ENST00000423649;ENST00000636639;ENST00000637614;ENST00000637955;ENST00000637526;ENST00000636409;ENST00000636287;ENST00000637327;ENST00000636196;ENST00000638153;ENST00000637482;ENST00000636251;ENST00000447485;ENST00000638046;ENST00000636574…	GO:0000421(autophagosome membrane);GO:0002003(angiotensin maturation);GO:0003824(catalytic activity);GO:0005515(protein binding);GO:0005615(extracellular space);GO:0005764(lysosome);GO:0005765(lysosomal membrane);GO:0005783(endoplasmic reticulum);GO:0005789(endoplasmic reticulum membrane);GO:0005886(plasma membrane);GO:0007042(lysosomal lumen acidification);GO:0009897(external side of plasma memb…	04614(Renin-angiotensin system);04614(Renin-angiotensin system)	K19514	NA	ATPase H+ transporting accessory protein 2 [Source:HGNC Symbol;Acc:HGNC:18305]	protein_coding;retained_intron;nonsense_mediated_decay;processed_transcript	2.7624	2.00414	2.47995	5.27283	5.79676	5.31088	0.442386	-1.17662	9.81054e-09	2.85192e-06	down	yes
ENSG00000272410	AC022384	ENST00000450534;ENST00000437082	GO:0006259(DNA metabolic process);GO:0016788(hydrolase activity, acting on ester bonds);GO:0016888(endodeoxyribonuclease activity, producing 5'-phosphomonoesters);GO:0016888(endodeoxyribonuclease activity, producing 5'-phosphomonoesters)	NA	NA	NA	novel protein	nonsense_mediated_decay	0.738352	1.75605	1.69575	0.016812	0.126493	0.0001	29.2191	4.86884	1.01989e-08	2.87176e-06	up	yes
ENSG00000143341	HMCN1	ENST00000271588;ENST00000414277;ENST00000485744;ENST00000475585;ENST00000493413	GO:0005201(extracellular matrix structural constituent);GO:0005509(calcium ion binding);GO:0005515(protein binding);GO:0005576(extracellular region);GO:0005604(basement membrane);GO:0005737(cytoplasm);GO:0005912(adherens junction);GO:0005938(cell cortex);GO:0007049(cell cycle);GO:0007156(homophilic cell adhesion via plasma membrane adhesion molecules);GO:0007157(heterophilic cell-cell adhesion vi…	NA	K17341	NA	hemicentin 1 [Source:HGNC Symbol;Acc:HGNC:19194]	protein_coding;processed_transcript	0.0167673	0.0314958	0.0237052	0.145267	0.168883	0.12747	0.162964	-2.61737	1.04928e-08	2.87176e-06	down	yes
ENSG00000176046	NUPR1	ENST00000324873;ENST00000567646;ENST00000395641	GO:0002526(acute inflammatory response);GO:0003677(DNA binding);GO:0003682(chromatin binding);GO:0003713(transcription coactivator activity);GO:0005515(protein binding);GO:0005634(nucleus);GO:0005654(nucleoplasm);GO:0005737(cytoplasm);GO:0006473(protein acetylation);GO:0008285(negative regulation of cell population proliferation);GO:0008584(male gonad development);GO:0009636(response to toxic sub…	05202(Transcriptional misregulation in cancer);05202(Transcriptional misregulation in cancer)	K15626	NA	nuclear protein 1, transcriptional regulator [Source:HGNC Symbol;Acc:HGNC:29990]	protein_coding;nonsense_mediated_decay	14.419	10.7105	13.2507	34.7936	21.1654	37.0149	0.412806	-1.27646	1.05281e-08	2.87176e-06	down	yes
ENSG00000167513	CDT1	ENST00000301019;ENST00000562747;ENST00000569140	GO:0000076(DNA replication checkpoint);GO:0000082(G1/S transition of mitotic cell cycle);GO:0000083(regulation of transcription involved in G1/S transition of mitotic cell cycle);GO:0000278(mitotic cell cycle);GO:0000775(chromosome, centromeric region);GO:0000776(kinetochore);GO:0000777(condensed chromosome kinetochore);GO:0003677(DNA binding);GO:0003682(chromatin binding);GO:0005515(protein bind…	NA	K10727	NA	chromatin licensing and DNA replication factor 1 [Source:HGNC Symbol;Acc:HGNC:24576]	protein_coding;retained_intron	14.7056	13.9089	12.9644	6.24379	6.80284	6.994	2.07473	1.05292	1.06691e-08	2.87176e-06	up	yes
ENSG00000257315	ZBED6	ENST00000550078	GO:0000122(negative regulation of transcription by RNA polymerase II);GO:0000790(nuclear chromatin);GO:0000981(DNA-binding transcription factor activity, RNA polymerase II-specific);GO:0001835(blastocyst hatching);GO:0003677(DNA binding);GO:0005634(nucleus);GO:0005730(nucleolus);GO:0045892(negative regulation of transcription, DNA-templated);GO:0046872(metal ion binding);GO:0046983(protein dimeri…	NA	NA	NA	zinc finger BED-type containing 6 [Source:HGNC Symbol;Acc:HGNC:33273]	protein_coding	0.674883	0.84218	0.742953	2.21446	2.03582	1.60959	0.385677	-1.37454	1.44625e-08	3.82204e-06	down	yes
ENSG00000133135	RNF128	ENST00000255499;ENST00000418562;ENST00000324342	GO:0005515(protein binding);GO:0005737(cytoplasm);GO:0005770(late endosome);GO:0005783(endoplasmic reticulum);GO:0005794(Golgi apparatus);GO:0005829(cytosol);GO:0005856(cytoskeleton);GO:0006511(ubiquitin-dependent protein catabolic process);GO:0012505(endomembrane system);GO:0016020(membrane);GO:0016021(integral component of membrane);GO:0016567(protein ubiquitination);GO:0016579(protein deubiqui…	NA	K10629	EC:2.3.2.27	ring finger protein 128 [Source:HGNC Symbol;Acc:HGNC:21153]	protein_coding	0.404327	0.718148	0.752571	2.91947	2.42482	2.1696	0.249544	-2.00263	1.5711e-08	4.07785e-06	down	yes
ENSG00000265763	ZNF488	ENST00000585316;ENST00000591025	GO:0003676(nucleic acid binding);GO:0003677(DNA binding);GO:0005515(protein binding);GO:0005634(nucleus);GO:0006355(regulation of transcription, DNA-templated);GO:0007399(nervous system development);GO:0014003(oligodendrocyte development);GO:0031643(positive regulation of myelination);GO:0045892(negative regulation of transcription, DNA-templated);GO:0046872(metal ion binding);GO:0048714(positive…	NA	NA	NA	zinc finger protein 488 [Source:HGNC Symbol;Acc:HGNC:23535]	protein_coding	6.84149	4.94894	5.25324	2.01495	2.27022	2.28653	2.59349	1.3749	1.76139e-08	4.49154e-06	up	yes
ENSG00000092929	UNC13D	ENST00000207549;ENST00000591563;ENST00000590856;ENST00000592386;ENST00000590762;ENST00000587105;ENST00000585574;ENST00000412096;ENST00000587504;ENST00000586108;ENST00000586930;ENST00000587495;ENST00000591616;ENST00000589670;ENST00000586519;ENST00000588774;ENST00000586147	GO:0002432(granuloma formation);GO:0002467(germinal center formation);GO:0005515(protein binding);GO:0005576(extracellular region);GO:0005737(cytoplasm);GO:0005764(lysosome);GO:0005768(endosome);GO:0005770(late endosome);GO:0005829(cytosol);GO:0006887(exocytosis);GO:0006909(phagocytosis);GO:0016020(membrane);GO:0017137(Rab GTPase binding);GO:0033093(Weibel-Palade body);GO:0035578(azurophil granul…	NA	K19728	NA	unc-13 homolog D [Source:HGNC Symbol;Acc:HGNC:23147]	protein_coding;retained_intron;nonsense_mediated_decay;processed_transcript	5.29175	4.3647	4.40673	2.19258	2.13935	2.31343	2.11624	1.0815	2.08303e-08	5.19471e-06	up	yes
ENSG00000132613	MTSS2	ENST00000338779;ENST00000562883;ENST00000576338;ENST00000616026	GO:0001726(ruffle);GO:0003779(actin binding);GO:0003785(actin monomer binding);GO:0005096(GTPase activator activity);GO:0005515(protein binding);GO:0005546(phosphatidylinositol-4,5-bisphosphate binding);GO:0005737(cytoplasm);GO:0005886(plasma membrane);GO:0007009(plasma membrane organization);GO:0030027(lamellipodium);GO:0030864(cortical actin cytoskeleton);GO:0032587(ruffle membrane);GO:0036120(…	NA	K20128	NA	MTSS I-BAR domain containing 2 [Source:HGNC Symbol;Acc:HGNC:25094]	protein_coding	10.7683	9.97927	9.78718	5.43819	5.00833	5.31629	1.93714	0.953926	2.10862e-08	5.19471e-06	up	no
ENSG00000135069	PSAT1	ENST00000347159;ENST00000376588	GO:0003824(catalytic activity);GO:0004648(O-phospho-L-serine:2-oxoglutarate aminotransferase activity);GO:0005737(cytoplasm);GO:0005829(cytosol);GO:0006564(L-serine biosynthetic process);GO:0008483(transaminase activity);GO:0008615(pyridoxine biosynthetic process);GO:0008652(cellular amino acid biosynthetic process);GO:0016740(transferase activity);GO:0030170(pyridoxal phosphate binding);GO:00428…	00260(Glycine, serine and threonine metabolism);00750(Vitamin B6 metabolism);00750(Vitamin B6 metabolism)	K00831	EC:2.6.1.52	phosphoserine aminotransferase 1 [Source:HGNC Symbol;Acc:HGNC:19129]	protein_coding	59.8202	60.0049	60.2901	121.685	95.5529	130.994	0.517228	-0.951128	2.35388e-08	5.70228e-06	down	no
ENSG00000153048	CARHSP1	ENST00000311052;ENST00000562843;ENST00000611932;ENST00000563815;ENST00000567554;ENST00000565287;ENST00000570125;ENST00000569398;ENST00000568117;ENST00000568968;ENST00000396593;ENST00000618335;ENST00000567908;ENST00000569572;ENST00000561530;ENST00000619881;ENST00000562586;ENST00000610831;ENST00000614449;ENST00000567626	GO:0000177(cytoplasmic exosome (RNase complex));GO:0000932(P-body);GO:0003676(nucleic acid binding);GO:0003723(RNA binding);GO:0003730(mRNA 3'-UTR binding);GO:0005515(protein binding);GO:0005737(cytoplasm);GO:0005829(cytosol);GO:0019902(phosphatase binding);GO:0035556(intracellular signal transduction);GO:0043186(P granule);GO:0043488(regulation of mRNA stability);GO:0043488(regulation of mRNA st…	NA	NA	NA	calcium regulated heat stable protein 1 [Source:HGNC Symbol;Acc:HGNC:17150]	protein_coding;retained_intron;processed_transcript	8.76581	7.25452	6.80297	13.2966	19.1035	17.9485	0.453306	-1.14144	2.42707e-08	5.78319e-06	down	yes
ENSG00000248871	TNFSF12-TNFSF13	ENST00000293826	GO:0005125(cytokine activity);GO:0005164(tumor necrosis factor receptor binding);GO:0005515(protein binding);GO:0005615(extracellular space);GO:0006955(immune response);GO:0007165(signal transduction);GO:0016020(membrane)	NA	NA	NA	TNFSF12-TNFSF13 readthrough [Source:HGNC Symbol;Acc:HGNC:33537]	protein_coding	0.0001	0.0001	0.0001	0.0001	4.64212	2.18704	4.39286e-05	-14.4745	2.63838e-08	6.18531e-06	down	yes
ENSG00000113532	ST8SIA4	ENST00000231461;ENST00000507360;ENST00000451528;ENST00000523381	GO:0000139(Golgi membrane);GO:0001574(ganglioside biosynthetic process);GO:0003828(alpha-N-acetylneuraminate alpha-2,8-sialyltransferase activity);GO:0005794(Golgi apparatus);GO:0006464(cellular protein modification process);GO:0006486(protein glycosylation);GO:0006491(N-glycan processing);GO:0007399(nervous system development);GO:0008373(sialyltransferase activity);GO:0009311(oligosaccharide met…	NA	NA	NA	ST8 alpha-N-acetyl-neuraminide alpha-2,8-sialyltransferase 4 [Source:HGNC Symbol;Acc:HGNC:10871]	protein_coding;processed_transcript;nonsense_mediated_decay	0.0962814	0.177385	0.142494	0.564003	0.622722	0.632943	0.228701	-2.12846	2.84267e-08	6.55845e-06	down	yes
ENSG00000070669	ASNS	ENST00000448127;ENST00000495255;ENST00000394309;ENST00000444334;ENST00000394308;ENST00000175506;ENST00000487714;ENST00000454046;ENST00000442734;ENST00000455086;ENST00000414884;ENST00000453600;ENST00000462436;ENST00000437657;ENST00000451771;ENST00000422745;ENST00000437628	GO:0000166(nucleotide binding);GO:0001889(liver development);GO:0004066(asparagine synthase (glutamine-hydrolyzing) activity);GO:0005515(protein binding);GO:0005524(ATP binding);GO:0005829(cytosol);GO:0006520(cellular amino acid metabolic process);GO:0006529(asparagine biosynthetic process);GO:0006541(glutamine metabolic process);GO:0008652(cellular amino acid biosynthetic process);GO:0009416(res…	00250(Alanine, aspartate and glutamate metabolism);00250(Alanine, aspartate and glutamate metabolism)	NA	NA	asparagine synthetase (glutamine-hydrolyzing) [Source:HGNC Symbol;Acc:HGNC:753]	protein_coding;retained_intron;nonsense_mediated_decay	14.5431	14.9512	17.5755	32.0203	25.312	37.1644	0.498111	-1.00546	3.68329e-08	8.3651e-06	down	yes
ENSG00000151012	SLC7A11	ENST00000280612;ENST00000509248	GO:0005515(protein binding);GO:0005791(rough endoplasmic reticulum);GO:0005856(cytoskeleton);GO:0005886(plasma membrane);GO:0006749(glutathione metabolic process);GO:0006865(amino acid transport);GO:0006979(response to oxidative stress);GO:0007420(brain development);GO:0008542(visual learning);GO:0009636(response to toxic substance);GO:0009986(cell surface);GO:0014070(response to organic cyclic c…	04216(Ferroptosis);04216(Ferroptosis)	K13869	NA	solute carrier family 7 member 11 [Source:HGNC Symbol;Acc:HGNC:11059]	protein_coding;nonsense_mediated_decay	0.766039	1.41362	1.63826	4.9769	2.93413	3.5306	0.333686	-1.58344	3.80472e-08	8.50794e-06	down	yes
ENSG00000258539	AC068896	ENST00000494792	GO:0005737(cytoplasm);GO:0008168(methyltransferase activity);GO:0016279(protein-lysine N-methyltransferase activity);GO:0018026(peptidyl-lysine monomethylation);GO:0018027(peptidyl-lysine dimethylation)	NA	NA	NA	novel transcript, METTL10-FAM53B readthrough	nonsense_mediated_decay	0.354791	0.555725	0.244996	1.61116	1.60798	2.11926	0.216453	-2.20788	5.16576e-08	1.13764e-05	down	yes
ENSG00000163629	PTPN13	ENST00000436978;ENST00000508063;ENST00000316707;ENST00000511467;ENST00000502971;ENST00000427191;ENST00000511105;ENST00000411767;ENST00000507902	GO:0001650(fibrillar center);GO:0001933(negative regulation of protein phosphorylation);GO:0004721(phosphoprotein phosphatase activity);GO:0004725(protein tyrosine phosphatase activity);GO:0005515(protein binding);GO:0005634(nucleus);GO:0005654(nucleoplasm);GO:0005737(cytoplasm);GO:0005829(cytosol);GO:0005856(cytoskeleton);GO:0005886(plasma membrane);GO:0006470(protein dephosphorylation);GO:00066…	04210(Apoptosis);04210(Apoptosis)	NA	NA	protein tyrosine phosphatase non-receptor type 13 [Source:HGNC Symbol;Acc:HGNC:9646]	protein_coding;retained_intron	0.0894197	0.122795	0.177778	0.598071	0.562818	0.48747	0.236594	-2.07951	5.76333e-08	1.2503e-05	down	yes
ENSG00000185414	MRPL30	ENST00000338148;ENST00000409145;ENST00000473743;ENST00000409841;ENST00000465432	GO:0003735(structural constituent of ribosome);GO:0005739(mitochondrion);GO:0005743(mitochondrial inner membrane);GO:0005762(mitochondrial large ribosomal subunit);GO:0005840(ribosome);GO:0006412(translation);GO:0015934(large ribosomal subunit);GO:0070125(mitochondrial translational elongation);GO:0070126(mitochondrial translational termination);GO:0070126(mitochondrial translational termination)	03010(Ribosome);03010(Ribosome)	K02907	NA	mitochondrial ribosomal protein L30 [Source:HGNC Symbol;Acc:HGNC:14036]	protein_coding;processed_transcript;nonsense_mediated_decay	7.08421	9.2824	8.53598	4.21014	4.39711	3.7447	2.01609	1.01156	6.98469e-08	1.49298e-05	up	yes
ENSG00000117115	PADI2	ENST00000479534;ENST00000375486;ENST00000375481;ENST00000466151	GO:0004668(protein-arginine deiminase activity);GO:0005509(calcium ion binding);GO:0005576(extracellular region);GO:0005634(nucleus);GO:0005737(cytoplasm);GO:0005829(cytosol);GO:0006325(chromatin organization);GO:0010848(regulation of chromatin disassembly);GO:0016787(hydrolase activity);GO:0018101(protein citrullination);GO:0021762(substantia nigra development);GO:0030331(estrogen receptor bindi…	NA	NA	NA	peptidyl arginine deiminase 2 [Source:HGNC Symbol;Acc:HGNC:18341]	processed_transcript;protein_coding	134.038	130.741	143.85	236.813	233.925	241.602	0.573642	-0.801778	7.60487e-08	1.60198e-05	down	no
ENSG00000006042	TMEM98	ENST00000579849;ENST00000582227;ENST00000583437;ENST00000583120;ENST00000261713;ENST00000578289;ENST00000395149;ENST00000439138;ENST00000394642	GO:0005515(protein binding);GO:0005576(extracellular region);GO:0005615(extracellular space);GO:0005783(endoplasmic reticulum);GO:0005789(endoplasmic reticulum membrane);GO:0005886(plasma membrane);GO:0010955(negative regulation of protein processing);GO:0016020(membrane);GO:0016021(integral component of membrane);GO:0031642(negative regulation of myelination);GO:0045063(T-helper 1 cell different…	NA	NA	NA	transmembrane protein 98 [Source:HGNC Symbol;Acc:HGNC:24529]	protein_coding;retained_intron	0.477866	0.537603	0.447869	1.6505	1.72969	1.44517	0.30326	-1.72137	8.3301e-08	1.72086e-05	down	yes
ENSG00000082458	DLG3	ENST00000542398;ENST00000374355;ENST00000461646;ENST00000463252;ENST00000194900;ENST00000374360;ENST00000496931;ENST00000494493;ENST00000489733;ENST00000466140	GO:0000165(MAPK cascade);GO:0001736(establishment of planar polarity);GO:0005515(protein binding);GO:0005615(extracellular space);GO:0005737(cytoplasm);GO:0005829(cytosol);GO:0005886(plasma membrane);GO:0005911(cell-cell junction);GO:0005923(bicellular tight junction);GO:0008022(protein C-terminus binding);GO:0008285(negative regulation of cell population proliferation);GO:0008328(ionotropic glut…	04390(Hippo signaling pathway);04530(Tight junction);05165(Human papillomavirus infection);05165(Human papillomavirus infection)	K21098	NA	discs large MAGUK scaffold protein 3 [Source:HGNC Symbol;Acc:HGNC:2902]	protein_coding;processed_transcript;retained_intron	0.226269	0.354518	0.426725	1.77327	1.19889	0.938088	0.257659	-1.95646	8.40599e-08	1.72086e-05	down	yes
ENSG00000184564	SLITRK6	ENST00000647374;ENST00000645642;ENST00000643778	GO:0001964(startle response);GO:0002088(lens development in camera-type eye);GO:0002093(auditory receptor cell morphogenesis);GO:0005515(protein binding);GO:0005886(plasma membrane);GO:0005887(integral component of plasma membrane);GO:0007409(axonogenesis);GO:0007416(synapse assembly);GO:0007601(visual perception);GO:0007605(sensory perception of sound);GO:0008344(adult locomotory behavior);GO:00…	NA	NA	NA	SLIT and NTRK like family member 6 [Source:HGNC Symbol;Acc:HGNC:23503]	protein_coding;processed_transcript	0.686196	1.15313	1.6931	4.50714	4.00826	3.39546	0.296572	-1.75355	8.60811e-08	1.73776e-05	down	yes
ENSG00000130164	LDLR	ENST00000558013;ENST00000557933;ENST00000545707;ENST00000558518;ENST00000535915;ENST00000455727;ENST00000560467;ENST00000560502;ENST00000252444;ENST00000560628;ENST00000559340;ENST00000558528;ENST00000557958;ENST00000560173	GO:0001540(amyloid-beta binding);GO:0001618(virus receptor activity);GO:0002020(protease binding);GO:0005041(low-density lipoprotein particle receptor activity);GO:0005509(calcium ion binding);GO:0005515(protein binding);GO:0005764(lysosome);GO:0005768(endosome);GO:0005769(early endosome);GO:0005770(late endosome);GO:0005794(Golgi apparatus);GO:0005886(plasma membrane);GO:0005887(integral compone…	04144(Endocytosis);04913(Ovarian steroidogenesis);04925(Aldosterone synthesis and secretion);04927(Cortisol synthesis and secretion);04934(Cushing syndrome);04976(Bile secretion);04979(Cholesterol metabolism);05145(Toxoplasmosis);05160(Hepatitis C);05160(Hepatitis C)	K12473	NA	low density lipoprotein receptor [Source:HGNC Symbol;Acc:HGNC:6547]	protein_coding;retained_intron;processed_transcript;nonsense_mediated_decay	39.1374	35.1821	34.5937	19.1222	21.718	22.4824	1.71998	0.782388	9.01507e-08	1.79499e-05	up	no
ENSG00000175768	TOMM5	ENST00000321301;ENST00000401811;ENST00000544379;ENST00000540941;ENST00000377773	GO:0005739(mitochondrion);GO:0005741(mitochondrial outer membrane);GO:0005742(mitochondrial outer membrane translocase complex);GO:0006626(protein targeting to mitochondrion);GO:0015031(protein transport);GO:0016020(membrane);GO:0016021(integral component of membrane);GO:0016236(macroautophagy);GO:0016236(macroautophagy)	NA	K17773	NA	translocase of outer mitochondrial membrane 5 [Source:HGNC Symbol;Acc:HGNC:31369]	protein_coding;nonsense_mediated_decay	26.5198	28.0419	27.3045	47.5678	50.6436	48.0324	0.559792	-0.837037	1.00421e-07	1.97246e-05	down	no
ENSG00000072041	SLC6A15	ENST00000266682;ENST00000551388;ENST00000551818;ENST00000309283;ENST00000552192;ENST00000549540;ENST00000450363;ENST00000548267;ENST00000547240;ENST00000551612;ENST00000551010	GO:0003333(amino acid transmembrane transport);GO:0005298(proline:sodium symporter activity);GO:0005326(neurotransmitter transmembrane transporter activity);GO:0005328(neurotransmitter:sodium symporter activity);GO:0005515(protein binding);GO:0005886(plasma membrane);GO:0005887(integral component of plasma membrane);GO:0006811(ion transport);GO:0006814(sodium ion transport);GO:0006836(neurotransm…	NA	K05048	NA	solute carrier family 6 member 15 [Source:HGNC Symbol;Acc:HGNC:13621]	protein_coding;processed_transcript;retained_intron	0.0244672	0.0387418	0.0487152	0.201361	0.244525	0.219637	0.168175	-2.57197	1.09887e-07	2.1296e-05	down	yes
ENSG00000135333	EPHA7	ENST00000369303;ENST00000369297	GO:0000166(nucleotide binding);GO:0001934(positive regulation of protein phosphorylation);GO:0004672(protein kinase activity);GO:0004713(protein tyrosine kinase activity);GO:0004714(transmembrane receptor protein tyrosine kinase activity);GO:0005003(ephrin receptor activity);GO:0005004(GPI-linked ephrin receptor activity);GO:0005005(transmembrane-ephrin receptor activity);GO:0005515(protein bindi…	04360(Axon guidance);04360(Axon guidance)	K05108	EC:2.7.10.1	EPH receptor A7 [Source:HGNC Symbol;Acc:HGNC:3390]	protein_coding	0.312016	0.476786	0.515964	1.72223	1.52763	1.11884	0.298663	-1.74341	1.17719e-07	2.25138e-05	down	yes
ENSG00000114861	FOXP1	ENST00000674446;ENST00000648748;ENST00000649528;ENST00000470112;ENST00000649145;ENST00000498154;ENST00000647614;ENST00000650295;ENST00000648662;ENST00000650156;ENST00000460805;ENST00000493010;ENST00000498215;ENST00000649417;ENST00000648384;ENST00000318779;ENST00000647829;ENST00000471386;ENST00000650387;ENST00000647776;ENST00000468577;ENST00000648107;ENST00000475937;ENST00000648826;ENST00000649760…	GO:0000790(nuclear chromatin);GO:0000981(DNA-binding transcription factor activity, RNA polymerase II-specific);GO:0001046(core promoter sequence-specific DNA binding);GO:0002903(negative regulation of B cell apoptotic process);GO:0003677(DNA binding);GO:0003700(DNA-binding transcription factor activity);GO:0005515(protein binding);GO:0005634(nucleus);GO:0005654(nucleoplasm);GO:0006355(regulation…	05206(MicroRNAs in cancer);05206(MicroRNAs in cancer)	K09409	NA	forkhead box P1 [Source:HGNC Symbol;Acc:HGNC:3823]	protein_coding;processed_transcript;retained_intron;nonsense_mediated_decay	0.120784	0.15934	0.155	0.389063	0.367265	0.415451	0.371336	-1.4292	1.30463e-07	2.4627e-05	down	yes
ENSG00000163545	NUAK2	ENST00000367157	GO:0000166(nucleotide binding);GO:0000287(magnesium ion binding);GO:0004672(protein kinase activity);GO:0004674(protein serine/threonine kinase activity);GO:0005515(protein binding);GO:0005524(ATP binding);GO:0005634(nucleus);GO:0005737(cytoplasm);GO:0006468(protein phosphorylation);GO:0006915(apoptotic process);GO:0016301(kinase activity);GO:0016310(phosphorylation);GO:0016740(transferase activi…	NA	K08800	EC:2.7.11.1	NUAK family kinase 2 [Source:HGNC Symbol;Acc:HGNC:29558]	protein_coding	7.76887	6.37987	6.77252	3.58388	2.54426	3.03112	2.28416	1.19167	1.56817e-07	2.92223e-05	up	yes
ENSG00000120278	PLEKHG1	ENST00000358517;ENST00000475490;ENST00000644968;ENST00000643692;ENST00000644913;ENST00000644996;ENST00000643446;ENST00000367326	GO:0005085(guanyl-nucleotide exchange factor activity);GO:0005089(Rho guanyl-nucleotide exchange factor activity);GO:0005654(nucleoplasm);GO:0005654(nucleoplasm)	NA	NA	NA	pleckstrin homology and RhoGEF domain containing G1 [Source:HGNC Symbol;Acc:HGNC:20884]	protein_coding;nonsense_mediated_decay;processed_transcript	0.792524	0.946578	0.992777	3.005	3.28751	1.53676	0.348932	-1.51898	1.72018e-07	3.16491e-05	down	yes
ENSG00000262160	AC020978	ENST00000571197	NA	NA	NA	NA	novel transcript, antisense to NFATC3	lncRNA	3.13552	2.24978	2.50295	0.830673	0.356907	0.835861	3.89844	1.9629	1.97282e-07	3.58178e-05	up	yes
ENSG00000114270	COL7A1	ENST00000328333;ENST00000466591;ENST00000487017;ENST00000462475;ENST00000467985;ENST00000465238;ENST00000459756;ENST00000422991;ENST00000470076;ENST00000474432	GO:0000139(Golgi membrane);GO:0004867(serine-type endopeptidase inhibitor activity);GO:0005515(protein binding);GO:0005576(extracellular region);GO:0005581(collagen trimer);GO:0005590(collagen type VII trimer);GO:0005604(basement membrane);GO:0005615(extracellular space);GO:0005788(endoplasmic reticulum lumen);GO:0006888(endoplasmic reticulum to Golgi vesicle-mediated transport);GO:0007155(cell a…	04974(Protein digestion and absorption);04974(Protein digestion and absorption)	NA	NA	collagen type VII alpha 1 chain [Source:HGNC Symbol;Acc:HGNC:2214]	protein_coding;retained_intron;processed_transcript	13.9697	15.6264	14.7927	8.47106	9.56781	8.2792	1.68663	0.754142	1.99604e-07	3.58178e-05	up	no
ENSG00000258588	TRIM6-TRIM34	ENST00000354852	GO:0005515(protein binding);GO:0008270(zinc ion binding);GO:0046872(metal ion binding)	NA	K11999	NA	TRIM6-TRIM34 readthrough [Source:HGNC Symbol;Acc:HGNC:33440]	protein_coding	0.0001	0.522276	0.94451	0.0001	0.0001	0.0001	4889.62	12.2555	2.14093e-07	3.68184e-05	up	yes
ENSG00000111206	FOXM1	ENST00000342628;ENST00000535350;ENST00000361953;ENST00000627656;ENST00000359843;ENST00000536066;ENST00000366362;ENST00000545049;ENST00000538564;ENST00000537018	GO:0000086(G2/M transition of mitotic cell cycle);GO:0000122(negative regulation of transcription by RNA polymerase II);GO:0000790(nuclear chromatin);GO:0000977(RNA polymerase II regulatory region sequence-specific DNA binding);GO:0000981(DNA-binding transcription factor activity, RNA polymerase II-specific);GO:0001570(vasculogenesis);GO:0003677(DNA binding);GO:0003700(DNA-binding transcription f…	04218(Cellular senescence);04218(Cellular senescence)	NA	NA	forkhead box M1 [Source:HGNC Symbol;Acc:HGNC:3818]	protein_coding;retained_intron;nonsense_mediated_decay;processed_transcript	20.7803	23.2782	19.4907	11.6015	11.829	13.2948	1.73039	0.791097	2.14805e-07	3.68184e-05	up	no
ENSG00000085840	ORC1	ENST00000371566;ENST00000371568	GO:0000082(G1/S transition of mitotic cell cycle);GO:0000083(regulation of transcription involved in G1/S transition of mitotic cell cycle);GO:0000166(nucleotide binding);GO:0000278(mitotic cell cycle);GO:0000784(nuclear chromosome, telomeric region);GO:0000808(origin recognition complex);GO:0003677(DNA binding);GO:0003682(chromatin binding);GO:0003688(DNA replication origin binding);GO:0005515(p…	04110(Cell cycle);04110(Cell cycle)	K02603	NA	origin recognition complex subunit 1 [Source:HGNC Symbol;Acc:HGNC:8487]	protein_coding	14.1858	12.7075	12.0806	6.0219	7.58323	5.95714	1.9923	0.994434	2.15045e-07	3.68184e-05	up	no
ENSG00000071539	TRIP13	ENST00000166345;ENST00000512024;ENST00000509210;ENST00000510412;ENST00000508456;ENST00000508430;ENST00000513435	GO:0000166(nucleotide binding);GO:0001556(oocyte maturation);GO:0001673(male germ cell nucleus);GO:0003712(transcription coregulator activity);GO:0005515(protein binding);GO:0005524(ATP binding);GO:0005634(nucleus);GO:0005694(chromosome);GO:0006302(double-strand break repair);GO:0006366(transcription by RNA polymerase II);GO:0007094(mitotic spindle assembly checkpoint);GO:0007130(synaptonemal com…	NA	K22399	NA	thyroid hormone receptor interactor 13 [Source:HGNC Symbol;Acc:HGNC:12307]	protein_coding;retained_intron;processed_transcript	25.3593	25.2365	25.6854	14.9264	15.0327	14.6785	1.7089	0.773069	2.15312e-07	3.68184e-05	up	no
ENSG00000163083	INHBB	ENST00000295228	GO:0001541(ovarian follicle development);GO:0005125(cytokine activity);GO:0005179(hormone activity);GO:0005515(protein binding);GO:0005576(extracellular region);GO:0005615(extracellular space);GO:0006952(defense response);GO:0008083(growth factor activity);GO:0009267(cellular response to starvation);GO:0009611(response to wounding);GO:0010862(positive regulation of pathway-restricted SMAD protein…	04060(Cytokine-cytokine receptor interaction);04350(TGF-beta signaling pathway);04550(Signaling pathways regulating pluripotency of stem cells)	K22687	NA	inhibin subunit beta B [Source:HGNC Symbol;Acc:HGNC:6067]	protein_coding	45.5762	41.9215	42.2958	25.3991	26.1128	26.2011	1.67016	0.73999	2.32884e-07	3.93601e-05	up	no
ENSG00000101412	E2F1	ENST00000343380	GO:0000077(DNA damage checkpoint);GO:0000083(regulation of transcription involved in G1/S transition of mitotic cell cycle);GO:0000122(negative regulation of transcription by RNA polymerase II);GO:0000790(nuclear chromatin);GO:0000976(transcription regulatory region sequence-specific DNA binding);GO:0000981(DNA-binding transcription factor activity, RNA polymerase II-specific);GO:0000987(cis-regu…	01522(Endocrine resistance);04110(Cell cycle);04137(Mitophagy - animal);04218(Cellular senescence);04934(Cushing syndrome);05160(Hepatitis C);05161(Hepatitis B);05163(Human cytomegalovirus infection);05165(Human papillomavirus infection);05166(Human T-cell leukemia virus 1 infection);05167(Kaposi sarcoma-associated herpesvirus infection);05169(Epstein-Barr virus infection);05200(Pathways in cance…	K17454	NA	E2F transcription factor 1 [Source:HGNC Symbol;Acc:HGNC:3113]	protein_coding	23.9655	21.2302	20.7832	10.5051	13.2193	11.4633	1.87505	0.90693	2.72042e-07	4.54498e-05	up	no
ENSG00000130513	GDF15	ENST00000252809;ENST00000594925;ENST00000597765;ENST00000604609;ENST00000595973	GO:0000187(activation of MAPK activity);GO:0002023(reduction of food intake in response to dietary excess);GO:0005125(cytokine activity);GO:0005515(protein binding);GO:0005576(extracellular region);GO:0005615(extracellular space);GO:0005634(nucleus);GO:0005737(cytoplasm);GO:0005794(Golgi apparatus);GO:0007165(signal transduction);GO:0007179(transforming growth factor beta receptor signaling pathw…	04060(Cytokine-cytokine receptor interaction);04060(Cytokine-cytokine receptor interaction)	K05504	NA	growth differentiation factor 15 [Source:HGNC Symbol;Acc:HGNC:30142]	protein_coding;processed_transcript	92.0906	81.7241	80.6612	174.254	127.012	203.596	0.504051	-0.988358	2.88392e-07	4.76339e-05	down	no
ENSG00000283809	AC007326	ENST00000638240	NA	NA	NA	NA	novel protein	protein_coding	0.980963	0.0001	1.05402	0.0001	0.0001	0.0001	6783.6	12.7278	2.92307e-07	4.77381e-05	up	yes
ENSG00000103196	CRISPLD2	ENST00000262424;ENST00000569090;ENST00000566151;ENST00000566789;ENST00000567845;ENST00000563066;ENST00000569262;ENST00000565561;ENST00000566165;ENST00000566431;ENST00000564567	GO:0005539(glycosaminoglycan binding);GO:0005576(extracellular region);GO:0005615(extracellular space);GO:0008201(heparin binding);GO:0030133(transport vesicle);GO:0030198(extracellular matrix organization);GO:0030324(lung development);GO:0031012(extracellular matrix);GO:0034774(secretory granule lumen);GO:0043312(neutrophil degranulation);GO:0060325(face morphogenesis);GO:0070062(extracellular e…	NA	NA	NA	cysteine rich secretory protein LCCL domain containing 2 [Source:HGNC Symbol;Acc:HGNC:25248]	protein_coding;retained_intron;nonsense_mediated_decay;processed_transcript	4.49973	3.90114	3.766	1.93428	2.11415	2.07198	1.98792	0.991257	3.01829e-07	4.86012e-05	up	no
ENSG00000138347	MYPN	ENST00000613327;ENST00000373675;ENST00000358913;ENST00000354393;ENST00000540630	GO:0003779(actin binding);GO:0005515(protein binding);GO:0005634(nucleus);GO:0005737(cytoplasm);GO:0005886(plasma membrane);GO:0007155(cell adhesion);GO:0007156(homophilic cell adhesion via plasma membrane adhesion molecules);GO:0007411(axon guidance);GO:0008092(cytoskeletal protein binding);GO:0017124(SH3 domain binding);GO:0030017(sarcomere);GO:0030018(Z disc);GO:0030424(axon);GO:0031674(I band…	NA	K22028	NA	myopalladin [Source:HGNC Symbol;Acc:HGNC:23246]	protein_coding	10.4853	10.0201	9.65508	5.48746	5.77132	5.86237	1.76159	0.816876	3.0428e-07	4.86012e-05	up	no
ENSG00000278974	AC093909	ENST00000624757	NA	NA	NA	NA	tec	TEC	1.37324	1.12576	1.3071	5.25829	5.16095	4.42881	0.256337	-1.96389	3.27801e-07	5.1789e-05	down	yes
ENSG00000112576	CCND3	ENST00000372991;ENST00000510503;ENST00000372988;ENST00000511161;ENST00000612455;ENST00000505884;ENST00000510058;ENST00000505064;ENST00000512381;ENST00000512426;ENST00000514382;ENST00000514588;ENST00000511642;ENST00000506555;ENST00000372987;ENST00000502771;ENST00000513956;ENST00000414200;ENST00000508143;ENST00000616010;ENST00000505672;ENST00000511686;ENST00000415497	GO:0000079(regulation of cyclin-dependent protein serine/threonine kinase activity);GO:0000122(negative regulation of transcription by RNA polymerase II);GO:0000307(cyclin-dependent protein kinase holoenzyme complex);GO:0001934(positive regulation of protein phosphorylation);GO:0004693(cyclin-dependent protein serine/threonine kinase activity);GO:0005515(protein binding);GO:0005634(nucleus);GO:00…	04110(Cell cycle);04115(p53 signaling pathway);04151(PI3K-Akt signaling pathway);04218(Cellular senescence);04310(Wnt signaling pathway);04390(Hippo signaling pathway);04510(Focal adhesion);04630(Jak-STAT signaling pathway);05162(Measles);05165(Human papillomavirus infection);05166(Human T-cell leukemia virus 1 infection);05169(Epstein-Barr virus infection);05200(Pathways in cancer);05203(Viral c…	NA	NA	cyclin D3 [Source:HGNC Symbol;Acc:HGNC:1585]	protein_coding;retained_intron;processed_transcript	9.29271	4.63465	5.4366	2.91462	2.65795	2.08232	2.52962	1.33892	3.57561e-07	5.58833e-05	up	yes
ENSG00000204381	LAYN	ENST00000525866;ENST00000436913;ENST00000375614;ENST00000530962;ENST00000533265;ENST00000525126;ENST00000528924;ENST00000533999;ENST00000375615;ENST00000528102	GO:0001726(ruffle);GO:0005540(hyaluronic acid binding);GO:0005925(focal adhesion);GO:0009986(cell surface);GO:0016020(membrane);GO:0016021(integral component of membrane);GO:0030246(carbohydrate binding);GO:0030246(carbohydrate binding)	NA	K10077	NA	layilin [Source:HGNC Symbol;Acc:HGNC:29471]	nonsense_mediated_decay;protein_coding;processed_transcript	8.63279	8.07086	7.46645	3.82828	3.60011	4.16786	2.0843	1.05957	3.68298e-07	5.6949e-05	up	yes
ENSG00000188229	TUBB4B	ENST00000340384;ENST00000604929	GO:0000086(G2/M transition of mitotic cell cycle);GO:0000166(nucleotide binding);GO:0000226(microtubule cytoskeleton organization);GO:0000278(mitotic cell cycle);GO:0003725(double-stranded RNA binding);GO:0003924(GTPase activity);GO:0005200(structural constituent of cytoskeleton);GO:0005515(protein binding);GO:0005525(GTP binding);GO:0005576(extracellular region);GO:0005634(nucleus);GO:0005737(cy…	04145(Phagosome);04540(Gap junction);05130(Pathogenic Escherichia coli infection);05130(Pathogenic Escherichia coli infection)	K07375	NA	tubulin beta 4B class IVb [Source:HGNC Symbol;Acc:HGNC:20771]	protein_coding;retained_intron	275.262	245.736	230.371	140.98	158.654	152.047	1.66349	0.734214	3.78353e-07	5.7888e-05	up	no
ENSG00000142910	TINAGL1	ENST00000457433;ENST00000480586;ENST00000481165;ENST00000271064;ENST00000478398;ENST00000461030;ENST00000463112;ENST00000537531;ENST00000468635;ENST00000498429;ENST00000466998	GO:0005201(extracellular matrix structural constituent);GO:0005515(protein binding);GO:0005576(extracellular region);GO:0005615(extracellular space);GO:0005737(cytoplasm);GO:0005764(lysosome);GO:0006508(proteolysis);GO:0008234(cysteine-type peptidase activity);GO:0016197(endosomal transport);GO:0043236(laminin binding);GO:0062023(collagen-containing extracellular matrix);GO:0070062(extracellular …	NA	NA	NA	tubulointerstitial nephritis antigen like 1 [Source:HGNC Symbol;Acc:HGNC:19168]	protein_coding;processed_transcript	15.6284	14.75	13.8763	7.98668	9.15769	8.27986	1.74065	0.799625	4.09702e-07	6.20314e-05	up	no
ENSG00000133134	BEX2	ENST00000372677;ENST00000372674;ENST00000536889;ENST00000449185	GO:0005102(signaling receptor binding);GO:0005515(protein binding);GO:0005634(nucleus);GO:0005737(cytoplasm);GO:0006915(apoptotic process);GO:0007049(cell cycle);GO:0007165(signal transduction);GO:0042981(regulation of apoptotic process);GO:0051726(regulation of cell cycle);GO:0051726(regulation of cell cycle)	NA	NA	NA	brain expressed X-linked 2 [Source:HGNC Symbol;Acc:HGNC:30933]	protein_coding	2.12588	2.92598	2.36378	8.02044	6.62966	8.21907	0.324264	-1.62476	4.16015e-07	6.23379e-05	down	yes
ENSG00000181649	PHLDA2	ENST00000314222	GO:0001890(placenta development);GO:0005515(protein binding);GO:0005737(cytoplasm);GO:0006915(apoptotic process);GO:0016020(membrane);GO:0043065(positive regulation of apoptotic process);GO:1901981(phosphatidylinositol phosphate binding)	NA	NA	NA	pleckstrin homology like domain family A member 2 [Source:HGNC Symbol;Acc:HGNC:12385]	protein_coding	189.34	162.584	146.42	75.4115	93.3052	104.576	1.82348	0.866696	4.34286e-07	6.44117e-05	up	no
ENSG00000137310	TCF19	ENST00000376257;ENST00000376255;ENST00000496421;ENST00000542218	GO:0003700(DNA-binding transcription factor activity);GO:0005515(protein binding);GO:0005634(nucleus);GO:0006355(regulation of transcription, DNA-templated);GO:0010468(regulation of gene expression);GO:0046872(metal ion binding);GO:0046872(metal ion binding)	NA	NA	NA	transcription factor 19 [Source:HGNC Symbol;Acc:HGNC:11629]	protein_coding;processed_transcript	18.254	12.9378	15.4451	8.52949	7.36825	8.31529	1.92611	0.945688	4.46211e-07	6.55119e-05	up	no
ENSG00000285625	AC117378	ENST00000647707	GO:0003896(DNA primase activity);GO:0003899(DNA-directed 5'-3' RNA polymerase activity);GO:0006260(DNA replication);GO:0006269(DNA replication, synthesis of RNA primer);GO:0016740(transferase activity);GO:0016779(nucleotidyltransferase activity);GO:0046872(metal ion binding)	NA	NA	NA	novel protein	protein_coding	0.0001	2.46446	2.09043	0.0001	0.0001	0.0001	15183.3	13.8902	4.83574e-07	7.02076e-05	up	yes
ENSG00000206538	VGLL3	ENST00000398399;ENST00000494229;ENST00000637106;ENST00000383698	GO:0005634(nucleus);GO:0006355(regulation of transcription, DNA-templated);GO:0006357(regulation of transcription by RNA polymerase II);GO:0006357(regulation of transcription by RNA polymerase II)	NA	NA	NA	vestigial like family member 3 [Source:HGNC Symbol;Acc:HGNC:24327]	protein_coding;nonsense_mediated_decay	0.281733	0.4219	0.38555	1.08682	1.0134	0.883596	0.365029	-1.45392	4.87855e-07	7.02076e-05	down	yes
ENSG00000259075	POC1B-GALNT4	ENST00000548729;ENST00000547474	GO:0000139(Golgi membrane);GO:0004653(polypeptide N-acetylgalactosaminyltransferase activity);GO:0005794(Golgi apparatus);GO:0006486(protein glycosylation);GO:0016020(membrane);GO:0016021(integral component of membrane);GO:0016740(transferase activity);GO:0016757(transferase activity, transferring glycosyl groups);GO:0030246(carbohydrate binding);GO:0046872(metal ion binding);GO:0046872(metal ion…	00512(Mucin type O-glycan biosynthesis);00512(Mucin type O-glycan biosynthesis)	K00710	EC:2.4.1.41	POC1B-GALNT4 readthrough [Source:HGNC Symbol;Acc:HGNC:42957]	protein_coding	0.00123351	4.414e-05	0.000265643	3.81209e-05	0.429568	0.27324	0.00219578	-8.83105	5.65544e-07	8.059e-05	down	yes
ENSG00000146670	CDCA5	ENST00000275517;ENST00000462902;ENST00000479032;ENST00000404147;ENST00000531401;ENST00000529290;ENST00000525464;ENST00000524733;ENST00000533015;ENST00000527430	GO:0000278(mitotic cell cycle);GO:0000775(chromosome, centromeric region);GO:0000785(chromatin);GO:0000790(nuclear chromatin);GO:0003682(chromatin binding);GO:0005515(protein binding);GO:0005634(nucleus);GO:0005654(nucleoplasm);GO:0005694(chromosome);GO:0005737(cytoplasm);GO:0005829(cytosol);GO:0006302(double-strand break repair);GO:0007049(cell cycle);GO:0007064(mitotic sister chromatid cohesion…	05206(MicroRNAs in cancer);05206(MicroRNAs in cancer)	K17390	NA	cell division cycle associated 5 [Source:HGNC Symbol;Acc:HGNC:14626]	protein_coding;retained_intron;nonsense_mediated_decay	41.5977	38.8863	39.9868	22.342	26.5643	23.7621	1.65782	0.729283	6.35287e-07	8.82244e-05	up	no
ENSG00000144596	GRIP2	ENST00000430219;ENST00000619221;ENST00000422481;ENST00000637939;ENST00000637182;ENST00000621039;ENST00000413414	GO:0005515(protein binding);GO:0005737(cytoplasm);GO:0005829(cytosol);GO:0005886(plasma membrane);GO:0007219(Notch signaling pathway);GO:0014069(postsynaptic density);GO:0014824(artery smooth muscle contraction);GO:0015031(protein transport);GO:0016020(membrane);GO:0030159(receptor signaling complex adaptor activity);GO:0030425(dendrite);GO:0035254(glutamate receptor binding);GO:0045211(postsynap…	NA	K20251	NA	glutamate receptor interacting protein 2 [Source:HGNC Symbol;Acc:HGNC:23841]	nonsense_mediated_decay;protein_coding;retained_intron	0.982105	0.860764	0.902647	0.402986	0.345723	0.329218	2.54703	1.34882	6.37269e-07	8.82244e-05	up	yes
ENSG00000101825	MXRA5	ENST00000217939	GO:0005201(extracellular matrix structural constituent);GO:0005515(protein binding);GO:0005576(extracellular region);GO:0062023(collagen-containing extracellular matrix);GO:0070062(extracellular exosome);GO:0071559(response to transforming growth factor beta)	NA	NA	NA	matrix remodeling associated 5 [Source:HGNC Symbol;Acc:HGNC:7539]	protein_coding	2.17746	2.47272	2.52733	4.96235	5.04448	4.17574	0.50608	-0.982564	6.37328e-07	8.82244e-05	down	no
ENSG00000119139	TJP2	ENST00000377245;ENST00000648087;ENST00000423935;ENST00000649943;ENST00000348208;ENST00000636247;ENST00000649114;ENST00000649927;ENST00000648402;ENST00000650460;ENST00000636438;ENST00000649134;ENST00000648460;ENST00000377259;ENST00000535702;ENST00000649783;ENST00000650378;ENST00000498204;ENST00000650522;ENST00000650333;ENST00000650353;ENST00000647986;ENST00000649939;ENST00000648862;ENST00000648042…	GO:0004385(guanylate kinase activity);GO:0005515(protein binding);GO:0005634(nucleus);GO:0005654(nucleoplasm);GO:0005829(cytosol);GO:0005886(plasma membrane);GO:0005912(adherens junction);GO:0005923(bicellular tight junction);GO:0016020(membrane);GO:0019904(protein domain specific binding);GO:0030054(cell junction);GO:0030674(protein-macromolecule adaptor activity);GO:0034109(homotypic cell-cell …	04530(Tight junction);05110(Vibrio cholerae infection);05110(Vibrio cholerae infection)	K06098	NA	tight junction protein 2 [Source:HGNC Symbol;Acc:HGNC:11828]	protein_coding;retained_intron;nonsense_mediated_decay;processed_transcript	7.07045	7.35212	6.82128	3.93603	4.68398	4.07974	1.67278	0.742245	6.9683e-07	9.55511e-05	up	no
ENSG00000163430	FSTL1	ENST00000295633;ENST00000469005;ENST00000467994;ENST00000488318;ENST00000480823;ENST00000424703;ENST00000485968;ENST00000464690;ENST00000468098;ENST00000472536	GO:0005509(calcium ion binding);GO:0005515(protein binding);GO:0005576(extracellular region);GO:0005615(extracellular space);GO:0005788(endoplasmic reticulum lumen);GO:0007275(multicellular organism development);GO:0008201(heparin binding);GO:0030154(cell differentiation);GO:0030509(BMP signaling pathway);GO:0030510(regulation of BMP signaling pathway);GO:0042594(response to starvation);GO:004368…	NA	NA	NA	follistatin like 1 [Source:HGNC Symbol;Acc:HGNC:3972]	protein_coding;processed_transcript;retained_intron	2.83141	3.37107	3.07359	5.51181	6.48426	5.82561	0.520493	-0.942048	7.17359e-07	9.74468e-05	down	no
ENSG00000112972	HMGCS1	ENST00000325110;ENST00000433297;ENST00000507293;ENST00000508319;ENST00000514610;ENST00000511774;ENST00000507004	GO:0001889(liver development);GO:0003824(catalytic activity);GO:0004421(hydroxymethylglutaryl-CoA synthase activity);GO:0005737(cytoplasm);GO:0005829(cytosol);GO:0006084(acetyl-CoA metabolic process);GO:0006629(lipid metabolic process);GO:0006694(steroid biosynthetic process);GO:0006695(cholesterol biosynthetic process);GO:0007420(brain development);GO:0008144(drug binding);GO:0008202(steroid met…	00072(Synthesis and degradation of ketone bodies);00280(Valine, leucine and isoleucine degradation);00650(Butanoate metabolism);00900(Terpenoid backbone biosynthesis);00900(Terpenoid backbone biosynthesis)	K01641	EC:2.3.3.10	3-hydroxy-3-methylglutaryl-CoA synthase 1 [Source:HGNC Symbol;Acc:HGNC:5007]	protein_coding;retained_intron	5.09331	5.93456	6.96573	11.1804	12.006	10.3753	0.536134	-0.899335	7.94686e-07	0.000106951	down	no
ENSG00000117399	CDC20	ENST00000310955;ENST00000482046;ENST00000372462;ENST00000478882	GO:0000922(spindle pole);GO:0005515(protein binding);GO:0005654(nucleoplasm);GO:0005680(anaphase-promoting complex);GO:0005737(cytoplasm);GO:0005813(centrosome);GO:0005815(microtubule organizing center);GO:0005819(spindle);GO:0005829(cytosol);GO:0005856(cytoskeleton);GO:0006511(ubiquitin-dependent protein catabolic process);GO:0007049(cell cycle);GO:0007064(mitotic sister chromatid cohesion);GO:0…	04110(Cell cycle);04114(Oocyte meiosis);04120(Ubiquitin mediated proteolysis);05166(Human T-cell leukemia virus 1 infection);05203(Viral carcinogenesis);05203(Viral carcinogenesis)	NA	NA	cell division cycle 20 [Source:HGNC Symbol;Acc:HGNC:1723]	protein_coding;processed_transcript	148.955	132.429	122.086	72.5705	85.1454	83.904	1.66985	0.739719	8.39406e-07	0.000111934	up	no
ENSG00000145819	ARHGAP26	ENST00000274498;ENST00000475287;ENST00000645722;ENST00000642734;ENST00000421521;ENST00000461314;ENST00000489924;ENST00000477867;ENST00000443045;ENST00000464838;ENST00000469396;ENST00000451259;ENST00000425417;ENST00000486650;ENST00000419676;ENST00000469131;ENST00000424007;ENST00000378013;ENST00000418236;ENST00000646213;ENST00000443674;ENST00000470032;ENST00000645625	GO:0005096(GTPase activator activity);GO:0005515(protein binding);GO:0005543(phospholipid binding);GO:0005575(cellular_component);GO:0005737(cytoplasm);GO:0005829(cytosol);GO:0005856(cytoskeleton);GO:0005925(focal adhesion);GO:0007165(signal transduction);GO:0007399(nervous system development);GO:0030036(actin cytoskeleton organization);GO:0030054(cell junction);GO:0043547(positive regulation of …	NA	K20071	NA	Rho GTPase activating protein 26 [Source:HGNC Symbol;Acc:HGNC:17073]	protein_coding;processed_transcript;retained_intron;nonsense_mediated_decay	5.58872	4.88327	5.61075	3.55784	3.05189	2.81202	1.70698	0.771446	8.4965e-07	0.00011227	up	no
ENSG00000134294	SLC38A2	ENST00000551405;ENST00000256689;ENST00000551374;ENST00000549258;ENST00000546520;ENST00000552414;ENST00000552703;ENST00000548111;ENST00000548870;ENST00000548785;ENST00000548236;ENST00000547252;ENST00000612232;ENST00000553252	GO:0003333(amino acid transmembrane transport);GO:0005295(neutral amino acid:sodium symporter activity);GO:0005515(protein binding);GO:0005737(cytoplasm);GO:0005886(plasma membrane);GO:0005887(integral component of plasma membrane);GO:0005903(brush border);GO:0006811(ion transport);GO:0006814(sodium ion transport);GO:0006865(amino acid transport);GO:0006868(glutamine transport);GO:0007565(female …	04724(Glutamatergic synapse);04727(GABAergic synapse);04974(Protein digestion and absorption);04974(Protein digestion and absorption)	K14207	NA	solute carrier family 38 member 2 [Source:HGNC Symbol;Acc:HGNC:13448]	processed_transcript;protein_coding;nonsense_mediated_decay;retained_intron	31.8669	40.5776	51.7703	86.7023	73.3225	71.9487	0.53547	-0.901123	8.78552e-07	0.000115043	down	no
ENSG00000171848	RRM2	ENST00000652660;ENST00000641198;ENST00000641498;ENST00000304567;ENST00000474701;ENST00000461327;ENST00000615152;ENST00000360566;ENST00000381786;ENST00000646978;ENST00000498343;ENST00000459969;ENST00000462343;ENST00000491447;ENST00000487591;ENST00000619640;ENST00000485717;ENST00000607140;ENST00000642996	GO:0000083(regulation of transcription involved in G1/S transition of mitotic cell cycle);GO:0004748(ribonucleoside-diphosphate reductase activity, thioredoxin disulfide as acceptor);GO:0005515(protein binding);GO:0005737(cytoplasm);GO:0005829(cytosol);GO:0005971(ribonucleoside-diphosphate reductase complex);GO:0006260(DNA replication);GO:0008199(ferric iron binding);GO:0009262(deoxyribonucleotid…	00230(Purine metabolism);00240(Pyrimidine metabolism);00480(Glutathione metabolism);00983(Drug metabolism - other enzymes);04115(p53 signaling pathway);04115(p53 signaling pathway)	K10808	EC:1.17.4.1	ribonucleotide reductase regulatory subunit M2 [Source:HGNC Symbol;Acc:HGNC:10452]	retained_intron;protein_coding;nonsense_mediated_decay;processed_transcript	18.0242	27.8347	29.9928	13.4487	13.8377	14.9116	1.79752	0.846005	1.05457e-06	0.000136858	up	no
ENSG00000163898	LIPH	ENST00000296252;ENST00000424591;ENST00000429510;ENST00000435679;ENST00000452897	GO:0004465(lipoprotein lipase activity);GO:0004620(phospholipase activity);GO:0004806(triglyceride lipase activity);GO:0005576(extracellular region);GO:0005615(extracellular space);GO:0005886(plasma membrane);GO:0006629(lipid metabolic process);GO:0006633(fatty acid biosynthetic process);GO:0006654(phosphatidic acid biosynthetic process);GO:0008201(heparin binding);GO:0016020(membrane);GO:0016042…	NA	K19404	EC:3.1.1.-	lipase H [Source:HGNC Symbol;Acc:HGNC:18483]	protein_coding;nonsense_mediated_decay	12.1095	14.8329	12.9833	21.5765	25.0873	24.9787	0.557289	-0.843501	1.06644e-06	0.000137174	down	no
ENSG00000101255	TRIB3	ENST00000217233;ENST00000449710;ENST00000422053;ENST00000615226	GO:0000122(negative regulation of transcription by RNA polymerase II);GO:0003714(transcription corepressor activity);GO:0004672(protein kinase activity);GO:0004860(protein kinase inhibitor activity);GO:0005515(protein binding);GO:0005524(ATP binding);GO:0005634(nucleus);GO:0005654(nucleoplasm);GO:0005829(cytosol);GO:0005886(plasma membrane);GO:0006468(protein phosphorylation);GO:0006469(negative …	04931(Insulin resistance);04931(Insulin resistance)	K19518	NA	tribbles pseudokinase 3 [Source:HGNC Symbol;Acc:HGNC:16228]	protein_coding	12.6126	11.5143	10.854	29.4011	16.6725	35.9474	0.426488	-1.22942	1.10681e-06	0.000141118	down	yes
ENSG00000167676	PLIN4	ENST00000301286;ENST00000633942	GO:0005737(cytoplasm);GO:0005811(lipid droplet);GO:0005829(cytosol);GO:0005886(plasma membrane);GO:0016020(membrane);GO:0043231(intracellular membrane-bounded organelle);GO:0043231(intracellular membrane-bounded organelle)	03320(PPAR signaling pathway);03320(PPAR signaling pathway)	K20254	NA	perilipin 4 [Source:HGNC Symbol;Acc:HGNC:29393]	protein_coding	0.918232	0.962858	1.11014	2.28759	2.21124	2.80283	0.409663	-1.28749	1.11857e-06	0.000141378	down	yes
ENSG00000179431	FJX1	ENST00000317811;ENST00000532914	GO:0005576(extracellular region);GO:0005615(extracellular space);GO:0007267(cell-cell signaling);GO:0010842(retina layer formation);GO:0010842(retina layer formation)	NA	NA	NA	four-jointed box kinase 1 [Source:HGNC Symbol;Acc:HGNC:17166]	protein_coding;processed_transcript	16.9406	15.8074	14.5118	6.91763	8.89768	8.92765	1.91003	0.933596	1.27626e-06	0.000159918	up	no
ENSG00000164236	ANKRD33B	ENST00000296657;ENST00000504806	GO:0005515(protein binding);GO:0005515(protein binding)	NA	NA	NA	ankyrin repeat domain 33B [Source:HGNC Symbol;Acc:HGNC:35240]	protein_coding;nonsense_mediated_decay	4.17685	4.07488	3.79367	2.43172	2.06744	2.05485	1.83787	0.878034	1.30939e-06	0.000162013	up	no
ENSG00000113448	PDE4D	ENST00000340635;ENST00000509355;ENST00000546160;ENST00000514231;ENST00000515835;ENST00000502484;ENST00000621323;ENST00000317118;ENST00000512069;ENST00000309641;ENST00000360047;ENST00000638939;ENST00000636120;ENST00000405755;ENST00000515324;ENST00000507116;ENST00000358923;ENST00000503258;ENST00000511382;ENST00000502575;ENST00000405053;ENST00000506024;ENST00000506510;ENST00000509368;ENST00000505453…	GO:0002027(regulation of heart rate);GO:0004114(3',5'-cyclic-nucleotide phosphodiesterase activity);GO:0004115(3',5'-cyclic-AMP phosphodiesterase activity);GO:0005515(protein binding);GO:0005737(cytoplasm);GO:0005813(centrosome);GO:0005815(microtubule organizing center);GO:0005829(cytosol);GO:0005856(cytoskeleton);GO:0005886(plasma membrane);GO:0005891(voltage-gated calcium channel complex);GO:00…	00230(Purine metabolism);04024(cAMP signaling pathway);04928(Parathyroid hormone synthesis, secretion and action);05032(Morphine addiction);05032(Morphine addiction)	NA	NA	phosphodiesterase 4D [Source:HGNC Symbol;Acc:HGNC:8783]	protein_coding;retained_intron;processed_transcript;nonsense_mediated_decay	0.0887464	0.0861451	0.119318	0.307967	0.334837	0.317439	0.30639	-1.70656	1.31528e-06	0.000162013	down	yes
ENSG00000130707	ASS1	ENST00000352480;ENST00000493984;ENST00000492400;ENST00000467695;ENST00000422569;ENST00000443588;ENST00000372394;ENST00000372386;ENST00000470849;ENST00000372393	GO:0000050(urea cycle);GO:0000052(citrulline metabolic process);GO:0000053(argininosuccinate metabolic process);GO:0000166(nucleotide binding);GO:0001822(kidney development);GO:0001889(liver development);GO:0003723(RNA binding);GO:0004055(argininosuccinate synthase activity);GO:0005515(protein binding);GO:0005524(ATP binding);GO:0005634(nucleus);GO:0005737(cytoplasm);GO:0005739(mitochondrion);GO:…	00220(Arginine biosynthesis);00250(Alanine, aspartate and glutamate metabolism);05418(Fluid shear stress and atherosclerosis);05418(Fluid shear stress and atherosclerosis)	NA	NA	argininosuccinate synthase 1 [Source:HGNC Symbol;Acc:HGNC:758]	protein_coding;retained_intron;processed_transcript	1.95849	1.97274	2.91753	5.88781	5.0555	6.10176	0.401803	-1.31544	1.36972e-06	0.000167301	down	yes
ENSG00000101447	FAM83D	ENST00000619850;ENST00000619304	GO:0000922(spindle pole);GO:0001837(epithelial to mesenchymal transition);GO:0005515(protein binding);GO:0005737(cytoplasm);GO:0005819(spindle);GO:0005829(cytosol);GO:0005856(cytoskeleton);GO:0007049(cell cycle);GO:0007165(signal transduction);GO:0008017(microtubule binding);GO:0008283(cell population proliferation);GO:0015630(microtubule cytoskeleton);GO:0016477(cell migration);GO:0019894(kinesi…	NA	K16805	NA	family with sequence similarity 83 member D [Source:HGNC Symbol;Acc:HGNC:16122]	protein_coding	29.0021	27.1376	25.6059	16.4023	16.7064	14.1917	1.72822	0.789289	1.4894e-06	0.000180404	up	no
ENSG00000066135	KDM4A	ENST00000372396;ENST00000463151;ENST00000485249;ENST00000472265;ENST00000481296	GO:0005515(protein binding);GO:0005634(nucleus);GO:0005654(nucleoplasm);GO:0006325(chromatin organization);GO:0006338(chromatin remodeling);GO:0008270(zinc ion binding);GO:0010507(negative regulation of autophagy);GO:0010629(negative regulation of gene expression);GO:0016032(viral process);GO:0016491(oxidoreductase activity);GO:0016577(histone demethylation);GO:0031625(ubiquitin protein ligase bi…	NA	K06709	EC:1.14.11.-	lysine demethylase 4A [Source:HGNC Symbol;Acc:HGNC:22978]	protein_coding;nonsense_mediated_decay;retained_intron	11.5374	10.4414	11.1536	21.3013	17.0217	20.6292	0.562022	-0.831303	1.6038e-06	0.000192655	down	no
ENSG00000166741	NNMT	ENST00000299964;ENST00000546313;ENST00000535185;ENST00000545255;ENST00000541090;ENST00000535401;ENST00000542647;ENST00000541754	GO:0005737(cytoplasm);GO:0005829(cytosol);GO:0008112(nicotinamide N-methyltransferase activity);GO:0008168(methyltransferase activity);GO:0008170(N-methyltransferase activity);GO:0010243(response to organonitrogen compound);GO:0016740(transferase activity);GO:0030760(pyridine N-methyltransferase activity);GO:0031100(animal organ regeneration);GO:0032259(methylation);GO:0034356(NAD biosynthesis vi…	00760(Nicotinate and nicotinamide metabolism);00760(Nicotinate and nicotinamide metabolism)	K00541	EC:2.1.1.1	nicotinamide N-methyltransferase [Source:HGNC Symbol;Acc:HGNC:7861]	protein_coding;retained_intron;processed_transcript	1.10367	1.34664	1.10082	3.66672	3.07916	3.33233	0.352357	-1.50489	1.63275e-06	0.000194075	down	yes
ENSG00000007968	E2F2	ENST00000361729;ENST00000487237	GO:0000122(negative regulation of transcription by RNA polymerase II);GO:0000790(nuclear chromatin);GO:0000977(RNA polymerase II regulatory region sequence-specific DNA binding);GO:0000981(DNA-binding transcription factor activity, RNA polymerase II-specific);GO:0000987(cis-regulatory region sequence-specific DNA binding);GO:0001228(DNA-binding transcription activator activity, RNA polymerase II-…	01522(Endocrine resistance);04110(Cell cycle);04218(Cellular senescence);04934(Cushing syndrome);05160(Hepatitis C);05161(Hepatitis B);05163(Human cytomegalovirus infection);05166(Human T-cell leukemia virus 1 infection);05167(Kaposi sarcoma-associated herpesvirus infection);05169(Epstein-Barr virus infection);05200(Pathways in cancer);05206(MicroRNAs in cancer);05212(Pancreatic cancer);05214(Gli…	K09389	NA	E2F transcription factor 2 [Source:HGNC Symbol;Acc:HGNC:3114]	protein_coding;processed_transcript	5.60318	4.58267	4.39442	2.19909	2.71246	2.22651	2.04261	1.03042	1.64233e-06	0.000194075	up	yes
ENSG00000103502	CDIPT	ENST00000566113;ENST00000563415;ENST00000219789;ENST00000567459;ENST00000564296;ENST00000562041;ENST00000570016;ENST00000569956;ENST00000561555;ENST00000563893	GO:0003881(CDP-diacylglycerol-inositol 3-phosphatidyltransferase activity);GO:0005515(protein binding);GO:0005783(endoplasmic reticulum);GO:0005789(endoplasmic reticulum membrane);GO:0005794(Golgi apparatus);GO:0005886(plasma membrane);GO:0006629(lipid metabolic process);GO:0006661(phosphatidylinositol biosynthetic process);GO:0008654(phospholipid biosynthetic process);GO:0016020(membrane);GO:001…	00562(Inositol phosphate metabolism);00564(Glycerophospholipid metabolism);04070(Phosphatidylinositol signaling system);04070(Phosphatidylinositol signaling system)	K00999	EC:2.7.8.11	CDP-diacylglycerol--inositol 3-phosphatidyltransferase [Source:HGNC Symbol;Acc:HGNC:1769]	protein_coding;processed_transcript;nonsense_mediated_decay;retained_intron	18.2614	17.1682	16.4611	9.17117	11.0731	8.72652	1.79114	0.840874	1.76223e-06	0.000206565	up	no
ENSG00000135842	NIBAN1	ENST00000367511;ENST00000461167;ENST00000487074;ENST00000496299;ENST00000417056	GO:0001933(negative regulation of protein phosphorylation);GO:0001934(positive regulation of protein phosphorylation);GO:0003674(molecular_function);GO:0005515(protein binding);GO:0005737(cytoplasm);GO:0005829(cytosol);GO:0005886(plasma membrane);GO:0006417(regulation of translation);GO:0016020(membrane);GO:0034976(response to endoplasmic reticulum stress);GO:0045727(positive regulation of transl…	NA	NA	NA	niban apoptosis regulator 1 [Source:HGNC Symbol;Acc:HGNC:16784]	protein_coding;processed_transcript	0.643374	0.653921	0.605003	1.81869	1.29665	1.72232	0.393227	-1.34657	1.84222e-06	0.000214213	down	yes
ENSG00000155792	DEPTOR	ENST00000286234;ENST00000518057;ENST00000523492	GO:0005515(protein binding);GO:0005622(intracellular);GO:0006469(negative regulation of protein kinase activity);GO:0032007(negative regulation of TOR signaling);GO:0035556(intracellular signal transduction);GO:0045792(negative regulation of cell size);GO:2001236(regulation of extrinsic apoptotic signaling pathway);GO:2001236(regulation of extrinsic apoptotic signaling pathway)	04140(Autophagy - animal);04150(mTOR signaling pathway);04150(mTOR signaling pathway)	K20402	NA	DEP domain containing MTOR interacting protein [Source:HGNC Symbol;Acc:HGNC:22953]	protein_coding;processed_transcript	1.66963	1.97741	2.08613	5.38968	4.00772	5.22515	0.392077	-1.35079	1.87784e-06	0.000216464	down	yes
ENSG00000210077	MT-TV	ENST00000387342	NA	NA	NA	NA	mitochondrially encoded tRNA-Val (GUN) [Source:HGNC Symbol;Acc:HGNC:7500]	Mt_tRNA	415.02	495.705	457.325	265.904	241.928	224.606	1.8678	0.90134	1.89136e-06	0.000216464	up	no
ENSG00000104738	MCM4	ENST00000262105;ENST00000650216;ENST00000649838;ENST00000517709;ENST00000649973;ENST00000521261;ENST00000520637;ENST00000518680;ENST00000648554;ENST00000518382;ENST00000524086;ENST00000519170;ENST00000521151;ENST00000650327;ENST00000518221;ENST00000648533;ENST00000520994;ENST00000523853;ENST00000649919;ENST00000647877;ENST00000648519;ENST00000648407;ENST00000519138;ENST00000519470	GO:0000082(G1/S transition of mitotic cell cycle);GO:0000166(nucleotide binding);GO:0000727(double-strand break repair via break-induced replication);GO:0000784(nuclear chromosome, telomeric region);GO:0003677(DNA binding);GO:0003678(DNA helicase activity);GO:0003688(DNA replication origin binding);GO:0003697(single-stranded DNA binding);GO:0004386(helicase activity);GO:0005515(protein binding);G…	03030(DNA replication);04110(Cell cycle);04110(Cell cycle)	K02212	EC:3.6.4.12	minichromosome maintenance complex component 4 [Source:HGNC Symbol;Acc:HGNC:6947]	protein_coding;retained_intron;processed_transcript;nonsense_mediated_decay	30.156	31.6681	24.6057	17.1562	18.2465	17.1562	1.64444	0.717593	2.05337e-06	0.00023317	up	no
ENSG00000134755	DSC2	ENST00000251081;ENST00000280904;ENST00000648081	GO:0001533(cornified envelope);GO:0005509(calcium ion binding);GO:0005515(protein binding);GO:0005886(plasma membrane);GO:0005911(cell-cell junction);GO:0005912(adherens junction);GO:0007155(cell adhesion);GO:0007156(homophilic cell adhesion via plasma membrane adhesion molecules);GO:0009267(cellular response to starvation);GO:0014704(intercalated disc);GO:0016020(membrane);GO:0016021(integral co…	05412(Arrhythmogenic right ventricular cardiomyopathy (ARVC));05412(Arrhythmogenic right ventricular cardiomyopathy (ARVC))	K07601	NA	desmocollin 2 [Source:HGNC Symbol;Acc:HGNC:3036]	protein_coding	2.10657	2.64008	2.88372	5.21878	4.94763	4.27919	0.528214	-0.920806	2.09944e-06	0.000236554	down	no
ENSG00000186193	SAPCD2	ENST00000409687	GO:0000132(establishment of mitotic spindle orientation);GO:0005515(protein binding);GO:0005634(nucleus);GO:0005654(nucleoplasm);GO:0005730(nucleolus);GO:0005737(cytoplasm);GO:0005829(cytosol);GO:0005886(plasma membrane);GO:0005923(bicellular tight junction);GO:0005938(cell cortex);GO:0007049(cell cycle);GO:0008284(positive regulation of cell population proliferation);GO:0016020(membrane);GO:0016…	NA	NA	NA	suppressor APC domain containing 2 [Source:HGNC Symbol;Acc:HGNC:28055]	protein_coding	9.86253	9.51532	8.65379	5.27065	5.04695	5.17488	1.80937	0.855487	2.47547e-06	0.000276777	up	no
ENSG00000105173	CCNE1	ENST00000575243;ENST00000262643;ENST00000576532;ENST00000574121;ENST00000444983;ENST00000357943;ENST00000586912	GO:0000079(regulation of cyclin-dependent protein serine/threonine kinase activity);GO:0000082(G1/S transition of mitotic cell cycle);GO:0000083(regulation of transcription involved in G1/S transition of mitotic cell cycle);GO:0000122(negative regulation of transcription by RNA polymerase II);GO:0000307(cyclin-dependent protein kinase holoenzyme complex);GO:0000723(telomere maintenance);GO:000551…	04110(Cell cycle);04114(Oocyte meiosis);04115(p53 signaling pathway);04151(PI3K-Akt signaling pathway);04218(Cellular senescence);04934(Cushing syndrome);05161(Hepatitis B);05162(Measles);05165(Human papillomavirus infection);05166(Human T-cell leukemia virus 1 infection);05169(Epstein-Barr virus infection);05200(Pathways in cancer);05203(Viral carcinogenesis);05206(MicroRNAs in cancer);05215(Pro…	NA	NA	cyclin E1 [Source:HGNC Symbol;Acc:HGNC:1589]	protein_coding;retained_intron	9.43923	9.29955	11.4373	5.04669	5.67822	4.35624	2.00091	1.00066	2.62145e-06	0.00029086	up	yes
ENSG00000177602	HASPIN	ENST00000325418	GO:0000166(nucleotide binding);GO:0000278(mitotic cell cycle);GO:0004672(protein kinase activity);GO:0004674(protein serine/threonine kinase activity);GO:0005515(protein binding);GO:0005524(ATP binding);GO:0005634(nucleus);GO:0005654(nucleoplasm);GO:0005694(chromosome);GO:0005737(cytoplasm);GO:0005813(centrosome);GO:0005819(spindle);GO:0005856(cytoskeleton);GO:0006325(chromatin organization);GO:0…	NA	K16315	EC:2.7.11.1	histone H3 associated protein kinase [Source:HGNC Symbol;Acc:HGNC:19682]	protein_coding	9.9507	10.6218	10.9425	5.45683	5.6262	5.97792	1.8472	0.88534	2.73935e-06	0.000300777	up	no
ENSG00000182836	PLCXD3	ENST00000377801;ENST00000328457	GO:0005515(protein binding);GO:0005737(cytoplasm);GO:0006629(lipid metabolic process);GO:0007165(signal transduction);GO:0008081(phosphoric diester hydrolase activity);GO:0016042(lipid catabolic process);GO:0016787(hydrolase activity);GO:0016787(hydrolase activity)	NA	NA	NA	phosphatidylinositol specific phospholipase C X domain containing 3 [Source:HGNC Symbol;Acc:HGNC:31822]	protein_coding	0.14229	0.182472	0.193977	0.743548	0.577091	0.455407	0.292075	-1.77559	2.75221e-06	0.000300777	down	yes
ENSG00000110104	CCDC86	ENST00000227520;ENST00000649393;ENST00000535217;ENST00000545580	GO:0003723(RNA binding);GO:0005515(protein binding);GO:0005634(nucleus);GO:0005654(nucleoplasm);GO:0005730(nucleolus);GO:0016032(viral process);GO:0016032(viral process)	NA	K14822	NA	coiled-coil domain containing 86 [Source:HGNC Symbol;Acc:HGNC:28359]	protein_coding;retained_intron;nonsense_mediated_decay	38.1328	33.794	29.5342	18.5412	20.6928	21.3275	1.67534	0.744452	2.78992e-06	0.000302623	up	no
ENSG00000003147	ICA1	ENST00000407906;ENST00000402384;ENST00000406470;ENST00000265577;ENST00000486677;ENST00000396675;ENST00000457755;ENST00000455539;ENST00000490041;ENST00000447326;ENST00000401396;ENST00000339809;ENST00000446305;ENST00000422063;ENST00000430867;ENST00000470696;ENST00000650486;ENST00000476942;ENST00000317367	GO:0000139(Golgi membrane);GO:0005515(protein binding);GO:0005737(cytoplasm);GO:0005794(Golgi apparatus);GO:0005829(cytosol);GO:0006836(neurotransmitter transport);GO:0016020(membrane);GO:0016021(integral component of membrane);GO:0019904(protein domain specific binding);GO:0030054(cell junction);GO:0030658(transport vesicle membrane);GO:0030667(secretory granule membrane);GO:0030672(synaptic ves…	04940(Type I diabetes mellitus);04940(Type I diabetes mellitus)	K19863	NA	islet cell autoantigen 1 [Source:HGNC Symbol;Acc:HGNC:5343]	protein_coding;processed_transcript;nonsense_mediated_decay;retained_intron	0.431502	0.600925	0.656549	1.85869	1.37228	1.74882	0.339167	-1.55993	2.95062e-06	0.000317683	down	yes
ENSG00000175063	UBE2C	ENST00000496085;ENST00000356455;ENST00000405520;ENST00000352551;ENST00000335046;ENST00000372568;ENST00000243893;ENST00000617055	GO:0000151(ubiquitin ligase complex);GO:0000166(nucleotide binding);GO:0000209(protein polyubiquitination);GO:0004842(ubiquitin-protein transferase activity);GO:0005515(protein binding);GO:0005524(ATP binding);GO:0005634(nucleus);GO:0005654(nucleoplasm);GO:0005680(anaphase-promoting complex);GO:0005829(cytosol);GO:0005886(plasma membrane);GO:0006511(ubiquitin-dependent protein catabolic process);…	04120(Ubiquitin mediated proteolysis);04120(Ubiquitin mediated proteolysis)	K06688	EC:2.3.2.23	ubiquitin conjugating enzyme E2 C [Source:HGNC Symbol;Acc:HGNC:15937]	processed_transcript;protein_coding	107.348	103.806	96.2996	58.8796	66.4324	66.0579	1.6066	0.684008	3.04734e-06	0.000325685	up	no
ENSG00000273706	LHX1	ENST00000614239;ENST00000619939;ENST00000673652;ENST00000619297;ENST00000621767;ENST00000616237	GO:0000790(nuclear chromatin);GO:0000977(RNA polymerase II regulatory region sequence-specific DNA binding);GO:0000981(DNA-binding transcription factor activity, RNA polymerase II-specific);GO:0001655(urogenital system development);GO:0001656(metanephros development);GO:0001657(ureteric bud development);GO:0001658(branching involved in ureteric bud morphogenesis);GO:0001702(gastrulation with mout…	NA	K09372	NA	LIM homeobox 1 [Source:HGNC Symbol;Acc:HGNC:6593]	protein_coding;retained_intron;processed_transcript	1.80199	2.08572	1.85065	0.665168	0.624303	0.91221	2.60635	1.38203	3.08216e-06	0.000327002	up	yes
ENSG00000152785	BMP3	ENST00000282701	GO:0001501(skeletal system development);GO:0001503(ossification);GO:0001649(osteoblast differentiation);GO:0005102(signaling receptor binding);GO:0005125(cytokine activity);GO:0005576(extracellular region);GO:0005615(extracellular space);GO:0007267(cell-cell signaling);GO:0007275(multicellular organism development);GO:0008083(growth factor activity);GO:0010862(positive regulation of pathway-restr…	04060(Cytokine-cytokine receptor interaction)	NA	NA	bone morphogenetic protein 3 [Source:HGNC Symbol;Acc:HGNC:1070]	protein_coding	0.0001	0.016414	0.030854	0.194709	0.170246	0.133163	0.0950939	-3.3945	3.23636e-06	0.000340873	down	yes
ENSG00000108179	PPIF	ENST00000225174;ENST00000448165;ENST00000492149;ENST00000498681;ENST00000472580	GO:0000413(protein peptidyl-prolyl isomerization);GO:0002931(response to ischemia);GO:0003755(peptidyl-prolyl cis-trans isomerase activity);GO:0005515(protein binding);GO:0005737(cytoplasm);GO:0005739(mitochondrion);GO:0005743(mitochondrial inner membrane);GO:0005753(mitochondrial proton-transporting ATP synthase complex);GO:0005757(mitochondrial permeability transition pore complex);GO:0005759(m…	04020(Calcium signaling pathway);04022(cGMP-PKG signaling pathway);05012(Parkinson disease);05016(Huntington disease);05145(Toxoplasmosis);05145(Toxoplasmosis)	K09565	EC:5.2.1.8	peptidylprolyl isomerase F [Source:HGNC Symbol;Acc:HGNC:9259]	protein_coding;processed_transcript;nonsense_mediated_decay	27.8622	25.7834	25.3281	15.9991	16.6874	15.0299	1.65506	0.726888	3.30944e-06	0.000346062	up	no
ENSG00000210049	MT-TF	ENST00000387314	NA	NA	NA	NA	mitochondrially encoded tRNA-Phe (UUU/C) [Source:HGNC Symbol;Acc:HGNC:7481]	Mt_tRNA	671.406	710.159	681.412	407.557	395.718	415.508	1.69265	0.759286	3.5079e-06	0.000364195	up	no
ENSG00000073111	MCM2	ENST00000474964;ENST00000265056;ENST00000468414;ENST00000491422;ENST00000480910;ENST00000473785;ENST00000477668;ENST00000468659;ENST00000472731	GO:0000082(G1/S transition of mitotic cell cycle);GO:0000166(nucleotide binding);GO:0000727(double-strand break repair via break-induced replication);GO:0000784(nuclear chromosome, telomeric region);GO:0000785(chromatin);GO:0003677(DNA binding);GO:0003678(DNA helicase activity);GO:0003688(DNA replication origin binding);GO:0003697(single-stranded DNA binding);GO:0004386(helicase activity);GO:0005…	03030(DNA replication);04110(Cell cycle);04110(Cell cycle)	K02540	EC:3.6.4.12	minichromosome maintenance complex component 2 [Source:HGNC Symbol;Acc:HGNC:6944]	nonsense_mediated_decay;protein_coding;processed_transcript;retained_intron	40.1487	40.9603	33.0495	22.0386	23.87	24.4144	1.62334	0.698969	3.76844e-06	0.00038847	up	no
ENSG00000108106	UBE2S	ENST00000264552;ENST00000587845;ENST00000589978;ENST00000592570	GO:0000166(nucleotide binding);GO:0000209(protein polyubiquitination);GO:0004842(ubiquitin-protein transferase activity);GO:0005515(protein binding);GO:0005524(ATP binding);GO:0005634(nucleus);GO:0005654(nucleoplasm);GO:0005680(anaphase-promoting complex);GO:0005829(cytosol);GO:0006464(cellular protein modification process);GO:0006511(ubiquitin-dependent protein catabolic process);GO:0007049(cell…	04120(Ubiquitin mediated proteolysis);04120(Ubiquitin mediated proteolysis)	K10583	EC:2.3.2.23	ubiquitin conjugating enzyme E2 S [Source:HGNC Symbol;Acc:HGNC:17895]	protein_coding;processed_transcript	221.058	165.456	181.795	101.55	121.31	120.933	1.65306	0.725139	3.85274e-06	0.000394363	up	no
ENSG00000162490	DRAXIN	ENST00000294485	GO:0005515(protein binding);GO:0005576(extracellular region);GO:0007275(multicellular organism development);GO:0007411(axon guidance);GO:0016055(Wnt signaling pathway);GO:0021516(dorsal spinal cord development);GO:0021528(commissural neuron differentiation in spinal cord);GO:0030517(negative regulation of axon extension);GO:0030900(forebrain development);GO:0043524(negative regulation of neuron a…	NA	NA	NA	dorsal inhibitory axon guidance protein [Source:HGNC Symbol;Acc:HGNC:25054]	protein_coding	0.065406	0.084254	0.090066	0.294649	0.318544	0.342126	0.250938	-1.9946	3.96403e-06	0.000402917	down	yes
ENSG00000099194	SCD	ENST00000370355	GO:0004768(stearoyl-CoA 9-desaturase activity);GO:0005506(iron ion binding);GO:0005515(protein binding);GO:0005730(nucleolus);GO:0005783(endoplasmic reticulum);GO:0005789(endoplasmic reticulum membrane);GO:0006629(lipid metabolic process);GO:0006631(fatty acid metabolic process);GO:0006633(fatty acid biosynthetic process);GO:0006636(unsaturated fatty acid biosynthetic process);GO:0016020(membrane…	01040(Biosynthesis of unsaturated fatty acids);03320(PPAR signaling pathway);04152(AMPK signaling pathway)	K00507	EC:1.14.19.1	stearoyl-CoA desaturase [Source:HGNC Symbol;Acc:HGNC:10571]	protein_coding	911.872	848.854	882.24	1407.89	1451.64	1425.37	0.61681	-0.697102	4.14194e-06	0.000418077	down	no
ENSG00000284968	AC093827	ENST00000508280;ENST00000506484;ENST00000509262;ENST00000503159	NA	NA	NA	NA	Novel transcript, antisense to AFF1	lncRNA	0.0293165	0.469311	0.598321	0.022498	0.0155907	0.0204665	18.7336	4.22756	4.30576e-06	0.000431616	up	yes
ENSG00000068028	RASSF1	ENST00000616212;ENST00000327761;ENST00000478619;ENST00000359365;ENST00000482447;ENST00000395126;ENST00000357043;ENST00000494145;ENST00000395117;ENST00000488024	GO:0000922(spindle pole);GO:0005515(protein binding);GO:0005634(nucleus);GO:0005737(cytoplasm);GO:0005815(microtubule organizing center);GO:0005819(spindle);GO:0005856(cytoskeleton);GO:0005874(microtubule);GO:0007049(cell cycle);GO:0007050(cell cycle arrest);GO:0007165(signal transduction);GO:0007265(Ras protein signal transduction);GO:0008270(zinc ion binding);GO:0015630(microtubule cytoskeleton…	04014(Ras signaling pathway);04390(Hippo signaling pathway);04392(Hippo signaling pathway - multiple species);05200(Pathways in cancer);05206(MicroRNAs in cancer);05219(Bladder cancer);05223(Non-small cell lung cancer);05223(Non-small cell lung cancer)	K09850	NA	Ras association domain family member 1 [Source:HGNC Symbol;Acc:HGNC:9882]	protein_coding;retained_intron;nonsense_mediated_decay;processed_transcript	10.2942	9.79129	8.4562	5.2369	5.46728	5.04915	1.81179	0.857412	4.36232e-06	0.00043429	up	no
ENSG00000162496	DHRS3	ENST00000482265;ENST00000616661;ENST00000464917;ENST00000430996	GO:0000166(nucleotide binding);GO:0001523(retinoid metabolic process);GO:0003151(outflow tract morphogenesis);GO:0004745(retinol dehydrogenase activity);GO:0005789(endoplasmic reticulum membrane);GO:0005811(lipid droplet);GO:0007601(visual perception);GO:0009055(electron transfer activity);GO:0016020(membrane);GO:0016021(integral component of membrane);GO:0016491(oxidoreductase activity);GO:00166…	00830(Retinol metabolism);00830(Retinol metabolism)	K11146	EC:1.1.1.300	dehydrogenase/reductase 3 [Source:HGNC Symbol;Acc:HGNC:17693]	retained_intron;protein_coding	27.3107	24.9787	25.0288	44.2834	40.7897	45.3458	0.592845	-0.754274	4.48471e-06	0.000443437	down	no
ENSG00000175416	CLTB	ENST00000345807;ENST00000310418;ENST00000510734;ENST00000502877;ENST00000509319;ENST00000508425;ENST00000507821	GO:0005198(structural molecule activity);GO:0005515(protein binding);GO:0005802(trans-Golgi network);GO:0005829(cytosol);GO:0005886(plasma membrane);GO:0005905(clathrin-coated pit);GO:0006886(intracellular protein transport);GO:0016020(membrane);GO:0016192(vesicle-mediated transport);GO:0030118(clathrin coat);GO:0030125(clathrin vesicle coat);GO:0030130(clathrin coat of trans-Golgi network vesicl…	04142(Lysosome);04144(Endocytosis);04721(Synaptic vesicle cycle);04961(Endocrine and other factor-regulated calcium reabsorption);05016(Huntington disease);05100(Bacterial invasion of epithelial cells);05100(Bacterial invasion of epithelial cells)	NA	NA	clathrin light chain B [Source:HGNC Symbol;Acc:HGNC:2091]	protein_coding;nonsense_mediated_decay;processed_transcript	62.803	78.5742	78.9855	39.3233	50.5872	44.5505	1.63886	0.712693	4.53114e-06	0.000445	up	no
ENSG00000165474	GJB2	ENST00000382848;ENST00000382844	GO:0002931(response to ischemia);GO:0005243(gap junction channel activity);GO:0005509(calcium ion binding);GO:0005515(protein binding);GO:0005737(cytoplasm);GO:0005793(endoplasmic reticulum-Golgi intermediate compartment);GO:0005829(cytosol);GO:0005886(plasma membrane);GO:0005887(integral component of plasma membrane);GO:0005921(gap junction);GO:0005922(connexin complex);GO:0007154(cell communica…	NA	NA	NA	gap junction protein beta 2 [Source:HGNC Symbol;Acc:HGNC:4284]	protein_coding	17.4367	19.1346	19.5163	31.2618	31.9805	32.63	0.585024	-0.773432	4.83571e-06	0.000471725	down	no
ENSG00000029364	SLC39A9	ENST00000031146;ENST00000628474;ENST00000555840;ENST00000556605;ENST00000336643;ENST00000554023;ENST00000556125;ENST00000554059;ENST00000557046;ENST00000555245;ENST00000538956	GO:0005515(protein binding);GO:0006811(ion transport);GO:0006829(zinc ion transport);GO:0016020(membrane);GO:0016021(integral component of membrane);GO:0030001(metal ion transport);GO:0046873(metal ion transmembrane transporter activity);GO:0055085(transmembrane transport);GO:0055085(transmembrane transport)	NA	K14715	NA	solute carrier family 39 member 9 [Source:HGNC Symbol;Acc:HGNC:20182]	protein_coding;nonsense_mediated_decay;retained_intron;processed_transcript	6.96135	10.4012	7.50667	4.51487	3.98779	5.00538	1.84107	0.880544	4.98826e-06	0.000483362	up	no
ENSG00000089199	CHGB	ENST00000378961;ENST00000455042;ENST00000488832	GO:0005179(hormone activity);GO:0005515(protein binding);GO:0005576(extracellular region);GO:0005615(extracellular space);GO:0005788(endoplasmic reticulum lumen);GO:0007165(signal transduction);GO:0030141(secretory granule);GO:0043687(post-translational protein modification);GO:0044267(cellular protein metabolic process);GO:0044267(cellular protein metabolic process)	NA	NA	NA	chromogranin B [Source:HGNC Symbol;Acc:HGNC:1930]	protein_coding;processed_transcript	0.620491	0.86454	0.768459	2.30903	1.93429	1.83434	0.370782	-1.43136	5.02613e-06	0.000483807	down	yes
ENSG00000287978	AC245407	ENST00000660431	NA	NA	NA	NA	novel transcript	lncRNA	10.2997	9.22298	9.20512	1.80456	3.76214	3.56838	3.14478	1.65296	5.51099e-06	0.000526988	up	yes
ENSG00000120149	MSX2	ENST00000507785;ENST00000239243	GO:0000122(negative regulation of transcription by RNA polymerase II);GO:0000790(nuclear chromatin);GO:0000976(transcription regulatory region sequence-specific DNA binding);GO:0000977(RNA polymerase II regulatory region sequence-specific DNA binding);GO:0000981(DNA-binding transcription factor activity, RNA polymerase II-specific);GO:0001227(DNA-binding transcription repressor activity, RNA poly…	05166(Human T-cell leukemia virus 1 infection);05166(Human T-cell leukemia virus 1 infection)	K09341	NA	msh homeobox 2 [Source:HGNC Symbol;Acc:HGNC:7392]	protein_coding	10.4267	9.01909	9.37066	4.24317	5.31103	4.8623	1.99886	0.999174	5.5808e-06	0.000530176	up	no
ENSG00000133138	TBC1D8B	ENST00000310452;ENST00000357242;ENST00000481617;ENST00000460545;ENST00000431860;ENST00000492970;ENST00000276175	GO:0003094(glomerular filtration);GO:0005096(GTPase activator activity);GO:0005509(calcium ion binding);GO:0005515(protein binding);GO:0005737(cytoplasm);GO:0005829(cytosol);GO:0006886(intracellular protein transport);GO:0016192(vesicle-mediated transport);GO:0017137(Rab GTPase binding);GO:0043547(positive regulation of GTPase activity);GO:0090630(activation of GTPase activity);GO:0090630(activat…	NA	K19951	NA	TBC1 domain family member 8B [Source:HGNC Symbol;Acc:HGNC:24715]	protein_coding;retained_intron	0.600675	0.821823	1.12908	2.25112	2.24851	1.71749	0.410411	-1.28486	5.88629e-06	0.000555566	down	yes
ENSG00000074935	TUBE1	ENST00000368662;ENST00000604689;ENST00000604743;ENST00000368657;ENST00000605457;ENST00000604967;ENST00000603722;ENST00000603621;ENST00000604814;ENST00000441191;ENST00000603651	GO:0000166(nucleotide binding);GO:0000226(microtubule cytoskeleton organization);GO:0000242(pericentriolar material);GO:0000278(mitotic cell cycle);GO:0003924(GTPase activity);GO:0005200(structural constituent of cytoskeleton);GO:0005525(GTP binding);GO:0005737(cytoplasm);GO:0005815(microtubule organizing center);GO:0005856(cytoskeleton);GO:0005874(microtubule);GO:0007017(microtubule-based proces…	NA	K10391	NA	tubulin epsilon 1 [Source:HGNC Symbol;Acc:HGNC:20775]	protein_coding;retained_intron;nonsense_mediated_decay;processed_transcript	1.58604	1.89674	1.66753	4.09541	2.88235	3.93213	0.472077	-1.08291	6.02781e-06	0.000565253	down	yes
ENSG00000213462	ERV3-1	ENST00000394323;ENST00000535538;ENST00000528878	GO:0003674(molecular_function);GO:0008150(biological_process);GO:0019012(virion);GO:0019031(viral envelope);GO:0019031(viral envelope)	NA	NA	NA	endogenous retrovirus group 3 member 1, envelope [Source:HGNC Symbol;Acc:HGNC:3454]	protein_coding;processed_transcript	0.401491	0.361728	0.0475162	2.00336	1.4134	1.69939	0.158466	-2.65776	6.15357e-06	0.000573347	down	yes
ENSG00000127564	PKMYT1	ENST00000574385;ENST00000575632;ENST00000573944;ENST00000440027;ENST00000575040;ENST00000262300;ENST00000575981;ENST00000382240;ENST00000572059;ENST00000571102;ENST00000572619;ENST00000572658;ENST00000574730;ENST00000431515;ENST00000574680;ENST00000572832;ENST00000570649;ENST00000574333;ENST00000574415;ENST00000576268	GO:0000079(regulation of cyclin-dependent protein serine/threonine kinase activity);GO:0000086(G2/M transition of mitotic cell cycle);GO:0000139(Golgi membrane);GO:0000166(nucleotide binding);GO:0000278(mitotic cell cycle);GO:0004672(protein kinase activity);GO:0004674(protein serine/threonine kinase activity);GO:0005515(protein binding);GO:0005524(ATP binding);GO:0005634(nucleus);GO:0005654(nucl…	04110(Cell cycle);04114(Oocyte meiosis);04914(Progesterone-mediated oocyte maturation);04914(Progesterone-mediated oocyte maturation)	K06633	EC:2.7.11.1	protein kinase, membrane associated tyrosine/threonine 1 [Source:HGNC Symbol;Acc:HGNC:29650]	protein_coding;retained_intron;nonsense_mediated_decay;processed_transcript	10.9823	7.4732	8.1172	5.25714	4.70401	3.65588	1.95143	0.964533	6.29171e-06	0.000582484	up	no
ENSG00000057019	DCBLD2	ENST00000326840;ENST00000460008;ENST00000470393;ENST00000469648;ENST00000479144;ENST00000496736;ENST00000486004;ENST00000494614;ENST00000449482;ENST00000326857	GO:0005515(protein binding);GO:0005887(integral component of plasma membrane);GO:0009986(cell surface);GO:0016020(membrane);GO:0016021(integral component of membrane);GO:0030308(negative regulation of cell growth);GO:0030522(intracellular receptor signaling pathway);GO:0042060(wound healing);GO:0042060(wound healing)	NA	NA	NA	discoidin, CUB and LCCL domain containing 2 [Source:HGNC Symbol;Acc:HGNC:24627]	protein_coding;retained_intron;processed_transcript	5.18178	6.45562	6.95096	10.8371	10.944	9.85134	0.587636	-0.767005	6.35274e-06	0.000584411	down	no
ENSG00000126391	FRMD8	ENST00000355991;ENST00000317568;ENST00000416776;ENST00000531151;ENST00000528854;ENST00000526201;ENST00000533782;ENST00000525156;ENST00000531296	GO:0005515(protein binding);GO:0005737(cytoplasm);GO:0005829(cytosol);GO:0005856(cytoskeleton);GO:0005886(plasma membrane);GO:0016020(membrane);GO:1904469(positive regulation of tumor necrosis factor secretion);GO:1904469(positive regulation of tumor necrosis factor secretion)	NA	NA	NA	FERM domain containing 8 [Source:HGNC Symbol;Acc:HGNC:25462]	protein_coding;retained_intron	6.75633	13.0291	13.3109	5.56251	4.80721	5.53558	2.08084	1.05716	6.65704e-06	0.000608554	up	yes
ENSG00000288620	AC092032	ENST00000674911	NA	NA	NA	NA	ring finger protein 216 pseudogene 1	transcribed_unprocessed_pseudogene	1.17955	0.601235	0.639682	3.61976	2.88331	6.80368	0.181897	-2.4588	6.83231e-06	0.000620673	down	yes
ENSG00000168386	FILIP1L	ENST00000383694;ENST00000398326;ENST00000471562;ENST00000354552;ENST00000331335;ENST00000468533;ENST00000476723;ENST00000495625;ENST00000487087;ENST00000477258	GO:0003674(molecular_function);GO:0005634(nucleus);GO:0005737(cytoplasm);GO:0008150(biological_process);GO:0016020(membrane);GO:0016020(membrane)	NA	NA	NA	filamin A interacting protein 1 like [Source:HGNC Symbol;Acc:HGNC:24589]	protein_coding;processed_transcript	2.39083	2.59603	3.67716	5.97681	5.60068	5.59732	0.504461	-0.987185	7.34509e-06	0.000663111	down	no
ENSG00000156650	KAT6B	ENST00000648370;ENST00000648892;ENST00000287239;ENST00000648048;ENST00000648725;ENST00000649375;ENST00000648369;ENST00000650048;ENST00000649442;ENST00000649119;ENST00000650330;ENST00000650517;ENST00000647554;ENST00000649463;ENST00000649006;ENST00000648793;ENST00000648899;ENST00000647637;ENST00000648302;ENST00000648483;ENST00000650434;ENST00000649305;ENST00000647642;ENST00000650380;ENST00000649645…	GO:0000123(histone acetyltransferase complex);GO:0000786(nucleosome);GO:0000790(nuclear chromatin);GO:0003677(DNA binding);GO:0004402(histone acetyltransferase activity);GO:0005515(protein binding);GO:0005634(nucleus);GO:0005654(nucleoplasm);GO:0006325(chromatin organization);GO:0006334(nucleosome assembly);GO:0006355(regulation of transcription, DNA-templated);GO:0008134(transcription factor bin…	NA	K11306	EC:2.3.1.48	lysine acetyltransferase 6B [Source:HGNC Symbol;Acc:HGNC:17582]	protein_coding;nonsense_mediated_decay;retained_intron;processed_transcript	0.601665	0.300043	0.378059	0.988905	1.00918	1.00148	0.42665	-1.22887	7.75345e-06	0.000692217	down	yes
ENSG00000176788	BASP1	ENST00000322611;ENST00000616743;ENST00000606445	GO:0000785(chromatin);GO:0000976(transcription regulatory region sequence-specific DNA binding);GO:0003714(transcription corepressor activity);GO:0005634(nucleus);GO:0005737(cytoplasm);GO:0005856(cytoskeleton);GO:0005886(plasma membrane);GO:0007356(thorax and anterior abdomen determination);GO:0008180(COP9 signalosome);GO:0008406(gonad development);GO:0016020(membrane);GO:0016363(nuclear matrix);…	NA	K17272	NA	brain abundant membrane attached signal protein 1 [Source:HGNC Symbol;Acc:HGNC:957]	protein_coding	24.6387	132.582	26.9416	13.1676	16.4955	13.118	4.30477	2.10593	7.78596e-06	0.000692217	up	yes
ENSG00000066468	FGFR2	ENST00000356226;ENST00000336553;ENST00000638709;ENST00000358487;ENST00000346997;ENST00000369059;ENST00000359354;ENST00000613048;ENST00000467584;ENST00000491475;ENST00000360144;ENST00000491111;ENST00000463870;ENST00000611527;ENST00000457416;ENST00000357555;ENST00000369056;ENST00000478859;ENST00000613324;ENST00000429361;ENST00000369060;ENST00000369058;ENST00000604236;ENST00000351936;ENST00000490349…	GO:0000122(negative regulation of transcription by RNA polymerase II);GO:0000165(MAPK cascade);GO:0000166(nucleotide binding);GO:0001525(angiogenesis);GO:0001657(ureteric bud development);GO:0001701(in utero embryonic development);GO:0001837(epithelial to mesenchymal transition);GO:0002053(positive regulation of mesenchymal cell proliferation);GO:0003148(outflow tract septum morphogenesis);GO:000…	01521(EGFR tyrosine kinase inhibitor resistance);04010(MAPK signaling pathway);04014(Ras signaling pathway);04015(Rap1 signaling pathway);04144(Endocytosis);04151(PI3K-Akt signaling pathway);04550(Signaling pathways regulating pluripotency of stem cells);04810(Regulation of actin cytoskeleton);05200(Pathways in cancer);05215(Prostate cancer);05226(Gastric cancer);05230(Central carbon metabolism i…	K05093	EC:2.7.10.1	fibroblast growth factor receptor 2 [Source:HGNC Symbol;Acc:HGNC:3689]	protein_coding;processed_transcript;retained_intron;nonsense_mediated_decay;non_stop_decay	3.41272	3.24604	3.25485	1.8734	1.84175	1.51847	1.89421	0.9216	7.81036e-06	0.000692217	up	no
ENSG00000164125	GASK1B	ENST00000296530;ENST00000593260;ENST00000592586;ENST00000590648;ENST00000393807;ENST00000592057;ENST00000585682;ENST00000587787;ENST00000589306	GO:0000139(Golgi membrane);GO:0005794(Golgi apparatus);GO:0016020(membrane);GO:0016021(integral component of membrane);GO:0016021(integral component of membrane)	NA	NA	NA	golgi associated kinase 1B [Source:HGNC Symbol;Acc:HGNC:25312]	protein_coding;processed_transcript	0.444134	0.861021	1.03928	1.99166	2.12861	2.08983	0.377519	-1.40538	7.97538e-06	0.000700602	down	yes
ENSG00000137876	RSL24D1	ENST00000260443;ENST00000569386;ENST00000565854;ENST00000564344;ENST00000562993;ENST00000562895	GO:0000027(ribosomal large subunit assembly);GO:0003723(RNA binding);GO:0003735(structural constituent of ribosome);GO:0005515(protein binding);GO:0005634(nucleus);GO:0005654(nucleoplasm);GO:0005730(nucleolus);GO:0005840(ribosome);GO:0006412(translation);GO:0022625(cytosolic large ribosomal subunit);GO:0042254(ribosome biogenesis);GO:1902626(assembly of large subunit precursor of preribosome);GO:…	03010(Ribosome);03010(Ribosome)	K02896	NA	ribosomal L24 domain containing 1 [Source:HGNC Symbol;Acc:HGNC:18479]	protein_coding;processed_transcript;nonsense_mediated_decay	19.8403	26.02	28.9056	45.018	40.9301	42.7764	0.580821	-0.783835	8.00137e-06	0.000700602	down	no
ENSG00000102181	CD99L2	ENST00000346693;ENST00000370377;ENST00000466436;ENST00000437787;ENST00000418547;ENST00000613030;ENST00000491877;ENST00000355149;ENST00000634795	GO:0005515(protein binding);GO:0005886(plasma membrane);GO:0005912(adherens junction);GO:0005925(focal adhesion);GO:0007155(cell adhesion);GO:0009986(cell surface);GO:0016020(membrane);GO:0016021(integral component of membrane);GO:0030054(cell junction);GO:0050904(diapedesis);GO:2000391(positive regulation of neutrophil extravasation);GO:2000409(positive regulation of T cell extravasation);GO:200…	NA	NA	NA	CD99 molecule like 2 [Source:HGNC Symbol;Acc:HGNC:18237]	nonsense_mediated_decay;protein_coding;processed_transcript	23.1189	53.1289	20.8036	76.6382	78.1398	81.1657	0.411333	-1.28162	8.2064e-06	0.000714252	down	yes
ENSG00000168772	CXXC4	ENST00000394767;ENST00000466963;ENST00000515509	GO:0003677(DNA binding);GO:0005737(cytoplasm);GO:0008270(zinc ion binding);GO:0046872(metal ion binding);GO:0046872(metal ion binding)	04310(Wnt signaling pathway);04310(Wnt signaling pathway)	K03344	NA	CXXC finger protein 4 [Source:HGNC Symbol;Acc:HGNC:24593]	protein_coding;processed_transcript	0.17123	0.234091	0.277013	0.69247	0.657281	0.822567	0.314104	-1.67069	8.54203e-06	0.000739038	down	yes
ENSG00000159176	CSRP1	ENST00000340006;ENST00000367306;ENST00000527662;ENST00000533402;ENST00000532313;ENST00000526317;ENST00000481851;ENST00000526256;ENST00000526723;ENST00000527573;ENST00000533188;ENST00000530120;ENST00000524951;ENST00000533432;ENST00000471596;ENST00000529975;ENST00000532460;ENST00000531916;ENST00000458271	GO:0003723(RNA binding);GO:0005515(protein binding);GO:0005634(nucleus);GO:0005737(cytoplasm);GO:0005925(focal adhesion);GO:0008270(zinc ion binding);GO:0008307(structural constituent of muscle);GO:0030018(Z disc);GO:0030036(actin cytoskeleton organization);GO:0042805(actinin binding);GO:0045214(sarcomere organization);GO:0046872(metal ion binding);GO:0060537(muscle tissue development);GO:0070062…	NA	NA	NA	cysteine and glycine rich protein 1 [Source:HGNC Symbol;Acc:HGNC:2469]	protein_coding;retained_intron;processed_transcript	21.0578	17.3497	15.5172	9.35352	11.315	11.6471	1.66869	0.73872	8.85411e-06	0.000761506	up	no
ENSG00000163362	INAVA	ENST00000367342;ENST00000465162;ENST00000451872;ENST00000532631;ENST00000526172;ENST00000531649;ENST00000413687	GO:0000187(activation of MAPK activity);GO:0002221(pattern recognition receptor signaling pathway);GO:0002367(cytokine production involved in immune response);GO:0002376(immune system process);GO:0005515(protein binding);GO:0005634(nucleus);GO:0005737(cytoplasm);GO:0031398(positive regulation of protein ubiquitination);GO:0032494(response to peptidoglycan);GO:0032495(response to muramyl dipeptide…	NA	NA	NA	innate immunity activator [Source:HGNC Symbol;Acc:HGNC:25599]	protein_coding;processed_transcript	10.6659	8.99626	9.20452	5.30836	5.28632	6.20493	1.7183	0.78098	8.93193e-06	0.00076368	up	no
ENSG00000003436	TFPI	ENST00000481132;ENST00000233156;ENST00000392365;ENST00000409676;ENST00000453013;ENST00000481389;ENST00000435414;ENST00000421427;ENST00000339091;ENST00000417013;ENST00000420747;ENST00000437725	GO:0004866(endopeptidase inhibitor activity);GO:0004867(serine-type endopeptidase inhibitor activity);GO:0005576(extracellular region);GO:0005615(extracellular space);GO:0005783(endoplasmic reticulum);GO:0005886(plasma membrane);GO:0005901(caveola);GO:0007596(blood coagulation);GO:0007598(blood coagulation, extrinsic pathway);GO:0007599(hemostasis);GO:0009986(cell surface);GO:0010466(negative reg…	04610(Complement and coagulation cascades);04610(Complement and coagulation cascades)	K03909	NA	tissue factor pathway inhibitor [Source:HGNC Symbol;Acc:HGNC:11760]	retained_intron;protein_coding	2.11113	3.45076	3.85595	6.41114	5.94762	6.04497	0.511736	-0.966529	9.01225e-06	0.000766041	down	no
ENSG00000257167	TMPO-AS1	ENST00000548760;ENST00000546421	NA	NA	NA	NA	TMPO antisense RNA 1 [Source:HGNC Symbol;Acc:HGNC:44158]	lncRNA	3.9817	3.54818	3.60489	1.06458	1.85699	1.70248	2.40801	1.26784	9.1933e-06	0.000776888	up	yes
ENSG00000121858	TNFSF10	ENST00000241261;ENST00000466777;ENST00000494851;ENST00000430881;ENST00000472804;ENST00000420541	GO:0005102(signaling receptor binding);GO:0005125(cytokine activity);GO:0005164(tumor necrosis factor receptor binding);GO:0005515(protein binding);GO:0005576(extracellular region);GO:0005615(extracellular space);GO:0005886(plasma membrane);GO:0005887(integral component of plasma membrane);GO:0006915(apoptotic process);GO:0006919(activation of cysteine-type endopeptidase activity involved in apop…	04060(Cytokine-cytokine receptor interaction);04068(FoxO signaling pathway);04210(Apoptosis);04217(Necroptosis);04650(Natural killer cell mediated cytotoxicity);05164(Influenza A);05164(Influenza A)	K04721	NA	TNF superfamily member 10 [Source:HGNC Symbol;Acc:HGNC:11925]	protein_coding;retained_intron;nonsense_mediated_decay	0.396639	0.706031	1.02795	2.83215	2.04441	2.11567	0.304713	-1.71448	9.33332e-06	0.000784161	down	yes
ENSG00000160957	RECQL4	ENST00000301323;ENST00000534626;ENST00000531875;ENST00000617875;ENST00000621189;ENST00000534270;ENST00000532846;ENST00000524998;ENST00000534538;ENST00000529424	GO:0000166(nucleotide binding);GO:0000405(bubble DNA binding);GO:0000723(telomere maintenance);GO:0000724(double-strand break repair via homologous recombination);GO:0000733(DNA strand renaturation);GO:0000781(chromosome, telomeric region);GO:0003676(nucleic acid binding);GO:0003678(DNA helicase activity);GO:0004386(helicase activity);GO:0005515(protein binding);GO:0005524(ATP binding);GO:0005634…	NA	NA	NA	RecQ like helicase 4 [Source:HGNC Symbol;Acc:HGNC:9949]	nonsense_mediated_decay;protein_coding;retained_intron;processed_transcript	15.0746	10.5289	12.523	7.3033	7.64623	6.49042	1.7783	0.830496	9.44855e-06	0.00078928	up	no
ENSG00000168496	FEN1	ENST00000305885;ENST00000535307;ENST00000535723	GO:0000287(magnesium ion binding);GO:0000724(double-strand break repair via homologous recombination);GO:0000784(nuclear chromosome, telomeric region);GO:0003677(DNA binding);GO:0003684(damaged DNA binding);GO:0003690(double-stranded DNA binding);GO:0003824(catalytic activity);GO:0004518(nuclease activity);GO:0004519(endonuclease activity);GO:0004523(RNA-DNA hybrid ribonuclease activity);GO:00045…	03030(DNA replication);03410(Base excision repair);03450(Non-homologous end-joining);03450(Non-homologous end-joining)	K04799	EC:3.-.-.-	flap structure-specific endonuclease 1 [Source:HGNC Symbol;Acc:HGNC:3650]	protein_coding	52.255	49.2466	48.6462	30.5072	33.6746	32.343	1.55554	0.637411	9.86727e-06	0.000819548	up	no
ENSG00000158710	TAGLN2	ENST00000397334;ENST00000368096;ENST00000368097;ENST00000320307;ENST00000478033	GO:0002576(platelet degranulation);GO:0005515(protein binding);GO:0005576(extracellular region);GO:0005829(cytosol);GO:0030855(epithelial cell differentiation);GO:0031982(vesicle);GO:0045296(cadherin binding);GO:0070062(extracellular exosome);GO:0070062(extracellular exosome)	NA	NA	NA	transgelin 2 [Source:HGNC Symbol;Acc:HGNC:11554]	protein_coding;processed_transcript	449.037	385.151	367.682	248.567	267.129	262.292	1.54485	0.627463	1.0141e-05	0.000837497	up	no
ENSG00000171345	KRT19	ENST00000361566;ENST00000468880;ENST00000455635;ENST00000593096;ENST00000462611;ENST00000479031;ENST00000471565	GO:0005198(structural molecule activity);GO:0005200(structural constituent of cytoskeleton);GO:0005515(protein binding);GO:0005829(cytosol);GO:0005882(intermediate filament);GO:0005886(plasma membrane);GO:0007219(Notch signaling pathway);GO:0008307(structural constituent of muscle);GO:0016010(dystrophin-associated glycoprotein complex);GO:0016032(viral process);GO:0016327(apicolateral plasma memb…	04915(Estrogen signaling pathway);04915(Estrogen signaling pathway)	K07604	NA	keratin 19 [Source:HGNC Symbol;Acc:HGNC:6436]	protein_coding;retained_intron	138.126	111.813	120.903	76.2233	86.7388	73.2924	1.56967	0.650463	1.05335e-05	0.000865	up	no
ENSG00000006327	TNFRSF12A	ENST00000326577;ENST00000341627;ENST00000571351;ENST00000573001;ENST00000575836;ENST00000574699;ENST00000575124	GO:0001525(angiogenesis);GO:0001726(ruffle);GO:0005515(protein binding);GO:0005886(plasma membrane);GO:0006915(apoptotic process);GO:0006931(substrate-dependent cell migration, cell attachment to substrate);GO:0007155(cell adhesion);GO:0007275(multicellular organism development);GO:0009986(cell surface);GO:0016020(membrane);GO:0016021(integral component of membrane);GO:0030154(cell differentiatio…	04060(Cytokine-cytokine receptor interaction);04060(Cytokine-cytokine receptor interaction)	K05149	NA	TNF receptor superfamily member 12A [Source:HGNC Symbol;Acc:HGNC:18152]	protein_coding;retained_intron;nonsense_mediated_decay	82.0079	74.0753	70.3266	45.5526	46.2823	52.163	1.57231	0.652888	1.15221e-05	0.000940861	up	no
ENSG00000007516	BAIAP3	ENST00000426824;ENST00000397488;ENST00000567825;ENST00000564213;ENST00000421665;ENST00000566389;ENST00000568198;ENST00000565665;ENST00000561793;ENST00000561602;ENST00000567203;ENST00000628027;ENST00000568887;ENST00000566162;ENST00000562208;ENST00000324385	GO:0000149(SNARE binding);GO:0001956(positive regulation of neurotransmitter secretion);GO:0005509(calcium ion binding);GO:0005515(protein binding);GO:0005543(phospholipid binding);GO:0005737(cytoplasm);GO:0005768(endosome);GO:0005794(Golgi apparatus);GO:0005829(cytosol);GO:0005886(plasma membrane);GO:0006887(exocytosis);GO:0007186(G protein-coupled receptor signaling pathway);GO:0016020(membrane…	05202(Transcriptional misregulation in cancer);05202(Transcriptional misregulation in cancer)	K15621	NA	BAI1 associated protein 3 [Source:HGNC Symbol;Acc:HGNC:948]	protein_coding;retained_intron;processed_transcript	0.894168	1.03249	1.03243	2.39635	2.02826	2.23945	0.444038	-1.17124	1.17005e-05	0.000950066	down	yes
ENSG00000176289	IDSP1	ENST00000324799	NA	NA	NA	NA	iduronate 2-sulfatase pseudogene 1 [Source:HGNC Symbol;Acc:HGNC:5390]	unprocessed_pseudogene	3.16638	2.18857	2.46904	0.624794	0.0001	0.16083	9.95768	3.31581	1.17934e-05	0.000950066	up	yes
ENSG00000184207	PGP	ENST00000333503;ENST00000562001	GO:0000121(glycerol-1-phosphatase activity);GO:0000287(magnesium ion binding);GO:0004721(phosphoprotein phosphatase activity);GO:0004725(protein tyrosine phosphatase activity);GO:0005737(cytoplasm);GO:0005975(carbohydrate metabolic process);GO:0006114(glycerol biosynthetic process);GO:0006650(glycerophospholipid metabolic process);GO:0008967(phosphoglycolate phosphatase activity);GO:0016311(depho…	00630(Glyoxylate and dicarboxylate metabolism);00630(Glyoxylate and dicarboxylate metabolism)	K19269	3.1.3.48;EC:3.1.3.18	phosphoglycolate phosphatase [Source:HGNC Symbol;Acc:HGNC:8909]	protein_coding;nonsense_mediated_decay	23.1819	20.9313	19.9236	12.2597	13.5978	13.2809	1.63616	0.710316	1.18309e-05	0.000950066	up	no
ENSG00000178209	PLEC	ENST00000356346;ENST00000527303;ENST00000354958;ENST00000357649;ENST00000322810;ENST00000527096;ENST00000345136;ENST00000354589;ENST00000398774;ENST00000526416;ENST00000527816;ENST00000436759;ENST00000532346;ENST00000528131;ENST00000528025	GO:0003723(RNA binding);GO:0003779(actin binding);GO:0005198(structural molecule activity);GO:0005200(structural constituent of cytoskeleton);GO:0005515(protein binding);GO:0005737(cytoplasm);GO:0005829(cytosol);GO:0005856(cytoskeleton);GO:0005882(intermediate filament);GO:0005886(plasma membrane);GO:0005903(brush border);GO:0005925(focal adhesion);GO:0008092(cytoskeletal protein binding);GO:0008…	NA	K10388	NA	plectin [Source:HGNC Symbol;Acc:HGNC:9069]	protein_coding;retained_intron	59.0327	56.2272	54.4929	37.613	36.7871	39.363	1.49216	0.577402	1.28459e-05	0.00102591	up	no
ENSG00000108984	MAP2K6	ENST00000590474;ENST00000589647;ENST00000588110;ENST00000591445;ENST00000592348;ENST00000589295;ENST00000586641;ENST00000359094;ENST00000613873	GO:0000165(MAPK cascade);GO:0000166(nucleotide binding);GO:0000187(activation of MAPK activity);GO:0001934(positive regulation of protein phosphorylation);GO:0002931(response to ischemia);GO:0004672(protein kinase activity);GO:0004674(protein serine/threonine kinase activity);GO:0004708(MAP kinase kinase activity);GO:0004713(protein tyrosine kinase activity);GO:0005515(protein binding);GO:0005524…	04010(MAPK signaling pathway);04015(Rap1 signaling pathway);04218(Cellular senescence);04380(Osteoclast differentiation);04620(Toll-like receptor signaling pathway);04664(Fc epsilon RI signaling pathway);04668(TNF signaling pathway);04750(Inflammatory mediator regulation of TRP channels);04912(GnRH signaling pathway);05014(Amyotrophic lateral sclerosis (ALS));05145(Toxoplasmosis);05161(Hepatitis …	K04433	EC:2.7.12.2	mitogen-activated protein kinase kinase 6 [Source:HGNC Symbol;Acc:HGNC:6846]	protein_coding;retained_intron;nonsense_mediated_decay	0.0654682	0.162352	0.145237	0.444545	0.414765	0.366685	0.30429	-1.71648	1.31105e-05	0.00104132	down	yes
ENSG00000136237	RAPGEF5	ENST00000665637;ENST00000497668;ENST00000488366;ENST00000468825;ENST00000405243;ENST00000620335;ENST00000401957;ENST00000451559;ENST00000420196;ENST00000344041;ENST00000471484;ENST00000475788;ENST00000458533	GO:0005085(guanyl-nucleotide exchange factor activity);GO:0005088(Ras guanyl-nucleotide exchange factor activity);GO:0005634(nucleus);GO:0005654(nucleoplasm);GO:0007264(small GTPase mediated signal transduction);GO:0007399(nervous system development);GO:0016604(nuclear body);GO:0017034(Rap guanyl-nucleotide exchange factor activity);GO:0030742(GTP-dependent protein binding);GO:0035556(intracellul…	04014(Ras signaling pathway);04015(Rap1 signaling pathway);04015(Rap1 signaling pathway)	K08019	NA	Rap guanine nucleotide exchange factor 5 [Source:HGNC Symbol;Acc:HGNC:16862]	protein_coding;processed_transcript;retained_intron;nonsense_mediated_decay	0.0562484	0.0592536	0.0398083	0.221849	0.15645	0.243026	0.249966	-2.0002	1.35979e-05	0.001069	down	yes
ENSG00000149554	CHEK1	ENST00000438015;ENST00000544373;ENST00000534070;ENST00000524737;ENST00000532449;ENST00000428830;ENST00000278916;ENST00000531607;ENST00000526937;ENST00000531062;ENST00000427383;ENST00000525396;ENST00000527013;ENST00000532669;ENST00000534685	GO:0000077(DNA damage checkpoint);GO:0000086(G2/M transition of mitotic cell cycle);GO:0000166(nucleotide binding);GO:0000781(chromosome, telomeric region);GO:0000785(chromatin);GO:0000794(condensed nuclear chromosome);GO:0001833(inner cell mass cell proliferation);GO:0004672(protein kinase activity);GO:0004674(protein serine/threonine kinase activity);GO:0005515(protein binding);GO:0005524(ATP b…	04110(Cell cycle);04115(p53 signaling pathway);04218(Cellular senescence);05166(Human T-cell leukemia virus 1 infection);05170(Human immunodeficiency virus 1 infection);05203(Viral carcinogenesis);05203(Viral carcinogenesis)	NA	NA	checkpoint kinase 1 [Source:HGNC Symbol;Acc:HGNC:1925]	protein_coding;nonsense_mediated_decay;retained_intron	9.06428	11.1228	11.7876	6.40827	6.87613	5.6677	1.68713	0.754569	1.36061e-05	0.001069	up	no
ENSG00000073849	ST6GAL1	ENST00000169298;ENST00000448044;ENST00000430309;ENST00000458216;ENST00000440338;ENST00000448449;ENST00000487031;ENST00000416235;ENST00000468614;ENST00000417392;ENST00000448408;ENST00000485105;ENST00000427315;ENST00000463542;ENST00000455441;ENST00000470633;ENST00000442023;ENST00000457772;ENST00000438590;ENST00000446170;ENST00000464827;ENST00000423451	GO:0000139(Golgi membrane);GO:0003835(beta-galactoside alpha-2,6-sialyltransferase activity);GO:0005515(protein binding);GO:0005576(extracellular region);GO:0005794(Golgi apparatus);GO:0006054(N-acetylneuraminate metabolic process);GO:0006486(protein glycosylation);GO:0006959(humoral immune response);GO:0008373(sialyltransferase activity);GO:0016020(membrane);GO:0016021(integral component of memb…	00510(N-Glycan biosynthesis);00514(Other types of O-glycan biosynthesis);00514(Other types of O-glycan biosynthesis)	NA	NA	ST6 beta-galactoside alpha-2,6-sialyltransferase 1 [Source:HGNC Symbol;Acc:HGNC:10860]	protein_coding;nonsense_mediated_decay;processed_transcript;retained_intron	0.61392	0.749482	0.661258	1.48119	1.4449	1.58346	0.448973	-1.1553	1.39575e-05	0.00109071	down	yes
ENSG00000140534	TICRR	ENST00000560985;ENST00000561095;ENST00000268138	GO:0003682(chromatin binding);GO:0005515(protein binding);GO:0005634(nucleus);GO:0005654(nucleoplasm);GO:0006260(DNA replication);GO:0006281(DNA repair);GO:0006974(cellular response to DNA damage stimulus);GO:0007049(cell cycle);GO:0007093(mitotic cell cycle checkpoint);GO:0007095(mitotic G2 DNA damage checkpoint);GO:0010212(response to ionizing radiation);GO:0030174(regulation of DNA-dependent D…	NA	NA	NA	TOPBP1 interacting checkpoint and replication regulator [Source:HGNC Symbol;Acc:HGNC:28704]	protein_coding;nonsense_mediated_decay	4.24059	4.04627	3.91364	2.24876	2.44273	2.39437	1.72181	0.783925	1.43693e-05	0.00111689	up	no
ENSG00000075618	FSCN1	ENST00000473330;ENST00000382361;ENST00000405801;ENST00000444748;ENST00000447103	GO:0001725(stress fiber);GO:0001726(ruffle);GO:0002102(podosome);GO:0003723(RNA binding);GO:0003779(actin binding);GO:0005515(protein binding);GO:0005737(cytoplasm);GO:0005829(cytosol);GO:0005856(cytoskeleton);GO:0005902(microvillus);GO:0005911(cell-cell junction);GO:0005938(cell cortex);GO:0007015(actin filament organization);GO:0007043(cell-cell junction assembly);GO:0007163(establishment or ma…	05206(MicroRNAs in cancer);05206(MicroRNAs in cancer)	K17455	NA	fascin actin-bundling protein 1 [Source:HGNC Symbol;Acc:HGNC:11148]	retained_intron;protein_coding	192.723	172.866	166.48	110.294	111.192	126.772	1.5278	0.611456	1.46511e-05	0.00112839	up	no
ENSG00000143476	DTL	ENST00000366991;ENST00000542077;ENST00000463791;ENST00000475419;ENST00000496442;ENST00000489149	GO:0000209(protein polyubiquitination);GO:0004842(ubiquitin-protein transferase activity);GO:0005515(protein binding);GO:0005634(nucleus);GO:0005654(nucleoplasm);GO:0005694(chromosome);GO:0005730(nucleolus);GO:0005737(cytoplasm);GO:0005813(centrosome);GO:0005815(microtubule organizing center);GO:0005829(cytosol);GO:0005856(cytoskeleton);GO:0006260(DNA replication);GO:0006511(ubiquitin-dependent p…	NA	K11790	NA	denticleless E3 ubiquitin protein ligase homolog [Source:HGNC Symbol;Acc:HGNC:30288]	protein_coding;processed_transcript	11.6541	12.6274	12.5224	7.81957	6.6845	8.08905	1.62899	0.703977	1.46725e-05	0.00112839	up	no
ENSG00000150593	PDCD4	ENST00000280154;ENST00000481353;ENST00000444997;ENST00000483595;ENST00000492932;ENST00000462577;ENST00000467574;ENST00000483670;ENST00000489049;ENST00000393104;ENST00000498367	GO:0003723(RNA binding);GO:0005515(protein binding);GO:0005634(nucleus);GO:0005737(cytoplasm);GO:0005829(cytosol);GO:0006915(apoptotic process);GO:0007569(cell aging);GO:0030509(BMP signaling pathway);GO:0034393(positive regulation of smooth muscle cell apoptotic process);GO:0035722(interleukin-12-mediated signaling pathway);GO:0043066(negative regulation of apoptotic process);GO:0043508(negative…	05205(Proteoglycans in cancer);05206(MicroRNAs in cancer);05206(MicroRNAs in cancer)	K16865	NA	programmed cell death 4 [Source:HGNC Symbol;Acc:HGNC:8763]	protein_coding;processed_transcript	1.54809	2.09153	2.16667	4.75022	3.9835	3.81391	0.46274	-1.11173	1.52636e-05	0.00116766	down	yes
ENSG00000028137	TNFRSF1B	ENST00000376259;ENST00000492361;ENST00000536782;ENST00000489921	GO:0002718(regulation of cytokine production involved in immune response);GO:0002724(regulation of T cell cytokine production);GO:0002947(tumor necrosis factor receptor superfamily complex);GO:0003176(aortic valve development);GO:0003177(pulmonary valve development);GO:0003332(negative regulation of extracellular matrix constituent secretion);GO:0005031(tumor necrosis factor-activated receptor ac…	04060(Cytokine-cytokine receptor interaction);04668(TNF signaling pathway);04920(Adipocytokine signaling pathway);05014(Amyotrophic lateral sclerosis (ALS));05170(Human immunodeficiency virus 1 infection);05170(Human immunodeficiency virus 1 infection)	K05141	NA	TNF receptor superfamily member 1B [Source:HGNC Symbol;Acc:HGNC:11917]	protein_coding;processed_transcript	4.93768	4.53662	3.89396	2.37346	2.24344	1.97712	2.02733	1.01958	1.5647e-05	0.00119073	up	yes
ENSG00000140044	JDP2	ENST00000435893;ENST00000267569;ENST00000419727;ENST00000651602;ENST00000559060;ENST00000558068;ENST00000437176;ENST00000559773	GO:0000122(negative regulation of transcription by RNA polymerase II);GO:0000790(nuclear chromatin);GO:0000978(RNA polymerase II cis-regulatory region sequence-specific DNA binding);GO:0000981(DNA-binding transcription factor activity, RNA polymerase II-specific);GO:0001227(DNA-binding transcription repressor activity, RNA polymerase II-specific);GO:0003677(DNA binding);GO:0003682(chromatin bindi…	NA	K09033	NA	Jun dimerization protein 2 [Source:HGNC Symbol;Acc:HGNC:17546]	protein_coding;processed_transcript	0.720471	1.69906	1.68054	4.08341	2.79026	3.81841	0.383468	-1.38282	1.59391e-05	0.0012016	down	yes
ENSG00000164535	DAGLB	ENST00000297056;ENST00000482149;ENST00000425398;ENST00000462934;ENST00000497308;ENST00000483716;ENST00000432248;ENST00000454738;ENST00000479922;ENST00000436575	GO:0001516(prostaglandin biosynthetic process);GO:0004806(triglyceride lipase activity);GO:0005515(protein binding);GO:0005654(nucleoplasm);GO:0005765(lysosomal membrane);GO:0005886(plasma membrane);GO:0006629(lipid metabolic process);GO:0006690(icosanoid metabolic process);GO:0007216(G protein-coupled glutamate receptor signaling pathway);GO:0007405(neuroblast proliferation);GO:0010898(positive …	04723(Retrograde endocannabinoid signaling);04925(Aldosterone synthesis and secretion);04925(Aldosterone synthesis and secretion)	K13806	EC:3.1.1.-	diacylglycerol lipase beta [Source:HGNC Symbol;Acc:HGNC:28923]	protein_coding;retained_intron;processed_transcript;nonsense_mediated_decay	9.8418	11.6367	8.27572	5.94848	5.83989	5.59091	1.71205	0.775727	1.59552e-05	0.0012016	up	no
ENSG00000138696	BMPR1B	ENST00000515059;ENST00000509540;ENST00000506363;ENST00000440890;ENST00000264568;ENST00000394931;ENST00000512312;ENST00000502683;ENST00000672698	GO:0000166(nucleotide binding);GO:0001501(skeletal system development);GO:0001502(cartilage condensation);GO:0001550(ovarian cumulus expansion);GO:0001654(eye development);GO:0002062(chondrocyte differentiation);GO:0002063(chondrocyte development);GO:0004672(protein kinase activity);GO:0004674(protein serine/threonine kinase activity);GO:0004675(transmembrane receptor protein serine/threonine kin…	04060(Cytokine-cytokine receptor interaction);04350(TGF-beta signaling pathway);04360(Axon guidance);04390(Hippo signaling pathway);04550(Signaling pathways regulating pluripotency of stem cells);05418(Fluid shear stress and atherosclerosis);05418(Fluid shear stress and atherosclerosis)	NA	NA	bone morphogenetic protein receptor type 1B [Source:HGNC Symbol;Acc:HGNC:1077]	protein_coding;processed_transcript	0.0755806	0.0836881	0.0494778	0.297766	0.309855	0.248086	0.243946	-2.03536	1.66185e-05	0.0012451	down	yes
ENSG00000115365	LANCL1	ENST00000443314;ENST00000448951;ENST00000450366;ENST00000441020;ENST00000453956;ENST00000431941;ENST00000233714;ENST00000412863	GO:0003824(catalytic activity);GO:0004364(glutathione transferase activity);GO:0004930(G protein-coupled receptor activity);GO:0005515(protein binding);GO:0005737(cytoplasm);GO:0005886(plasma membrane);GO:0005887(integral component of plasma membrane);GO:0007186(G protein-coupled receptor signaling pathway);GO:0008270(zinc ion binding);GO:0016020(membrane);GO:0016740(transferase activity);GO:0017…	NA	NA	NA	LanC like 1 [Source:HGNC Symbol;Acc:HGNC:6508]	protein_coding;nonsense_mediated_decay	8.52172	10.1791	6.82932	15.9609	15.878	14.1876	0.554685	-0.850259	1.72937e-05	0.00128904	down	no
ENSG00000071242	RPS6KA2	ENST00000510118;ENST00000265678;ENST00000507371;ENST00000512860;ENST00000503859;ENST00000481261;ENST00000509742;ENST00000506565;ENST00000511034;ENST00000366865;ENST00000405189;ENST00000507350;ENST00000491836	GO:0000166(nucleotide binding);GO:0000287(magnesium ion binding);GO:0001556(oocyte maturation);GO:0002035(brain renin-angiotensin system);GO:0004672(protein kinase activity);GO:0004674(protein serine/threonine kinase activity);GO:0004711(ribosomal protein S6 kinase activity);GO:0004712(protein serine/threonine/tyrosine kinase activity);GO:0005515(protein binding);GO:0005524(ATP binding);GO:000563…	04010(MAPK signaling pathway);04114(Oocyte meiosis);04150(mTOR signaling pathway);04714(Thermogenesis);04720(Long-term potentiation);04722(Neurotrophin signaling pathway);04914(Progesterone-mediated oocyte maturation);04931(Insulin resistance);04931(Insulin resistance)	K04373	EC:2.7.11.1	ribosomal protein S6 kinase A2 [Source:HGNC Symbol;Acc:HGNC:10431]	protein_coding;processed_transcript	0.663251	0.532482	0.585221	1.53814	1.22018	1.45297	0.422901	-1.24161	1.76988e-05	0.00130666	down	yes
ENSG00000164045	CDC25A	ENST00000351231;ENST00000302506;ENST00000443342;ENST00000437972;ENST00000459900	GO:0000079(regulation of cyclin-dependent protein serine/threonine kinase activity);GO:0000082(G1/S transition of mitotic cell cycle);GO:0000086(G2/M transition of mitotic cell cycle);GO:0004721(phosphoprotein phosphatase activity);GO:0004725(protein tyrosine phosphatase activity);GO:0005515(protein binding);GO:0005634(nucleus);GO:0005654(nucleoplasm);GO:0005737(cytoplasm);GO:0005829(cytosol);GO:…	04110(Cell cycle);04218(Cellular senescence);04914(Progesterone-mediated oocyte maturation);05206(MicroRNAs in cancer);05206(MicroRNAs in cancer)	NA	NA	cell division cycle 25A [Source:HGNC Symbol;Acc:HGNC:1725]	protein_coding;processed_transcript	8.3162	7.32126	4.88288	3.77143	2.41113	3.49664	2.12005	1.08409	1.77373e-05	0.00130666	up	yes
ENSG00000112715	VEGFA	ENST00000672860;ENST00000372067;ENST00000497139;ENST00000372064;ENST00000523950;ENST00000480614;ENST00000476772;ENST00000230480;ENST00000425836;ENST00000520948;ENST00000413642;ENST00000518538;ENST00000512683;ENST00000417285;ENST00000520265;ENST00000518689;ENST00000523873;ENST00000493786;ENST00000519767;ENST00000372077;ENST00000482630;ENST00000457104;ENST00000372055;ENST00000518824;ENST00000523125…	GO:0000122(negative regulation of transcription by RNA polymerase II);GO:0001525(angiogenesis);GO:0001541(ovarian follicle development);GO:0001569(branching involved in blood vessel morphogenesis);GO:0001570(vasculogenesis);GO:0001666(response to hypoxia);GO:0001701(in utero embryonic development);GO:0001822(kidney development);GO:0001934(positive regulation of protein phosphorylation);GO:0001938…	01521(EGFR tyrosine kinase inhibitor resistance);04010(MAPK signaling pathway);04014(Ras signaling pathway);04015(Rap1 signaling pathway);04066(HIF-1 signaling pathway);04151(PI3K-Akt signaling pathway);04370(VEGF signaling pathway);04510(Focal adhesion);04926(Relaxin signaling pathway);04933(AGE-RAGE signaling pathway in diabetic complications);05163(Human cytomegalovirus infection);05165(Human …	K05448	NA	vascular endothelial growth factor A [Source:HGNC Symbol;Acc:HGNC:12680]	protein_coding;retained_intron	2.38442	2.46114	2.49908	5.23016	3.59991	4.35347	0.557106	-0.843975	1.77997e-05	0.00130666	down	no
ENSG00000000003	TSPAN6	ENST00000373020;ENST00000614008;ENST00000496771;ENST00000494424;ENST00000612152	GO:0005515(protein binding);GO:0005887(integral component of plasma membrane);GO:0016020(membrane);GO:0016021(integral component of membrane);GO:0039532(negative regulation of viral-induced cytoplasmic pattern recognition receptor signaling pathway);GO:0043123(positive regulation of I-kappaB kinase/NF-kappaB signaling);GO:0070062(extracellular exosome);GO:1901223(negative regulation of NIK/NF-kap…	NA	K17295	NA	tetraspanin 6 [Source:HGNC Symbol;Acc:HGNC:11858]	protein_coding;processed_transcript	5.08195	5.66612	5.00477	9.22317	9.42586	9.5273	0.559081	-0.838871	1.80644e-05	0.00131943	down	no
ENSG00000158373	H2BC5	ENST00000289316;ENST00000377777	GO:0000786(nucleosome);GO:0003674(molecular_function);GO:0003677(DNA binding);GO:0005515(protein binding);GO:0005634(nucleus);GO:0005654(nucleoplasm);GO:0005694(chromosome);GO:0005829(cytosol);GO:0006334(nucleosome assembly);GO:0016567(protein ubiquitination);GO:0046982(protein heterodimerization activity);GO:0070062(extracellular exosome);GO:0070062(extracellular exosome)	05034(Alcoholism);05203(Viral carcinogenesis);05322(Systemic lupus erythematosus);05322(Systemic lupus erythematosus)	K11252	NA	H2B clustered histone 5 [Source:HGNC Symbol;Acc:HGNC:4747]	protein_coding	21.8734	21.4002	25.1981	40.7318	42.0376	41.0237	0.553114	-0.85435	1.86424e-05	0.00135484	down	no
ENSG00000111981	ULBP1	ENST00000229708	GO:0002376(immune system process);GO:0005515(protein binding);GO:0005615(extracellular space);GO:0005783(endoplasmic reticulum);GO:0005829(cytosol);GO:0005886(plasma membrane);GO:0009897(external side of plasma membrane);GO:0016020(membrane);GO:0016032(viral process);GO:0030101(natural killer cell activation);GO:0031225(anchored component of membrane);GO:0042267(natural killer cell mediated cytot…	04650(Natural killer cell mediated cytotoxicity)	K07986	NA	UL16 binding protein 1 [Source:HGNC Symbol;Acc:HGNC:14893]	protein_coding	1.40141	1.49786	1.75043	4.57739	2.54518	4.85122	0.388323	-1.36467	2.01189e-05	0.00145486	down	yes
ENSG00000065328	MCM10	ENST00000378714;ENST00000378694;ENST00000484800;ENST00000459751;ENST00000485659;ENST00000481292;ENST00000479669	GO:0000082(G1/S transition of mitotic cell cycle);GO:0003677(DNA binding);GO:0003688(DNA replication origin binding);GO:0003690(double-stranded DNA binding);GO:0003697(single-stranded DNA binding);GO:0005515(protein binding);GO:0005634(nucleus);GO:0005654(nucleoplasm);GO:0005730(nucleolus);GO:0006260(DNA replication);GO:0006270(DNA replication initiation);GO:0006974(cellular response to DNA damag…	NA	K10736	NA	minichromosome maintenance 10 replication initiation factor [Source:HGNC Symbol;Acc:HGNC:18043]	protein_coding;retained_intron	5.59353	6.34262	6.81927	3.37829	4.02006	3.45369	1.72829	0.789342	2.03461e-05	0.00146401	up	no
ENSG00000137843	PAK6	ENST00000558878;ENST00000558106;ENST00000260404;ENST00000559901;ENST00000558658;ENST00000441369;ENST00000561230;ENST00000558055;ENST00000560684;ENST00000542403;ENST00000557926;ENST00000453867;ENST00000560346;ENST00000560806;ENST00000558183;ENST00000560669;ENST00000455577;ENST00000559139;ENST00000559617;ENST00000557808	GO:0000166(nucleotide binding);GO:0001650(fibrillar center);GO:0004672(protein kinase activity);GO:0004674(protein serine/threonine kinase activity);GO:0005515(protein binding);GO:0005524(ATP binding);GO:0005634(nucleus);GO:0005654(nucleoplasm);GO:0005737(cytoplasm);GO:0006355(regulation of transcription, DNA-templated);GO:0006468(protein phosphorylation);GO:0006915(apoptotic process);GO:0007010(…	04012(ErbB signaling pathway);04014(Ras signaling pathway);04360(Axon guidance);04510(Focal adhesion);04660(T cell receptor signaling pathway);04810(Regulation of actin cytoskeleton);05170(Human immunodeficiency virus 1 infection);05211(Renal cell carcinoma);05211(Renal cell carcinoma)	K05735	EC:2.7.11.1	p21 (RAC1) activated kinase 6 [Source:HGNC Symbol;Acc:HGNC:16061]	protein_coding;processed_transcript;retained_intron	0.145203	0.250507	0.19608	0.0276993	0.0546833	0.0483868	4.52544	2.17806	2.14761e-05	0.00153375	up	yes
ENSG00000106351	AGFG2	ENST00000300176;ENST00000429987;ENST00000477022;ENST00000474713;ENST00000430857	GO:0003674(molecular_function);GO:0005096(GTPase activator activity);GO:0008150(biological_process);GO:0016020(membrane);GO:0043547(positive regulation of GTPase activity);GO:0046872(metal ion binding);GO:0046872(metal ion binding)	NA	NA	NA	ArfGAP with FG repeats 2 [Source:HGNC Symbol;Acc:HGNC:5177]	protein_coding;retained_intron;processed_transcript;nonsense_mediated_decay	5.70998	5.41528	6.63098	3.16215	3.95652	2.61345	1.8245	0.867501	2.15263e-05	0.00153375	up	no
ENSG00000175592	FOSL1	ENST00000531493;ENST00000312562;ENST00000448083;ENST00000532401;ENST00000534222	GO:0000790(nuclear chromatin);GO:0000977(RNA polymerase II regulatory region sequence-specific DNA binding);GO:0000978(RNA polymerase II cis-regulatory region sequence-specific DNA binding);GO:0000981(DNA-binding transcription factor activity, RNA polymerase II-specific);GO:0001228(DNA-binding transcription activator activity, RNA polymerase II-specific);GO:0001701(in utero embryonic development)…	04310(Wnt signaling pathway);04380(Osteoclast differentiation);04657(IL-17 signaling pathway);05166(Human T-cell leukemia virus 1 infection);05166(Human T-cell leukemia virus 1 infection)	K04502	NA	FOS like 1, AP-1 transcription factor subunit [Source:HGNC Symbol;Acc:HGNC:13718]	protein_coding	58.358	45.2419	39.4696	26.0658	27.9009	30.9414	1.68499	0.752742	2.29596e-05	0.00162789	up	no
ENSG00000243244	STON1	ENST00000404752;ENST00000406226;ENST00000484110;ENST00000649748;ENST00000444932	GO:0005737(cytoplasm);GO:0006897(endocytosis);GO:0008021(synaptic vesicle);GO:0016020(membrane);GO:0016192(vesicle-mediated transport);GO:0030100(regulation of endocytosis);GO:0030136(clathrin-coated vesicle);GO:0031410(cytoplasmic vesicle);GO:0043231(intracellular membrane-bounded organelle);GO:0048488(synaptic vesicle endocytosis);GO:0048488(synaptic vesicle endocytosis)	NA	K20067	NA	stonin 1 [Source:HGNC Symbol;Acc:HGNC:17003]	protein_coding;retained_intron;nonsense_mediated_decay	0.438098	0.418719	0.738051	1.35248	1.37232	1.33458	0.392884	-1.34782	2.35578e-05	0.0016622	down	yes
ENSG00000100162	CENPM	ENST00000402338;ENST00000215980;ENST00000407253;ENST00000402420;ENST00000404067;ENST00000460824;ENST00000396437;ENST00000472374	GO:0000775(chromosome, centromeric region);GO:0000776(kinetochore);GO:0000777(condensed chromosome kinetochore);GO:0005634(nucleus);GO:0005654(nucleoplasm);GO:0005694(chromosome);GO:0005737(cytoplasm);GO:0005829(cytosol);GO:0034080(CENP-A containing nucleosome assembly);GO:0034080(CENP-A containing nucleosome assembly)	NA	K11505	NA	centromere protein M [Source:HGNC Symbol;Acc:HGNC:18352]	protein_coding;retained_intron	11.906	14.9991	9.71956	6.61131	5.79744	6.13246	1.97531	0.982077	2.38408e-05	0.00167404	up	no
ENSG00000167900	TK1	ENST00000588734;ENST00000301634;ENST00000592126;ENST00000590430;ENST00000590862;ENST00000586613	GO:0000166(nucleotide binding);GO:0004797(thymidine kinase activity);GO:0005515(protein binding);GO:0005524(ATP binding);GO:0005737(cytoplasm);GO:0005829(cytosol);GO:0006139(nucleobase-containing compound metabolic process);GO:0008270(zinc ion binding);GO:0009157(deoxyribonucleoside monophosphate biosynthetic process);GO:0016301(kinase activity);GO:0016310(phosphorylation);GO:0016740(transferase …	00240(Pyrimidine metabolism);00983(Drug metabolism - other enzymes);00983(Drug metabolism - other enzymes)	K00857	EC:2.7.1.21	thymidine kinase 1 [Source:HGNC Symbol;Acc:HGNC:11830]	protein_coding;retained_intron	63.4381	53.564	51.8629	29.4768	40.5883	33.4597	1.63115	0.705893	2.41367e-05	0.00168667	up	no
ENSG00000188064	WNT7B	ENST00000410058;ENST00000339464;ENST00000428540;ENST00000410089;ENST00000409496	GO:0001701(in utero embryonic development);GO:0003338(metanephros morphogenesis);GO:0005102(signaling receptor binding);GO:0005109(frizzled binding);GO:0005125(cytokine activity);GO:0005515(protein binding);GO:0005576(extracellular region);GO:0005615(extracellular space);GO:0005737(cytoplasm);GO:0005788(endoplasmic reticulum lumen);GO:0005796(Golgi lumen);GO:0005886(plasma membrane);GO:0007257(ac…	04150(mTOR signaling pathway);04310(Wnt signaling pathway);04390(Hippo signaling pathway);04550(Signaling pathways regulating pluripotency of stem cells);04916(Melanogenesis);04934(Cushing syndrome);05165(Human papillomavirus infection);05200(Pathways in cancer);05205(Proteoglycans in cancer);05217(Basal cell carcinoma);05224(Breast cancer);05225(Hepatocellular carcinoma);05226(Gastric cancer);05…	K00572	NA	Wnt family member 7B [Source:HGNC Symbol;Acc:HGNC:12787]	protein_coding	43.6425	37.4973	36.2996	25.3277	25.8706	25.732	1.52657	0.610292	2.48312e-05	0.0017269	up	no
ENSG00000128165	ADM2	ENST00000395738;ENST00000395737	GO:0001525(angiogenesis);GO:0005179(hormone activity);GO:0005576(extracellular region);GO:0006468(protein phosphorylation);GO:0007186(G protein-coupled receptor signaling pathway);GO:0007189(adenylate cyclase-activating G protein-coupled receptor signaling pathway);GO:0007586(digestion);GO:0007631(feeding behavior);GO:0010628(positive regulation of gene expression);GO:0044877(protein-containing c…	NA	NA	NA	adrenomedullin 2 [Source:HGNC Symbol;Acc:HGNC:28898]	protein_coding	0.862185	0.938552	0.875759	2.22087	1.75942	2.72005	0.399457	-1.32389	2.60788e-05	0.00180502	down	yes
ENSG00000115828	QPCT	ENST00000338415;ENST00000650442;ENST00000444022;ENST00000404976;ENST00000469098;ENST00000480050;ENST00000470075	GO:0005515(protein binding);GO:0005576(extracellular region);GO:0006464(cellular protein modification process);GO:0008270(zinc ion binding);GO:0016603(glutaminyl-peptide cyclotransferase activity);GO:0016740(transferase activity);GO:0016746(transferase activity, transferring acyl groups);GO:0017186(peptidyl-pyroglutamic acid biosynthetic process, using glutaminyl-peptide cyclotransferase);GO:0035…	NA	K00683	EC:2.3.2.5	glutaminyl-peptide cyclotransferase [Source:HGNC Symbol;Acc:HGNC:9753]	protein_coding;retained_intron	3.61776	3.81405	4.51114	8.45245	7.69522	7.534	0.504312	-0.987612	2.62897e-05	0.001811	down	no
ENSG00000125740	FOSB	ENST00000585836;ENST00000417353;ENST00000590335;ENST00000353609;ENST00000586615;ENST00000592811;ENST00000587358;ENST00000591858;ENST00000615753;ENST00000586113;ENST00000589593;ENST00000592436;ENST00000443841	GO:0000122(negative regulation of transcription by RNA polymerase II);GO:0000790(nuclear chromatin);GO:0000978(RNA polymerase II cis-regulatory region sequence-specific DNA binding);GO:0000981(DNA-binding transcription factor activity, RNA polymerase II-specific);GO:0001228(DNA-binding transcription activator activity, RNA polymerase II-specific);GO:0003677(DNA binding);GO:0003690(double-stranded…	04380(Osteoclast differentiation);04657(IL-17 signaling pathway);05030(Cocaine addiction);05031(Amphetamine addiction);05034(Alcoholism);05034(Alcoholism)	NA	NA	FosB proto-oncogene, AP-1 transcription factor subunit [Source:HGNC Symbol;Acc:HGNC:3797]	protein_coding;retained_intron	2.29348	1.95325	4.81062	1.02434	1.2221	1.25309	2.58816	1.37193	2.72798e-05	0.00187034	up	yes
ENSG00000011566	MAP4K3	ENST00000263881;ENST00000341681;ENST00000479708;ENST00000495648;ENST00000475457;ENST00000484274;ENST00000414968;ENST00000429397;ENST00000437968;ENST00000474502;ENST00000497566;ENST00000437545;ENST00000465701	GO:0000165(MAPK cascade);GO:0000166(nucleotide binding);GO:0000185(activation of MAPKKK activity);GO:0004672(protein kinase activity);GO:0004674(protein serine/threonine kinase activity);GO:0005515(protein binding);GO:0005524(ATP binding);GO:0006468(protein phosphorylation);GO:0007254(JNK cascade);GO:0008349(MAP kinase kinase kinase kinase activity);GO:0009411(response to UV);GO:0016301(kinase ac…	04010(MAPK signaling pathway);04010(MAPK signaling pathway)	NA	NA	mitogen-activated protein kinase kinase kinase kinase 3 [Source:HGNC Symbol;Acc:HGNC:6865]	protein_coding;retained_intron;nonsense_mediated_decay;processed_transcript	3.53143	3.26731	4.56098	7.18934	7.4205	6.30453	0.543154	-0.880566	2.77538e-05	0.0018939	down	no
ENSG00000177469	CAVIN1	ENST00000357037	GO:0003723(RNA binding);GO:0005515(protein binding);GO:0005634(nucleus);GO:0005654(nucleoplasm);GO:0005737(cytoplasm);GO:0005739(mitochondrion);GO:0005783(endoplasmic reticulum);GO:0005829(cytosol);GO:0005886(plasma membrane);GO:0005901(caveola);GO:0006353(DNA-templated transcription, termination);GO:0006361(transcription initiation from RNA polymerase I promoter);GO:0006363(termination of RNA po…	NA	K19387	NA	caveolae associated protein 1 [Source:HGNC Symbol;Acc:HGNC:9688]	protein_coding	234.163	208.941	202.919	130.715	151.647	147.514	1.50282	0.587668	2.80347e-05	0.00190279	up	no
ENSG00000117318	ID3	ENST00000486541;ENST00000374561;ENST00000463312	GO:0000122(negative regulation of transcription by RNA polymerase II);GO:0001656(metanephros development);GO:0005515(protein binding);GO:0005634(nucleus);GO:0005737(cytoplasm);GO:0006275(regulation of DNA replication);GO:0007275(multicellular organism development);GO:0007417(central nervous system development);GO:0007507(heart development);GO:0007517(muscle organ development);GO:0007623(circadian…	04350(TGF-beta signaling pathway);04550(Signaling pathways regulating pluripotency of stem cells);04550(Signaling pathways regulating pluripotency of stem cells)	NA	NA	inhibitor of DNA binding 3, HLH protein [Source:HGNC Symbol;Acc:HGNC:5362]	processed_transcript;protein_coding	27.2855	22.8912	23.3763	15.5803	14.7928	10.1842	1.81356	0.858822	2.81458e-05	0.00190279	up	no
ENSG00000183048	SLC25A10	ENST00000331531;ENST00000350690;ENST00000574129;ENST00000573246;ENST00000574884;ENST00000571876;ENST00000570310;ENST00000545862	GO:0005310(dicarboxylic acid transmembrane transporter activity);GO:0005515(protein binding);GO:0005634(nucleus);GO:0005654(nucleoplasm);GO:0005739(mitochondrion);GO:0005743(mitochondrial inner membrane);GO:0006094(gluconeogenesis);GO:0006811(ion transport);GO:0006835(dicarboxylic acid transport);GO:0006839(mitochondrial transport);GO:0008272(sulfate transport);GO:0015116(sulfate transmembrane tr…	04964(Proximal tubule bicarbonate reclamation);04964(Proximal tubule bicarbonate reclamation)	NA	NA	solute carrier family 25 member 10 [Source:HGNC Symbol;Acc:HGNC:10980]	protein_coding;nonsense_mediated_decay;retained_intron	25.3133	22.5033	14.2321	9.69836	10.6	12.3617	1.89983	0.92587	2.85117e-05	0.0019186	up	no
ENSG00000146834	MEPCE	ENST00000310512;ENST00000414441;ENST00000479201;ENST00000497759	GO:0000122(negative regulation of transcription by RNA polymerase II);GO:0001510(RNA methylation);GO:0003723(RNA binding);GO:0005515(protein binding);GO:0005634(nucleus);GO:0008168(methyltransferase activity);GO:0008171(O-methyltransferase activity);GO:0008173(RNA methyltransferase activity);GO:0008757(S-adenosylmethionine-dependent methyltransferase activity);GO:0016073(snRNA metabolic process);…	NA	K15190	EC:2.1.1.-	methylphosphate capping enzyme [Source:HGNC Symbol;Acc:HGNC:20247]	protein_coding;retained_intron	25.5702	26.8896	22.9838	17.4343	14.5748	15.9663	1.57255	0.653105	2.87601e-05	0.0019264	up	no
ENSG00000138764	CCNG2	ENST00000316355;ENST00000509972;ENST00000514756;ENST00000502280;ENST00000512918;ENST00000395640;ENST00000497512	GO:0000079(regulation of cyclin-dependent protein serine/threonine kinase activity);GO:0000307(cyclin-dependent protein kinase holoenzyme complex);GO:0005634(nucleus);GO:0005737(cytoplasm);GO:0007049(cell cycle);GO:0016538(cyclin-dependent protein serine/threonine kinase regulator activity);GO:0044772(mitotic cell cycle phase transition);GO:0051301(cell division);GO:0051726(regulation of cell cyc…	04068(FoxO signaling pathway);04115(p53 signaling pathway);04115(p53 signaling pathway)	NA	NA	cyclin G2 [Source:HGNC Symbol;Acc:HGNC:1593]	protein_coding;processed_transcript	0.458706	0.883801	0.95825	2.28367	1.58256	1.96411	0.394618	-1.34147	3.13852e-05	0.00209259	down	yes
ENSG00000114796	KLHL24	ENST00000242810;ENST00000454652;ENST00000476808;ENST00000454495;ENST00000481126;ENST00000493074;ENST00000475827;ENST00000427201;ENST00000437402;ENST00000468101;ENST00000473045;ENST00000492409;ENST00000468001;ENST00000461813;ENST00000482138	GO:0005515(protein binding);GO:0005737(cytoplasm);GO:0005912(adherens junction);GO:0016567(protein ubiquitination);GO:0030054(cell junction);GO:0030057(desmosome);GO:0030424(axon);GO:0031463(Cul3-RING ubiquitin ligase complex);GO:0042995(cell projection);GO:0043204(perikaryon);GO:0045109(intermediate filament organization);GO:0051865(protein autoubiquitination);GO:2000312(regulation of kainate se…	NA	K10461	NA	kelch like family member 24 [Source:HGNC Symbol;Acc:HGNC:25947]	protein_coding;retained_intron;processed_transcript	0.624527	0.857806	1.06246	1.32837	2.39172	2.6196	0.401407	-1.31686	3.18228e-05	0.00211207	down	yes
ENSG00000188015	S100A3	ENST00000368713;ENST00000368712	GO:0005509(calcium ion binding);GO:0005515(protein binding);GO:0005737(cytoplasm);GO:0005794(Golgi apparatus);GO:0005829(cytosol);GO:0005886(plasma membrane);GO:0008270(zinc ion binding);GO:0046872(metal ion binding);GO:0046914(transition metal ion binding);GO:0046914(transition metal ion binding)	NA	NA	NA	S100 calcium binding protein A3 [Source:HGNC Symbol;Acc:HGNC:10493]	protein_coding	17.4463	14.405	15.0258	8.02483	7.50555	7.46238	2.03878	1.02771	3.27398e-05	0.00216306	up	yes
ENSG00000138623	SEMA7A	ENST00000261918;ENST00000543145;ENST00000569617;ENST00000542748	GO:0001649(osteoblast differentiation);GO:0001755(neural crest cell migration);GO:0001934(positive regulation of protein phosphorylation);GO:0005178(integrin binding);GO:0005515(protein binding);GO:0005615(extracellular space);GO:0005886(plasma membrane);GO:0005887(integral component of plasma membrane);GO:0006954(inflammatory response);GO:0006955(immune response);GO:0007229(integrin-mediated sig…	04360(Axon guidance);04360(Axon guidance)	NA	NA	semaphorin 7A (John Milton Hagen blood group) [Source:HGNC Symbol;Acc:HGNC:10741]	protein_coding;retained_intron	8.16067	5.78794	6.55207	3.89549	3.8731	3.32441	1.84807	0.886022	3.30903e-05	0.00216873	up	no
ENSG00000251664	PCDHA12	ENST00000673403;ENST00000398631;ENST00000613593	GO:0005509(calcium ion binding);GO:0005886(plasma membrane);GO:0005887(integral component of plasma membrane);GO:0007155(cell adhesion);GO:0007156(homophilic cell adhesion via plasma membrane adhesion molecules);GO:0016020(membrane);GO:0016021(integral component of membrane);GO:0016021(integral component of membrane)	NA	K16493	NA	protocadherin alpha 12 [Source:HGNC Symbol;Acc:HGNC:8666]	nonsense_mediated_decay;protein_coding	4.51682	4.08562	2.76544	2.2504	1.34215	1.68557	2.15377	1.10686	3.3124e-05	0.00216873	up	yes
ENSG00000160072	ATAD3B	ENST00000673477;ENST00000474481;ENST00000485748;ENST00000472194;ENST00000308647;ENST00000378736	GO:0000166(nucleotide binding);GO:0005524(ATP binding);GO:0005739(mitochondrion);GO:0005743(mitochondrial inner membrane);GO:0005886(plasma membrane);GO:0007005(mitochondrion organization);GO:0008270(zinc ion binding);GO:0016020(membrane);GO:0030667(secretory granule membrane);GO:0043312(neutrophil degranulation);GO:0101003(ficolin-1-rich granule membrane);GO:0101003(ficolin-1-rich granule membra…	NA	K17681	NA	ATPase family AAA domain containing 3B [Source:HGNC Symbol;Acc:HGNC:24007]	protein_coding;retained_intron;processed_transcript	12.5227	10.4088	10.4198	7.09598	7.26723	7.08475	1.55498	0.6369	3.37291e-05	0.00219177	up	no
ENSG00000111961	SASH1	ENST00000367467;ENST00000470750;ENST00000637729;ENST00000635969;ENST00000637469;ENST00000367469;ENST00000637029;ENST00000637498;ENST00000636279;ENST00000622663;ENST00000635873	GO:0000209(protein polyubiquitination);GO:0001965(G-protein alpha-subunit binding);GO:0005515(protein binding);GO:0005737(cytoplasm);GO:0008022(protein C-terminus binding);GO:0010595(positive regulation of endothelial cell migration);GO:0010632(regulation of epithelial cell migration);GO:0019901(protein kinase binding);GO:0031435(mitogen-activated protein kinase kinase kinase binding);GO:0031666(…	NA	NA	NA	SAM and SH3 domain containing 1 [Source:HGNC Symbol;Acc:HGNC:19182]	protein_coding;retained_intron;nonsense_mediated_decay;processed_transcript	1.2201	1.55356	1.43958	2.7289	2.65044	2.47469	0.536443	-0.898503	3.39179e-05	0.00219177	down	no
ENSG00000162783	IER5	ENST00000367577	GO:0000159(protein phosphatase type 2A complex);GO:0005515(protein binding);GO:0005634(nucleus);GO:0005654(nucleoplasm);GO:0005730(nucleolus);GO:0005737(cytoplasm);GO:0034605(cellular response to heat);GO:0042127(regulation of cell population proliferation);GO:0042802(identical protein binding);GO:0045944(positive regulation of transcription by RNA polymerase II);GO:1900036(positive regulation of…	NA	NA	NA	immediate early response 5 [Source:HGNC Symbol;Acc:HGNC:5393]	protein_coding	10.9196	10.1294	10.5482	5.99608	6.7013	6.63333	1.63456	0.7089	3.39283e-05	0.00219177	up	no
ENSG00000002834	LASP1	ENST00000584106;ENST00000433206;ENST00000318008;ENST00000581485;ENST00000579123;ENST00000585841;ENST00000443937;ENST00000435347;ENST00000419929	GO:0003779(actin binding);GO:0005515(protein binding);GO:0005737(cytoplasm);GO:0005856(cytoskeleton);GO:0005925(focal adhesion);GO:0005938(cell cortex);GO:0006811(ion transport);GO:0015075(ion transmembrane transporter activity);GO:0030864(cortical actin cytoskeleton);GO:0034220(ion transmembrane transport);GO:0045296(cadherin binding);GO:0046872(metal ion binding);GO:0051015(actin filament bindi…	NA	NA	NA	LIM and SH3 protein 1 [Source:HGNC Symbol;Acc:HGNC:6513]	retained_intron;protein_coding;nonsense_mediated_decay	65.1924	58.0514	55.1901	38.2939	40.581	40.6773	1.49252	0.577748	3.56426e-05	0.00229232	up	no
ENSG00000163975	MELTF	ENST00000296350;ENST00000473501;ENST00000296351;ENST00000491399;ENST00000489445;ENST00000439320;ENST00000469783	GO:0005506(iron ion binding);GO:0005515(protein binding);GO:0005576(extracellular region);GO:0005615(extracellular space);GO:0005788(endoplasmic reticulum lumen);GO:0005886(plasma membrane);GO:0006811(ion transport);GO:0006826(iron ion transport);GO:0009986(cell surface);GO:0010756(positive regulation of plasminogen activation);GO:0016020(membrane);GO:0031225(anchored component of membrane);GO:00…	NA	K06569	NA	melanotransferrin [Source:HGNC Symbol;Acc:HGNC:7037]	protein_coding;retained_intron	1.98104	2.05138	1.76612	1.01593	1.09438	0.798528	1.99342	0.995247	3.72991e-05	0.00238829	up	no
ENSG00000008517	IL32	ENST00000548807;ENST00000548476;ENST00000325568;ENST00000526464;ENST00000552664;ENST00000548246;ENST00000525643;ENST00000525228;ENST00000552936;ENST00000548652;ENST00000528652;ENST00000549213;ENST00000675975;ENST00000533097;ENST00000529699;ENST00000444393;ENST00000525377;ENST00000529550;ENST00000525003;ENST00000440815;ENST00000396890;ENST00000551513;ENST00000613483;ENST00000396887;ENST00000532247…	GO:0005125(cytokine activity);GO:0005515(protein binding);GO:0005576(extracellular region);GO:0005615(extracellular space);GO:0005829(cytosol);GO:0006952(defense response);GO:0006955(immune response);GO:0007155(cell adhesion);GO:0016020(membrane);GO:0019221(cytokine-mediated signaling pathway);GO:0019221(cytokine-mediated signaling pathway)	04060(Cytokine-cytokine receptor interaction);04060(Cytokine-cytokine receptor interaction)	NA	NA	interleukin 32 [Source:HGNC Symbol;Acc:HGNC:16830]	protein_coding;retained_intron	3.87091	3.66916	2.95725	1.31309	1.815	1.62987	2.20626	1.14161	3.84662e-05	0.00245222	up	yes
ENSG00000153879	CEBPG	ENST00000284000;ENST00000652630;ENST00000585933	GO:0000790(nuclear chromatin);GO:0000978(RNA polymerase II cis-regulatory region sequence-specific DNA binding);GO:0000981(DNA-binding transcription factor activity, RNA polymerase II-specific);GO:0001228(DNA-binding transcription activator activity, RNA polymerase II-specific);GO:0001889(liver development);GO:0003677(DNA binding);GO:0003690(double-stranded DNA binding);GO:0003700(DNA-binding tra…	05152(Tuberculosis);05152(Tuberculosis)	NA	NA	CCAAT enhancer binding protein gamma [Source:HGNC Symbol;Acc:HGNC:1837]	protein_coding;nonsense_mediated_decay	12.9048	15.0102	16.8053	28.004	20.8199	26.1169	0.596742	-0.744822	3.92155e-05	0.00248907	down	no
ENSG00000284526	AC015802	ENST00000640006	NA	NA	NA	NA	novel protein	protein_coding	0.771661	1.08453	0.464058	1.87384	2.22436	2.14874	0.371422	-1.42887	4.04489e-05	0.0025482	down	yes
ENSG00000109107	ALDOC	ENST00000226253;ENST00000395321;ENST00000460201;ENST00000584086;ENST00000395319;ENST00000435638;ENST00000578590;ENST00000582381;ENST00000581807	GO:0003824(catalytic activity);GO:0004332(fructose-bisphosphate aldolase activity);GO:0005515(protein binding);GO:0005576(extracellular region);GO:0005829(cytosol);GO:0005856(cytoskeleton);GO:0006000(fructose metabolic process);GO:0006094(gluconeogenesis);GO:0006096(glycolytic process);GO:0008092(cytoskeletal protein binding);GO:0016829(lyase activity);GO:0030388(fructose 1,6-bisphosphate metabol…	00010(Glycolysis / Gluconeogenesis);00030(Pentose phosphate pathway);00051(Fructose and mannose metabolism);00051(Fructose and mannose metabolism)	NA	NA	aldolase, fructose-bisphosphate C [Source:HGNC Symbol;Acc:HGNC:418]	protein_coding;retained_intron	1.64346	1.33553	1.55463	3.96657	3.24365	3.59318	0.419647	-1.25275	4.06464e-05	0.0025482	down	yes
ENSG00000156304	SCAF4	ENST00000286835;ENST00000399804;ENST00000467731;ENST00000485790;ENST00000472318;ENST00000434667	GO:0003676(nucleic acid binding);GO:0003723(RNA binding);GO:0005634(nucleus);GO:0005654(nucleoplasm);GO:0006397(mRNA processing);GO:0008022(protein C-terminus binding);GO:1990269(RNA polymerase II C-terminal domain phosphoserine binding);GO:2000805(negative regulation of termination of RNA polymerase II transcription, poly(A)-coupled);GO:2000805(negative regulation of termination of RNA polymeras…	NA	K13167	NA	SR-related CTD associated factor 4 [Source:HGNC Symbol;Acc:HGNC:19304]	protein_coding;retained_intron	9.53992	9.18492	9.07157	6.00848	5.65278	5.90564	1.58232	0.662039	4.0673e-05	0.0025482	up	no
ENSG00000186919	ZACN	ENST00000590045;ENST00000524242;ENST00000334586;ENST00000421794;ENST00000425015;ENST00000591500	GO:0004888(transmembrane signaling receptor activity);GO:0005216(ion channel activity);GO:0005230(extracellular ligand-gated ion channel activity);GO:0005886(plasma membrane);GO:0005887(integral component of plasma membrane);GO:0006811(ion transport);GO:0007165(signal transduction);GO:0007268(chemical synaptic transmission);GO:0008270(zinc ion binding);GO:0010043(response to zinc ion);GO:0015276(…	NA	K16888	NA	zinc activated ion channel [Source:HGNC Symbol;Acc:HGNC:29504]	retained_intron;protein_coding;nonsense_mediated_decay	0.0314877	0.0168847	0.102925	0.281519	0.518332	0.20543	0.150503	-2.73213	4.1624e-05	0.00259659	down	yes
ENSG00000188599	NPIPP1	ENST00000534799;ENST00000448011;ENST00000547107	NA	NA	NA	NA	nuclear pore complex interacting protein pseudogene 1 [Source:HGNC Symbol;Acc:HGNC:35407]	processed_transcript;transcribed_unprocessed_pseudogene	4.12543	0.587956	1.00927	0.259532	0.257379	0.344634	6.64231	2.73168	4.32773e-05	0.00268261	up	yes
ENSG00000104447	TRPS1	ENST00000220888;ENST00000395715;ENST00000520276;ENST00000451156;ENST00000519815;ENST00000519674;ENST00000640765;ENST00000518018;ENST00000517323;ENST00000395713;ENST00000519076;ENST00000422939	GO:0000122(negative regulation of transcription by RNA polymerase II);GO:0000790(nuclear chromatin);GO:0000977(RNA polymerase II regulatory region sequence-specific DNA binding);GO:0000981(DNA-binding transcription factor activity, RNA polymerase II-specific);GO:0001501(skeletal system development);GO:0003676(nucleic acid binding);GO:0003677(DNA binding);GO:0003700(DNA-binding transcription facto…	NA	K22040	NA	transcriptional repressor GATA binding 1 [Source:HGNC Symbol;Acc:HGNC:12340]	protein_coding	1.35062	1.86229	2.24395	3.55302	3.36728	3.27117	0.535434	-0.901218	4.3372e-05	0.00268261	down	no
ENSG00000131462	TUBG1	ENST00000588056;ENST00000251413;ENST00000591509;ENST00000589688;ENST00000589613	GO:0000070(mitotic sister chromatid segregation);GO:0000086(G2/M transition of mitotic cell cycle);GO:0000166(nucleotide binding);GO:0000212(meiotic spindle organization);GO:0000226(microtubule cytoskeleton organization);GO:0000242(pericentriolar material);GO:0000278(mitotic cell cycle);GO:0000794(condensed nuclear chromosome);GO:0000930(gamma-tubulin complex);GO:0003924(GTPase activity);GO:00052…	05165(Human papillomavirus infection);05165(Human papillomavirus infection)	NA	NA	tubulin gamma 1 [Source:HGNC Symbol;Acc:HGNC:12417]	retained_intron;protein_coding;nonsense_mediated_decay	67.0121	61.7763	61.9411	39.7988	44.4953	43.0283	1.498	0.583042	4.42674e-05	0.00272639	up	no
ENSG00000104889	RNASEH2A	ENST00000643757;ENST00000221486;ENST00000593017;ENST00000646769;ENST00000590279;ENST00000590121	GO:0003676(nucleic acid binding);GO:0003723(RNA binding);GO:0004518(nuclease activity);GO:0004519(endonuclease activity);GO:0004523(RNA-DNA hybrid ribonuclease activity);GO:0004540(ribonuclease activity);GO:0005634(nucleus);GO:0005654(nucleoplasm);GO:0005829(cytosol);GO:0006260(DNA replication);GO:0006298(mismatch repair);GO:0006401(RNA catabolic process);GO:0016070(RNA metabolic process);GO:0016…	03030(DNA replication);03030(DNA replication)	K10743	EC:3.1.26.4	ribonuclease H2 subunit A [Source:HGNC Symbol;Acc:HGNC:18518]	retained_intron;protein_coding;nonsense_mediated_decay	36.654	33.6761	28.7192	19.6084	21.9828	20.5639	1.59358	0.672273	4.50363e-05	0.00276204	up	no
ENSG00000102034	ELF4	ENST00000335997;ENST00000615377;ENST00000308167;ENST00000434609	GO:0000790(nuclear chromatin);GO:0000978(RNA polymerase II cis-regulatory region sequence-specific DNA binding);GO:0000981(DNA-binding transcription factor activity, RNA polymerase II-specific);GO:0001228(DNA-binding transcription activator activity, RNA polymerase II-specific);GO:0001787(natural killer cell proliferation);GO:0001866(NK T cell proliferation);GO:0003677(DNA binding);GO:0003700(DNA…	NA	NA	NA	E74 like ETS transcription factor 4 [Source:HGNC Symbol;Acc:HGNC:3319]	protein_coding	21.4425	19.0865	19.1755	13.0999	13.6567	12.8359	1.50798	0.592613	4.56958e-05	0.00279071	up	no
ENSG00000171456	ASXL1	ENST00000644587;ENST00000613218;ENST00000375687;ENST00000542461;ENST00000647223;ENST00000642676;ENST00000644168;ENST00000643168;ENST00000555343;ENST00000646985;ENST00000470145;ENST00000645688;ENST00000645035;ENST00000649901;ENST00000645337;ENST00000645514;ENST00000555564;ENST00000619344;ENST00000644615;ENST00000306058;ENST00000651418;ENST00000553345;ENST00000497249;ENST00000646367;ENST00000644060…	GO:0000790(nuclear chromatin);GO:0000902(cell morphogenesis);GO:0003007(heart morphogenesis);GO:0003677(DNA binding);GO:0003682(chromatin binding);GO:0003713(transcription coactivator activity);GO:0005515(protein binding);GO:0005634(nucleus);GO:0005654(nucleoplasm);GO:0006325(chromatin organization);GO:0006351(transcription, DNA-templated);GO:0006355(regulation of transcription, DNA-templated);GO…	NA	K11471	NA	ASXL transcriptional regulator 1 [Source:HGNC Symbol;Acc:HGNC:18318]	nonsense_mediated_decay;protein_coding;retained_intron;processed_transcript	6.00289	8.31229	10.3984	3.86834	5.95537	3.81638	1.81184	0.857452	4.62769e-05	0.00281437	up	no
ENSG00000111912	NCOA7	ENST00000368357;ENST00000392477;ENST00000229634;ENST00000419660;ENST00000453302;ENST00000417494;ENST00000444128;ENST00000438495;ENST00000428318;ENST00000487635;ENST00000433571	GO:0005515(protein binding);GO:0005622(intracellular);GO:0005634(nucleus);GO:0006979(response to oxidative stress);GO:0030374(nuclear receptor transcription coactivator activity);GO:0035257(nuclear hormone receptor binding);GO:0045944(positive regulation of transcription by RNA polymerase II);GO:1900408(negative regulation of cellular response to oxidative stress);GO:1902083(negative regulation o…	NA	NA	NA	nuclear receptor coactivator 7 [Source:HGNC Symbol;Acc:HGNC:21081]	protein_coding;processed_transcript	3.19203	3.59771	2.99131	6.90665	5.42016	5.3197	0.554276	-0.851323	4.7094e-05	0.00285213	down	no
ENSG00000078081	LAMP3	ENST00000265598;ENST00000476015;ENST00000466939;ENST00000486686;ENST00000470251	GO:0002250(adaptive immune response);GO:0002376(immune system process);GO:0005764(lysosome);GO:0005765(lysosomal membrane);GO:0005769(early endosome);GO:0005886(plasma membrane);GO:0010506(regulation of autophagy);GO:0010628(positive regulation of gene expression);GO:0016020(membrane);GO:0016021(integral component of membrane);GO:0030659(cytoplasmic vesicle membrane);GO:0031410(cytoplasmic vesicl…	04142(Lysosome);04142(Lysosome)	K06562	NA	lysosomal associated membrane protein 3 [Source:HGNC Symbol;Acc:HGNC:14582]	protein_coding;processed_transcript	0.429117	0.367983	0.445468	0.974543	1.25813	1.20263	0.361705	-1.46711	4.75593e-05	0.00286515	down	yes
ENSG00000261236	BOP1	ENST00000569669;ENST00000569403;ENST00000569712;ENST00000569160;ENST00000568812;ENST00000563210	GO:0000027(ribosomal large subunit assembly);GO:0000448(cleavage in ITS2 between 5.8S rRNA and LSU-rRNA of tricistronic rRNA transcript (SSU-rRNA, 5.8S rRNA, LSU-rRNA));GO:0000463(maturation of LSU-rRNA from tricistronic rRNA transcript (SSU-rRNA, 5.8S rRNA, LSU-rRNA));GO:0000466(maturation of 5.8S rRNA from tricistronic rRNA transcript (SSU-rRNA, 5.8S rRNA, LSU-rRNA));GO:0003723(RNA binding);GO:…	NA	K14824	NA	BOP1 ribosomal biogenesis factor [Source:HGNC Symbol;Acc:HGNC:15519]	protein_coding;processed_transcript;retained_intron	31.453	27.7326	26.3629	18.9471	18.7412	18.8051	1.51431	0.598658	4.77032e-05	0.00286515	up	no
ENSG00000176890	TYMS	ENST00000579128;ENST00000323250;ENST00000323274;ENST00000323224;ENST00000581920;ENST00000584122	GO:0000083(regulation of transcription involved in G1/S transition of mitotic cell cycle);GO:0000900(translation repressor activity, mRNA regulatory element binding);GO:0003729(mRNA binding);GO:0004799(thymidylate synthase activity);GO:0005542(folic acid binding);GO:0005634(nucleus);GO:0005730(nucleolus);GO:0005737(cytoplasm);GO:0005739(mitochondrion);GO:0005743(mitochondrial inner membrane);GO:0…	00240(Pyrimidine metabolism);00670(One carbon pool by folate);01523(Antifolate resistance);01523(Antifolate resistance)	NA	NA	thymidylate synthetase [Source:HGNC Symbol;Acc:HGNC:12441]	retained_intron;protein_coding;processed_transcript	99.5491	105.656	112.382	57.6219	75.4573	75.7374	1.52089	0.604919	4.98461e-05	0.00298154	up	no
ENSG00000178761	FAM219B	ENST00000566894;ENST00000565772;ENST00000570143;ENST00000569761;ENST00000563413;ENST00000563671;ENST00000563069;ENST00000569524;ENST00000562698;ENST00000563119;ENST00000564723;ENST00000357635;ENST00000563706;ENST00000564857;ENST00000566132;ENST00000563877;ENST00000564019;ENST00000566194;ENST00000567388	GO:0005515(protein binding);GO:0005515(protein binding)	NA	NA	NA	family with sequence similarity 219 member B [Source:HGNC Symbol;Acc:HGNC:24695]	retained_intron;protein_coding;nonsense_mediated_decay;processed_transcript	4.24324	1.71268	2.17285	7.35981	5.11892	8.52863	0.386949	-1.36978	5.04081e-05	0.00300279	down	yes
ENSG00000051108	HERPUD1	ENST00000568651;ENST00000568814;ENST00000379792;ENST00000439977;ENST00000564678;ENST00000563781;ENST00000300302;ENST00000568358;ENST00000563911;ENST00000569569;ENST00000563343;ENST00000344114;ENST00000570273;ENST00000568676;ENST00000566550;ENST00000567944;ENST00000565966;ENST00000562914;ENST00000569429	GO:0003674(molecular_function);GO:0005515(protein binding);GO:0005783(endoplasmic reticulum);GO:0005789(endoplasmic reticulum membrane);GO:0006511(ubiquitin-dependent protein catabolic process);GO:0006874(cellular calcium ion homeostasis);GO:0006986(response to unfolded protein);GO:0016020(membrane);GO:0016021(integral component of membrane);GO:0016567(protein ubiquitination);GO:0030433(ubiquitin…	04141(Protein processing in endoplasmic reticulum);04141(Protein processing in endoplasmic reticulum)	K14027	NA	homocysteine inducible ER protein with ubiquitin like domain 1 [Source:HGNC Symbol;Acc:HGNC:13744]	protein_coding;processed_transcript;retained_intron;nonsense_mediated_decay	4.26324	4.96812	3.37259	8.67309	7.02552	7.90891	0.533896	-0.90537	5.07174e-05	0.00300889	down	no
ENSG00000120889	TNFRSF10B	ENST00000523752;ENST00000276431;ENST00000523504;ENST00000347739;ENST00000519028;ENST00000520109;ENST00000518531;ENST00000519910	GO:0005515(protein binding);GO:0005886(plasma membrane);GO:0006915(apoptotic process);GO:0006919(activation of cysteine-type endopeptidase activity involved in apoptotic process);GO:0007165(signal transduction);GO:0007166(cell surface receptor signaling pathway);GO:0007250(activation of NF-kappaB-inducing kinase activity);GO:0008625(extrinsic apoptotic signaling pathway via death domain receptors…	04060(Cytokine-cytokine receptor interaction);04115(p53 signaling pathway);04210(Apoptosis);04217(Necroptosis);04650(Natural killer cell mediated cytotoxicity);05164(Influenza A);05164(Influenza A)	K04722	NA	TNF receptor superfamily member 10b [Source:HGNC Symbol;Acc:HGNC:11905]	retained_intron;protein_coding;nonsense_mediated_decay;processed_transcript	9.67922	9.16723	8.86758	15.1538	14.2891	15.9847	0.610072	-0.712949	5.11249e-05	0.00302073	down	no
ENSG00000175866	BAIAP2	ENST00000572329;ENST00000572498;ENST00000321280;ENST00000576225;ENST00000575712;ENST00000575841;ENST00000428708;ENST00000321300;ENST00000435091;ENST00000575245;ENST00000576756;ENST00000573659;ENST00000573017;ENST00000570913;ENST00000577097;ENST00000574027;ENST00000575989;ENST00000576364;ENST00000576995;ENST00000572918;ENST00000573677;ENST00000574804;ENST00000571530;ENST00000575750;ENST00000416299…	GO:0001221(transcription cofactor binding);GO:0001726(ruffle);GO:0005515(protein binding);GO:0005654(nucleoplasm);GO:0005737(cytoplasm);GO:0005791(rough endoplasmic reticulum);GO:0005794(Golgi apparatus);GO:0005829(cytosol);GO:0005856(cytoskeleton);GO:0005874(microtubule);GO:0005886(plasma membrane);GO:0005912(adherens junction);GO:0007009(plasma membrane organization);GO:0007409(axonogenesis);GO…	04520(Adherens junction);04810(Regulation of actin cytoskeleton);04810(Regulation of actin cytoskeleton)	K05627	NA	BAR/IMD domain containing adaptor protein 2 [Source:HGNC Symbol;Acc:HGNC:947]	nonsense_mediated_decay;protein_coding;retained_intron;processed_transcript	8.50976	7.19885	7.56108	4.96066	5.09999	5.07419	1.53749	0.620578	5.17817e-05	0.00304715	up	no
ENSG00000130204	TOMM40	ENST00000252487;ENST00000589649;ENST00000592434;ENST00000426677;ENST00000405636;ENST00000589253;ENST00000592041	GO:0005515(protein binding);GO:0005739(mitochondrion);GO:0005741(mitochondrial outer membrane);GO:0005742(mitochondrial outer membrane translocase complex);GO:0005743(mitochondrial inner membrane);GO:0005829(cytosol);GO:0006626(protein targeting to mitochondrion);GO:0006811(ion transport);GO:0008320(protein transmembrane transporter activity);GO:0015031(protein transport);GO:0015288(porin activit…	05014(Amyotrophic lateral sclerosis (ALS));05014(Amyotrophic lateral sclerosis (ALS))	K11518	NA	translocase of outer mitochondrial membrane 40 [Source:HGNC Symbol;Acc:HGNC:18001]	protein_coding;nonsense_mediated_decay	44.7971	40.5498	38.0566	20.3106	21.6089	32.0851	1.66751	0.737696	5.4527e-05	0.00318308	up	no
ENSG00000162066	AMDHD2	ENST00000648227;ENST00000302956;ENST00000568263;ENST00000567475;ENST00000561487;ENST00000563453;ENST00000563444;ENST00000569879;ENST00000565570;ENST00000569219;ENST00000565963;ENST00000566947;ENST00000563145;ENST00000413459;ENST00000570028;ENST00000293971;ENST00000563633;ENST00000563556;ENST00000566706	GO:0005515(protein binding);GO:0005634(nucleus);GO:0005829(cytosol);GO:0005975(carbohydrate metabolic process);GO:0006044(N-acetylglucosamine metabolic process);GO:0006046(N-acetylglucosamine catabolic process);GO:0006048(UDP-N-acetylglucosamine biosynthetic process);GO:0008448(N-acetylglucosamine-6-phosphate deacetylase activity);GO:0016787(hydrolase activity);GO:0016810(hydrolase activity, acti…	00520(Amino sugar and nucleotide sugar metabolism);00520(Amino sugar and nucleotide sugar metabolism)	K01443	EC:3.5.1.25	amidohydrolase domain containing 2 [Source:HGNC Symbol;Acc:HGNC:24262]	protein_coding;retained_intron;processed_transcript;nonsense_mediated_decay	2.52551	3.55276	3.37328	1.76835	1.19724	1.50219	2.11549	1.08099	5.45296e-05	0.00318308	up	yes
ENSG00000130635	COL5A1	ENST00000464187;ENST00000371817;ENST00000618395;ENST00000469093;ENST00000465877;ENST00000463925;ENST00000371820;ENST00000460264	GO:0001568(blood vessel development);GO:0003007(heart morphogenesis);GO:0005178(integrin binding);GO:0005201(extracellular matrix structural constituent);GO:0005515(protein binding);GO:0005576(extracellular region);GO:0005581(collagen trimer);GO:0005588(collagen type V trimer);GO:0005604(basement membrane);GO:0005615(extracellular space);GO:0005788(endoplasmic reticulum lumen);GO:0007155(cell adh…	04974(Protein digestion and absorption);04974(Protein digestion and absorption)	K19721	NA	collagen type V alpha 1 chain [Source:HGNC Symbol;Acc:HGNC:2209]	processed_transcript;protein_coding;retained_intron	35.1645	35.8224	33.6609	22.4607	24.2646	25.1547	1.45587	0.541881	5.5374e-05	0.0032018	up	no
ENSG00000174371	EXO1	ENST00000348581;ENST00000366548;ENST00000423131;ENST00000450748;ENST00000518483;ENST00000437497;ENST00000519225;ENST00000493702;ENST00000521202;ENST00000518741;ENST00000469419;ENST00000523590	GO:0002376(immune system process);GO:0002455(humoral immune response mediated by circulating immunoglobulin);GO:0003677(DNA binding);GO:0003682(chromatin binding);GO:0003824(catalytic activity);GO:0004518(nuclease activity);GO:0004519(endonuclease activity);GO:0004523(RNA-DNA hybrid ribonuclease activity);GO:0004527(exonuclease activity);GO:0005515(protein binding);GO:0005634(nucleus);GO:0005654(…	03430(Mismatch repair);03430(Mismatch repair)	K10746	EC:3.1.-.-	exonuclease 1 [Source:HGNC Symbol;Acc:HGNC:3511]	protein_coding;processed_transcript	9.03354	10.3447	10.4986	5.35719	6.94273	5.59784	1.6693	0.739247	5.56749e-05	0.0032018	up	no
ENSG00000131188	PRR7	ENST00000323249;ENST00000502922;ENST00000507881;ENST00000510492	GO:0002250(adaptive immune response);GO:0002376(immune system process);GO:0005515(protein binding);GO:0005634(nucleus);GO:0005737(cytoplasm);GO:0005886(plasma membrane);GO:0010942(positive regulation of cell death);GO:0014069(postsynaptic density);GO:0016020(membrane);GO:0016021(integral component of membrane);GO:0030054(cell junction);GO:0030425(dendrite);GO:0031397(negative regulation of protei…	NA	NA	NA	proline rich 7, synaptic [Source:HGNC Symbol;Acc:HGNC:28130]	protein_coding	7.37424	7.92863	7.95577	4.02967	3.55998	4.19172	1.97419	0.981259	5.57278e-05	0.0032018	up	no
ENSG00000135617	PRADC1	ENST00000258083;ENST00000480093;ENST00000470391	GO:0005515(protein binding);GO:0005576(extracellular region);GO:0005576(extracellular region)	NA	NA	NA	protease associated domain containing 1 [Source:HGNC Symbol;Acc:HGNC:16047]	protein_coding;processed_transcript;retained_intron	17.9397	17.8422	15.9168	9.09859	10.9111	9.0226	1.78073	0.83247	5.59307e-05	0.0032018	up	no
ENSG00000184897	H1-10	ENST00000333762	GO:0000786(nucleosome);GO:0003677(DNA binding);GO:0003690(double-stranded DNA binding);GO:0003723(RNA binding);GO:0005634(nucleus);GO:0005654(nucleoplasm);GO:0005694(chromosome);GO:0005730(nucleolus);GO:0006334(nucleosome assembly);GO:0006355(regulation of transcription, DNA-templated);GO:0016584(nucleosome positioning);GO:0030261(chromosome condensation);GO:0031492(nucleosomal DNA binding);GO:00…	NA	K11275	NA	H1.10 linker histone [Source:HGNC Symbol;Acc:HGNC:4722]	protein_coding	45.1118	40.1094	38.5995	22.4544	25.2942	28.9596	1.61418	0.6908	5.59516e-05	0.0032018	up	no
ENSG00000075218	GTSE1	ENST00000454366;ENST00000491863;ENST00000479645;ENST00000466510	GO:0003674(molecular_function);GO:0005515(protein binding);GO:0005654(nucleoplasm);GO:0005737(cytoplasm);GO:0005829(cytosol);GO:0005856(cytoskeleton);GO:0005874(microtubule);GO:0005881(cytoplasmic microtubule);GO:0006977(DNA damage response, signal transduction by p53 class mediator resulting in cell cycle arrest);GO:0007017(microtubule-based process);GO:0008017(microtubule binding);GO:0015630(mi…	04115(p53 signaling pathway);04115(p53 signaling pathway)	K10129	NA	G2 and S-phase expressed 1 [Source:HGNC Symbol;Acc:HGNC:13698]	protein_coding;retained_intron	14.9921	12.7223	13.21	8.07476	8.9212	8.66093	1.59506	0.673614	5.76078e-05	0.00328365	up	no
ENSG00000184939	ZFP90	ENST00000563169;ENST00000564558;ENST00000570495;ENST00000398253;ENST00000571720;ENST00000573161;ENST00000562156;ENST00000570884;ENST00000576305;ENST00000576805;ENST00000569109;ENST00000564323;ENST00000571809;ENST00000611381;ENST00000571382;ENST00000573113;ENST00000573685;ENST00000569323;ENST00000566573	GO:0000122(negative regulation of transcription by RNA polymerase II);GO:0001227(DNA-binding transcription repressor activity, RNA polymerase II-specific);GO:0003676(nucleic acid binding);GO:0003677(DNA binding);GO:0003700(DNA-binding transcription factor activity);GO:0005515(protein binding);GO:0005634(nucleus);GO:0006355(regulation of transcription, DNA-templated);GO:0043392(negative regulation…	05168(Herpes simplex virus 1 infection);05168(Herpes simplex virus 1 infection)	K09228	NA	ZFP90 zinc finger protein [Source:HGNC Symbol;Acc:HGNC:23329]	protein_coding;nonsense_mediated_decay;retained_intron;processed_transcript	1.55267	1.90923	1.27138	3.38751	2.9771	3.17009	0.496426	-1.01035	5.80938e-05	0.00329841	down	yes
ENSG00000162733	DDR2	ENST00000367922;ENST00000673239;ENST00000433757;ENST00000671979;ENST00000672207;ENST00000458105;ENST00000367921;ENST00000446985;ENST00000415555	GO:0000166(nucleotide binding);GO:0001503(ossification);GO:0003416(endochondral bone growth);GO:0004672(protein kinase activity);GO:0004713(protein tyrosine kinase activity);GO:0004714(transmembrane receptor protein tyrosine kinase activity);GO:0005515(protein binding);GO:0005518(collagen binding);GO:0005524(ATP binding);GO:0005886(plasma membrane);GO:0005887(integral component of plasma membrane…	NA	K05125	EC:2.7.10.1	discoidin domain receptor tyrosine kinase 2 [Source:HGNC Symbol;Acc:HGNC:2731]	protein_coding;processed_transcript;retained_intron	0.0779255	0.0989765	0.112585	0.26355	0.295564	0.313124	0.331889	-1.59123	5.98722e-05	0.00338616	down	yes
ENSG00000173457	PPP1R14B	ENST00000392210;ENST00000309318;ENST00000542235	GO:0004864(protein phosphatase inhibitor activity);GO:0004865(protein serine/threonine phosphatase inhibitor activity);GO:0005737(cytoplasm);GO:0019212(phosphatase inhibitor activity);GO:0019888(protein phosphatase regulator activity);GO:0032515(negative regulation of phosphoprotein phosphatase activity);GO:0042325(regulation of phosphorylation);GO:0045087(innate immune response);GO:0045087(innat…	NA	K17555	NA	protein phosphatase 1 regulatory inhibitor subunit 14B [Source:HGNC Symbol;Acc:HGNC:9057]	protein_coding	71.1011	64.729	59.9548	27.4854	43.8235	44.4354	1.69153	0.758328	6.06075e-05	0.00341446	up	no
ENSG00000079156	OSBPL6	ENST00000359685;ENST00000409045;ENST00000190611;ENST00000357080;ENST00000477097;ENST00000477646;ENST00000315022;ENST00000392505;ENST00000409631	GO:0005515(protein binding);GO:0005634(nucleus);GO:0005635(nuclear envelope);GO:0005737(cytoplasm);GO:0005768(endosome);GO:0005783(endoplasmic reticulum);GO:0005789(endoplasmic reticulum membrane);GO:0005829(cytosol);GO:0005886(plasma membrane);GO:0006699(bile acid biosynthetic process);GO:0006869(lipid transport);GO:0008289(lipid binding);GO:0010008(endosome membrane);GO:0015248(sterol transport…	NA	K20463	NA	oxysterol binding protein like 6 [Source:HGNC Symbol;Acc:HGNC:16388]	protein_coding;processed_transcript	0.471007	0.472618	0.419223	1.15492	0.788428	1.15383	0.440029	-1.18433	6.13145e-05	0.00344095	down	yes
ENSG00000152518	ZFP36L2	ENST00000282388	GO:0000165(MAPK cascade);GO:0000288(nuclear-transcribed mRNA catabolic process, deadenylation-dependent decay);GO:0003677(DNA binding);GO:0003723(RNA binding);GO:0005515(protein binding);GO:0005634(nucleus);GO:0005737(cytoplasm);GO:0006402(mRNA catabolic process);GO:0007275(multicellular organism development);GO:0009611(response to wounding);GO:0030097(hemopoiesis);GO:0033077(T cell differentiati…	04218(Cellular senescence)	NA	NA	ZFP36 ring finger protein like 2 [Source:HGNC Symbol;Acc:HGNC:1108]	protein_coding	9.99255	8.71935	9.73913	5.24936	5.85675	6.08616	1.65487	0.72672	6.18531e-05	0.00345695	up	no
ENSG00000259917	HNRNPLP2	ENST00000568980	NA	NA	NA	NA	heterogeneous nuclear ribonucleoprotein L pseudogene 2 [Source:HGNC Symbol;Acc:HGNC:48747]	unprocessed_pseudogene	16.5896	13.9956	14.6179	7.32101	9.20435	8.56648	1.8015	0.849201	6.20752e-05	0.00345695	up	no
ENSG00000168393	DTYMK	ENST00000305784;ENST00000400770;ENST00000464603;ENST00000432348;ENST00000493095;ENST00000420144;ENST00000445261	GO:0000166(nucleotide binding);GO:0004550(nucleoside diphosphate kinase activity);GO:0004798(thymidylate kinase activity);GO:0005524(ATP binding);GO:0005634(nucleus);GO:0005737(cytoplasm);GO:0005739(mitochondrion);GO:0005758(mitochondrial intermembrane space);GO:0005759(mitochondrial matrix);GO:0005829(cytosol);GO:0006165(nucleoside diphosphate phosphorylation);GO:0006227(dUDP biosynthetic proces…	00240(Pyrimidine metabolism);00240(Pyrimidine metabolism)	K00943	EC:2.7.4.9	deoxythymidylate kinase [Source:HGNC Symbol;Acc:HGNC:3061]	protein_coding;nonsense_mediated_decay;retained_intron;processed_transcript	53.7158	46.7987	45.1286	30.8767	33.4614	32.2671	1.50761	0.592266	6.38349e-05	0.00354138	up	no
ENSG00000244754	N4BP2L2	ENST00000674399;ENST00000503814;ENST00000674433;ENST00000267068;ENST00000674484;ENST00000505213;ENST00000674494;ENST00000674293;ENST00000509076;ENST00000380121;ENST00000674384;ENST00000674452;ENST00000674408;ENST00000674276;ENST00000674349;ENST00000674327;ENST00000674422;ENST00000674462;ENST00000674272;ENST00000674456;ENST00000674480;ENST00000674180;ENST00000674161;ENST00000674377;ENST00000674437…	GO:0000122(negative regulation of transcription by RNA polymerase II);GO:0003674(molecular_function);GO:0003714(transcription corepressor activity);GO:0005515(protein binding);GO:0005634(nucleus);GO:0017053(transcriptional repressor complex);GO:0019899(enzyme binding);GO:0070062(extracellular exosome);GO:1902035(positive regulation of hematopoietic stem cell proliferation);GO:1902037(negative reg…	NA	NA	NA	NEDD4 binding protein 2 like 2 [Source:HGNC Symbol;Acc:HGNC:26916]	nonsense_mediated_decay;retained_intron;protein_coding;processed_transcript	0.428392	0.655329	0.752478	1.28453	1.32516	1.09119	0.496152	-1.01115	6.46579e-05	0.00357339	down	yes
ENSG00000100258	LMF2	ENST00000504717;ENST00000474879;ENST00000514938;ENST00000507607;ENST00000216080;ENST00000505981	GO:0005515(protein binding);GO:0005783(endoplasmic reticulum);GO:0005789(endoplasmic reticulum membrane);GO:0016020(membrane);GO:0016021(integral component of membrane);GO:0051604(protein maturation);GO:0051604(protein maturation)	NA	NA	NA	lipase maturation factor 2 [Source:HGNC Symbol;Acc:HGNC:25096]	retained_intron;protein_coding;processed_transcript	10.973	12.4011	9.57586	6.78926	5.95095	6.76518	1.68927	0.756404	6.60619e-05	0.00363716	up	no
ENSG00000021826	CPS1	ENST00000673711;ENST00000619804;ENST00000233072;ENST00000673510;ENST00000673630;ENST00000674074;ENST00000671984;ENST00000497163;ENST00000673698;ENST00000430249;ENST00000467353;ENST00000470791;ENST00000645825;ENST00000497121;ENST00000479988;ENST00000451903	GO:0000050(urea cycle);GO:0000166(nucleotide binding);GO:0001889(liver development);GO:0003824(catalytic activity);GO:0004087(carbamoyl-phosphate synthase (ammonia) activity);GO:0004088(carbamoyl-phosphate synthase (glutamine-hydrolyzing) activity);GO:0004175(endopeptidase activity);GO:0005509(calcium ion binding);GO:0005515(protein binding);GO:0005524(ATP binding);GO:0005543(phospholipid binding…	00220(Arginine biosynthesis);00250(Alanine, aspartate and glutamate metabolism);00910(Nitrogen metabolism);00910(Nitrogen metabolism)	K01948	EC:6.3.4.16	carbamoyl-phosphate synthase 1 [Source:HGNC Symbol;Acc:HGNC:2323]	protein_coding;processed_transcript;retained_intron;nonsense_mediated_decay	1.31096	1.38894	1.64172	2.62697	2.74216	2.47197	0.553702	-0.852819	6.76911e-05	0.00370559	down	no
ENSG00000138316	ADAMTS14	ENST00000373207;ENST00000373208	GO:0004222(metalloendopeptidase activity);GO:0005576(extracellular region);GO:0006508(proteolysis);GO:0008233(peptidase activity);GO:0008237(metallopeptidase activity);GO:0016787(hydrolase activity);GO:0030198(extracellular matrix organization);GO:0030199(collagen fibril organization);GO:0030574(collagen catabolic process);GO:0031012(extracellular matrix);GO:0046872(metal ion binding);GO:0046872(…	NA	K08628	EC:3.4.24.-	ADAM metallopeptidase with thrombospondin type 1 motif 14 [Source:HGNC Symbol;Acc:HGNC:14899]	protein_coding	0.064802	0.0693925	0.0440786	0.299831	0.311526	0.160585	0.230941	-2.1144	6.78147e-05	0.00370559	down	yes
ENSG00000115738	ID2	ENST00000396290;ENST00000331129;ENST00000234091;ENST00000472142	GO:0000122(negative regulation of transcription by RNA polymerase II);GO:0001102(RNA polymerase II activating transcription factor binding);GO:0001656(metanephros development);GO:0001779(natural killer cell differentiation);GO:0001966(thigmotaxis);GO:0002521(leukocyte differentiation);GO:0003149(membranous septum morphogenesis);GO:0003166(bundle of His development);GO:0005515(protein binding);GO:…	04350(TGF-beta signaling pathway);04390(Hippo signaling pathway);04550(Signaling pathways regulating pluripotency of stem cells);05202(Transcriptional misregulation in cancer);05202(Transcriptional misregulation in cancer)	NA	NA	inhibitor of DNA binding 2 [Source:HGNC Symbol;Acc:HGNC:5361]	protein_coding;retained_intron	2.56973	2.69153	3.3278	1.04775	1.42886	1.07311	2.41964	1.2748	6.92603e-05	0.0037704	up	yes
ENSG00000126215	XRCC3	ENST00000554811;ENST00000553264;ENST00000352127;ENST00000555055;ENST00000554170;ENST00000556682;ENST00000556980;ENST00000557439;ENST00000553332;ENST00000555964;ENST00000555451;ENST00000554974;ENST00000554774;ENST00000555231;ENST00000554913;ENST00000553807;ENST00000553361;ENST00000555832	GO:0000166(nucleotide binding);GO:0000400(four-way junction DNA binding);GO:0000722(telomere maintenance via recombination);GO:0000724(double-strand break repair via homologous recombination);GO:0000784(nuclear chromosome, telomeric region);GO:0003677(DNA binding);GO:0005515(protein binding);GO:0005524(ATP binding);GO:0005634(nucleus);GO:0005654(nucleoplasm);GO:0005657(replication fork);GO:000573…	03440(Homologous recombination);03440(Homologous recombination)	K10880	NA	X-ray repair cross complementing 3 [Source:HGNC Symbol;Acc:HGNC:12830]	retained_intron;protein_coding;nonsense_mediated_decay;processed_transcript	4.5818	3.83322	3.5074	2.31781	2.32743	2.34244	1.7062	0.77079	7.2607e-05	0.00393785	up	no
ENSG00000142627	EPHA2	ENST00000358432;ENST00000461614;ENST00000462805;ENST00000480202	GO:0000166(nucleotide binding);GO:0001501(skeletal system development);GO:0001525(angiogenesis);GO:0001568(blood vessel development);GO:0001570(vasculogenesis);GO:0001618(virus receptor activity);GO:0001649(osteoblast differentiation);GO:0001818(negative regulation of cytokine production);GO:0002043(blood vessel endothelial cell proliferation involved in sprouting angiogenesis);GO:0004672(protein…	04010(MAPK signaling pathway);04014(Ras signaling pathway);04015(Rap1 signaling pathway);04151(PI3K-Akt signaling pathway);04360(Axon guidance);04360(Axon guidance)	K05103	EC:2.7.10.1	EPH receptor A2 [Source:HGNC Symbol;Acc:HGNC:3386]	protein_coding;processed_transcript	123.43	109.593	107.079	77.302	73.7677	81.6351	1.46152	0.547466	7.71886e-05	0.00414855	up	no
ENSG00000168016	TRANK1	ENST00000645898;ENST00000646897;ENST00000429976;ENST00000646436;ENST00000463984;ENST00000643881;ENST00000463764	GO:0005515(protein binding);GO:0005524(ATP binding);GO:0005524(ATP binding)	NA	NA	NA	tetratricopeptide repeat and ankyrin repeat containing 1 [Source:HGNC Symbol;Acc:HGNC:29011]	protein_coding;nonsense_mediated_decay;processed_transcript	0.289925	0.254881	0.249462	0.689727	0.656937	0.565969	0.415275	-1.26786	7.73117e-05	0.00414855	down	yes
ENSG00000275496	CU633906	ENST00000617746;ENST00000619488;ENST00000621924;ENST00000624446;ENST00000623575;ENST00000623506;ENST00000623405	NA	NA	NA	NA	uncharacterized LOC102724701 [Source:NCBI gene (formerly Entrezgene);Acc:102724701]	lncRNA	0.263202	0.487879	0.243004	1.43206	0.840719	1.20177	0.286105	-1.80538	7.73483e-05	0.00414855	down	yes
ENSG00000137273	FOXF2	ENST00000645481	GO:0000790(nuclear chromatin);GO:0000977(RNA polymerase II regulatory region sequence-specific DNA binding);GO:0000981(DNA-binding transcription factor activity, RNA polymerase II-specific);GO:0001228(DNA-binding transcription activator activity, RNA polymerase II-specific);GO:0001837(epithelial to mesenchymal transition);GO:0003677(DNA binding);GO:0003700(DNA-binding transcription factor activit…	NA	NA	NA	forkhead box F2 [Source:HGNC Symbol;Acc:HGNC:3810]	protein_coding	3.35136	3.2438	3.46566	1.58301	1.47911	1.61352	2.15175	1.10551	7.876e-05	0.00420874	up	yes
ENSG00000110108	TMEM109	ENST00000227525;ENST00000536171;ENST00000540280	GO:0003674(molecular_function);GO:0005244(voltage-gated ion channel activity);GO:0005515(protein binding);GO:0005634(nucleus);GO:0005640(nuclear outer membrane);GO:0005783(endoplasmic reticulum);GO:0005789(endoplasmic reticulum membrane);GO:0006811(ion transport);GO:0016020(membrane);GO:0016021(integral component of membrane);GO:0016529(sarcoplasmic reticulum);GO:0033017(sarcoplasmic reticulum me…	NA	NA	NA	transmembrane protein 109 [Source:HGNC Symbol;Acc:HGNC:28771]	protein_coding;processed_transcript	68.9336	57.0508	58.9674	38.8252	41.616	42.766	1.50114	0.586063	7.9579e-05	0.00423693	up	no
ENSG00000188910	GJB3	ENST00000373366;ENST00000373362	GO:0001701(in utero embryonic development);GO:0001890(placenta development);GO:0005243(gap junction channel activity);GO:0005515(protein binding);GO:0005737(cytoplasm);GO:0005886(plasma membrane);GO:0005911(cell-cell junction);GO:0005921(gap junction);GO:0005922(connexin complex);GO:0007154(cell communication);GO:0007267(cell-cell signaling);GO:0007283(spermatogenesis);GO:0016020(membrane);GO:001…	NA	NA	NA	gap junction protein beta 3 [Source:HGNC Symbol;Acc:HGNC:4285]	protein_coding	4.23667	3.92125	3.45413	2.00506	1.8143	1.56411	2.15698	1.10901	7.98993e-05	0.00423845	up	yes
ENSG00000261373	VPS9D1-AS1	ENST00000562866;ENST00000562298	NA	NA	NA	NA	VPS9D1 antisense RNA 1 [Source:HGNC Symbol;Acc:HGNC:48915]	lncRNA	3.3558	4.41641	3.83486	1.5861	1.76819	1.71514	2.28962	1.19511	8.03819e-05	0.00424855	up	yes
ENSG00000167107	ACSF2	ENST00000427954;ENST00000300441;ENST00000512119;ENST00000510262;ENST00000503408;ENST00000504945;ENST00000502667;ENST00000509806;ENST00000570356;ENST00000513101;ENST00000507792;ENST00000506085;ENST00000503387;ENST00000510410;ENST00000513544;ENST00000507769;ENST00000506582;ENST00000511147;ENST00000503295;ENST00000508245;ENST00000504392;ENST00000506052;ENST00000512537;ENST00000511288;ENST00000508734	GO:0000166(nucleotide binding);GO:0003824(catalytic activity);GO:0003996(acyl-CoA ligase activity);GO:0005515(protein binding);GO:0005524(ATP binding);GO:0005739(mitochondrion);GO:0005759(mitochondrial matrix);GO:0006629(lipid metabolic process);GO:0006631(fatty acid metabolic process);GO:0006637(acyl-CoA metabolic process);GO:0016874(ligase activity);GO:0031956(medium-chain fatty acid-CoA ligase…	NA	K00666	EC:6.2.1.-	acyl-CoA synthetase family member 2 [Source:HGNC Symbol;Acc:HGNC:26101]	protein_coding;processed_transcript;nonsense_mediated_decay;retained_intron	1.49983	1.4878	1.76233	3.08102	3.20669	3.00756	0.511009	-0.968581	8.10883e-05	0.00427036	down	no
ENSG00000123416	TUBA1B	ENST00000332858;ENST00000551324;ENST00000547476;ENST00000336023;ENST00000547765;ENST00000550367;ENST00000549870;ENST00000552984	GO:0000166(nucleotide binding);GO:0000226(microtubule cytoskeleton organization);GO:0000278(mitotic cell cycle);GO:0003725(double-stranded RNA binding);GO:0003924(GTPase activity);GO:0005198(structural molecule activity);GO:0005200(structural constituent of cytoskeleton);GO:0005515(protein binding);GO:0005525(GTP binding);GO:0005737(cytoplasm);GO:0005856(cytoskeleton);GO:0005874(microtubule);GO:0…	04145(Phagosome);04210(Apoptosis);04530(Tight junction);04540(Gap junction);05130(Pathogenic Escherichia coli infection);05130(Pathogenic Escherichia coli infection)	K07374	NA	tubulin alpha 1b [Source:HGNC Symbol;Acc:HGNC:18809]	retained_intron;protein_coding;nonsense_mediated_decay	607.529	568.438	570.645	396.646	415.481	411.824	1.42703	0.513013	8.18658e-05	0.00429574	up	no
ENSG00000119772	DNMT3A	ENST00000321117;ENST00000380746;ENST00000264709;ENST00000474807;ENST00000402667;ENST00000484184;ENST00000474887;ENST00000470983;ENST00000466601;ENST00000380756;ENST00000461228;ENST00000406659;ENST00000491288;ENST00000496570;ENST00000482935	GO:0000122(negative regulation of transcription by RNA polymerase II);GO:0000278(mitotic cell cycle);GO:0000775(chromosome, centromeric region);GO:0000791(euchromatin);GO:0000792(heterochromatin);GO:0000978(RNA polymerase II cis-regulatory region sequence-specific DNA binding);GO:0001741(XY body);GO:0003677(DNA binding);GO:0003682(chromatin binding);GO:0003714(transcription corepressor activity);…	00270(Cysteine and methionine metabolism);05206(MicroRNAs in cancer);05206(MicroRNAs in cancer)	K17398	EC:2.1.1.37	DNA methyltransferase 3 alpha [Source:HGNC Symbol;Acc:HGNC:2978]	protein_coding;retained_intron;processed_transcript;nonsense_mediated_decay	0.514686	0.734268	0.547189	1.37367	1.25038	1.17289	0.47305	-1.07994	8.59504e-05	0.00449385	down	yes
ENSG00000203867	RBM20	ENST00000369519;ENST00000465774;ENST00000471172;ENST00000480343	GO:0003676(nucleic acid binding);GO:0003723(RNA binding);GO:0003729(mRNA binding);GO:0005515(protein binding);GO:0005634(nucleus);GO:0006397(mRNA processing);GO:0006417(regulation of translation);GO:0007507(heart development);GO:0008270(zinc ion binding);GO:0008380(RNA splicing);GO:0033120(positive regulation of RNA splicing);GO:0043484(regulation of RNA splicing);GO:0043484(regulation of RNA spl…	NA	NA	NA	RNA binding motif protein 20 [Source:HGNC Symbol;Acc:HGNC:27424]	protein_coding;retained_intron;processed_transcript	0.072451	0.0628784	0.078088	0.272961	0.211559	0.223043	0.301623	-1.72918	8.83817e-05	0.0046044	down	yes
ENSG00000075461	CACNG4	ENST00000262138	GO:0005244(voltage-gated ion channel activity);GO:0005245(voltage-gated calcium channel activity);GO:0005246(calcium channel regulator activity);GO:0005262(calcium channel activity);GO:0005886(plasma membrane);GO:0005887(integral component of plasma membrane);GO:0005891(voltage-gated calcium channel complex);GO:0006811(ion transport);GO:0006816(calcium ion transport);GO:0009986(cell surface);GO:0…	04010(MAPK signaling pathway);04260(Cardiac muscle contraction);04261(Adrenergic signaling in cardiomyocytes);04921(Oxytocin signaling pathway);05410(Hypertrophic cardiomyopathy (HCM));05412(Arrhythmogenic right ventricular cardiomyopathy (ARVC));05414(Dilated cardiomyopathy (DCM))	K04869	NA	calcium voltage-gated channel auxiliary subunit gamma 4 [Source:HGNC Symbol;Acc:HGNC:1408]	protein_coding	20.0645	17.2813	18.7313	11.5399	13.1668	11.8575	1.53366	0.616981	8.9131e-05	0.00461154	up	no
ENSG00000214063	TSPAN4	ENST00000525201;ENST00000397406;ENST00000530404;ENST00000464987;ENST00000397408;ENST00000532375;ENST00000397397;ENST00000397404;ENST00000397411;ENST00000527644;ENST00000397396;ENST00000346501;ENST00000529566;ENST00000525334;ENST00000494815;ENST00000409531;ENST00000468468;ENST00000526055;ENST00000409543;ENST00000524895	GO:0003823(antigen binding);GO:0005178(integrin binding);GO:0005515(protein binding);GO:0005886(plasma membrane);GO:0005887(integral component of plasma membrane);GO:0005925(focal adhesion);GO:0016020(membrane);GO:0016021(integral component of membrane);GO:0031982(vesicle);GO:0065003(protein-containing complex assembly);GO:0065003(protein-containing complex assembly)	NA	K17294	NA	tetraspanin 4 [Source:HGNC Symbol;Acc:HGNC:11859]	protein_coding;retained_intron	27.1849	19.4053	23.0876	15.0485	14.5394	15.7386	1.53724	0.620343	8.93566e-05	0.00461154	up	no
ENSG00000143570	SLC39A1	ENST00000310483;ENST00000356205;ENST00000368621;ENST00000537590;ENST00000368623;ENST00000621013;ENST00000413622;ENST00000461071;ENST00000417348;ENST00000617697	GO:0001701(in utero embryonic development);GO:0005102(signaling receptor binding);GO:0005385(zinc ion transmembrane transporter activity);GO:0005515(protein binding);GO:0005783(endoplasmic reticulum);GO:0005789(endoplasmic reticulum membrane);GO:0005886(plasma membrane);GO:0006811(ion transport);GO:0006812(cation transport);GO:0006829(zinc ion transport);GO:0016020(membrane);GO:0016021(integral c…	NA	K14709	NA	solute carrier family 39 member 1 [Source:HGNC Symbol;Acc:HGNC:12876]	protein_coding;processed_transcript	23.6302	39.667	25.5282	47.2358	53.8962	55.015	0.568858	-0.813859	8.94705e-05	0.00461154	down	no
ENSG00000064651	SLC12A2	ENST00000343225;ENST00000262461;ENST00000504416;ENST00000509205;ENST00000502849;ENST00000509616;ENST00000507791;ENST00000628403	GO:0005515(protein binding);GO:0005829(cytosol);GO:0005886(plasma membrane);GO:0005887(integral component of plasma membrane);GO:0006811(ion transport);GO:0006813(potassium ion transport);GO:0006814(sodium ion transport);GO:0006821(chloride transport);GO:0006883(cellular sodium ion homeostasis);GO:0006884(cell volume homeostasis);GO:0006972(hyperosmotic response);GO:0007214(gamma-aminobutyric aci…	04970(Salivary secretion);04972(Pancreatic secretion);05110(Vibrio cholerae infection);05110(Vibrio cholerae infection)	K10951	NA	solute carrier family 12 member 2 [Source:HGNC Symbol;Acc:HGNC:10911]	protein_coding;retained_intron;nonsense_mediated_decay;processed_transcript	5.53281	7.5674	9.31367	13.3681	13.6106	11.1682	0.587568	-0.767173	8.99256e-05	0.00461862	down	no
ENSG00000242372	EIF6	ENST00000374450;ENST00000374443;ENST00000440766;ENST00000374436;ENST00000415116;ENST00000447927;ENST00000462894;ENST00000675032;ENST00000456600	GO:0000054(ribosomal subunit export from nucleus);GO:0000460(maturation of 5.8S rRNA);GO:0000470(maturation of LSU-rRNA);GO:0003743(translation initiation factor activity);GO:0005515(protein binding);GO:0005634(nucleus);GO:0005638(lamin filament);GO:0005654(nucleoplasm);GO:0005730(nucleolus);GO:0005737(cytoplasm);GO:0005829(cytosol);GO:0005882(intermediate filament);GO:0006110(regulation of glyco…	03008(Ribosome biogenesis in eukaryotes);03008(Ribosome biogenesis in eukaryotes)	K03264	NA	eukaryotic translation initiation factor 6 [Source:HGNC Symbol;Acc:HGNC:6159]	protein_coding;nonsense_mediated_decay;processed_transcript	109.16	102.479	105.053	65.514	75.5597	74.7511	1.46736	0.553218	9.2972e-05	0.00475827	up	no
ENSG00000105204	DYRK1B	ENST00000348817;ENST00000430012;ENST00000597639;ENST00000601972;ENST00000601696;ENST00000593685;ENST00000323039;ENST00000600611	GO:0000166(nucleotide binding);GO:0003713(transcription coactivator activity);GO:0004672(protein kinase activity);GO:0004674(protein serine/threonine kinase activity);GO:0004712(protein serine/threonine/tyrosine kinase activity);GO:0004713(protein tyrosine kinase activity);GO:0005515(protein binding);GO:0005524(ATP binding);GO:0005634(nucleus);GO:0005654(nucleoplasm);GO:0006468(protein phosphoryl…	NA	K08825	EC:2.7.12.1	dual specificity tyrosine phosphorylation regulated kinase 1B [Source:HGNC Symbol;Acc:HGNC:3092]	protein_coding;retained_intron	28.1148	29.3788	25.7297	44.6389	40.4526	45.6322	0.636635	-0.651462	9.69144e-05	0.0049426	down	no
ENSG00000075702	WDR62	ENST00000401500;ENST00000270301;ENST00000587391;ENST00000427823;ENST00000378860;ENST00000608676;ENST00000589953;ENST00000644764	GO:0000922(spindle pole);GO:0005515(protein binding);GO:0005634(nucleus);GO:0005737(cytoplasm);GO:0005813(centrosome);GO:0005814(centriole);GO:0005815(microtubule organizing center);GO:0005829(cytosol);GO:0005856(cytoskeleton);GO:0007052(mitotic spindle organization);GO:0007099(centriole replication);GO:0007399(nervous system development);GO:0021987(cerebral cortex development);GO:0022008(neuroge…	NA	K21762	NA	WD repeat domain 62 [Source:HGNC Symbol;Acc:HGNC:24502]	protein_coding;nonsense_mediated_decay;processed_transcript;retained_intron	10.7175	9.91149	9.87218	6.80372	6.64612	7.23186	1.47479	0.560511	9.72537e-05	0.0049426	up	no
ENSG00000112787	FBRSL1	ENST00000650108;ENST00000542061;ENST00000542306;ENST00000434748;ENST00000539264;ENST00000543360;ENST00000537804;ENST00000543453	GO:0003723(RNA binding);GO:0003723(RNA binding)	NA	NA	NA	fibrosin like 1 [Source:HGNC Symbol;Acc:HGNC:29308]	protein_coding;retained_intron;processed_transcript	4.5884	4.33497	4.35559	2.68141	2.61219	2.99595	1.60189	0.679775	9.79216e-05	0.0049592	up	no
ENSG00000224877	NDUFAF8	ENST00000573090;ENST00000431388;ENST00000576002;ENST00000577158;ENST00000575067;ENST00000573173	GO:0005515(protein binding);GO:0005739(mitochondrion);GO:0032981(mitochondrial respiratory chain complex I assembly);GO:0032981(mitochondrial respiratory chain complex I assembly)	NA	NA	NA	NADH:ubiquinone oxidoreductase complex assembly factor 8 [Source:HGNC Symbol;Acc:HGNC:33551]	retained_intron;protein_coding;processed_transcript	20.4923	15.3993	17.0238	9.06883	10.0131	10.5594	1.78519	0.836078	9.85511e-05	0.00497375	up	no
ENSG00000169783	LINGO1	ENST00000355300;ENST00000559893;ENST00000563316;ENST00000567726;ENST00000562933;ENST00000557798;ENST00000570216;ENST00000564472;ENST00000568951;ENST00000561686;ENST00000561030;ENST00000567605;ENST00000564066;ENST00000566711	GO:0005154(epidermal growth factor receptor binding);GO:0005515(protein binding);GO:0005615(extracellular space);GO:0005886(plasma membrane);GO:0016020(membrane);GO:0016021(integral component of membrane);GO:0031012(extracellular matrix);GO:0050771(negative regulation of axonogenesis);GO:0050771(negative regulation of axonogenesis)	NA	NA	NA	leucine rich repeat and Ig domain containing 1 [Source:HGNC Symbol;Acc:HGNC:21205]	protein_coding;processed_transcript	0.679513	0.806645	1.00382	1.95151	1.6188	2.21139	0.430665	-1.21536	9.90314e-05	0.0049807	down	yes
ENSG00000260442	ATP2A1-AS1	ENST00000566956;ENST00000561547	NA	NA	NA	NA	ATP2A1 antisense RNA 1 [Source:HGNC Symbol;Acc:HGNC:51370]	lncRNA	4.08454	3.27856	3.73823	1.19966	1.47046	0.891209	3.11719	1.64025	0.000101219	0.00505837	up	yes
ENSG00000154146	NRGN	ENST00000412681;ENST00000284292	GO:0005515(protein binding);GO:0005516(calmodulin binding);GO:0005547(phosphatidylinositol-3,4,5-trisphosphate binding);GO:0005634(nucleus);GO:0005737(cytoplasm);GO:0005829(cytosol);GO:0007165(signal transduction);GO:0007399(nervous system development);GO:0008306(associative learning);GO:0012510(trans-Golgi network transport vesicle membrane);GO:0014069(postsynaptic density);GO:0016301(kinase act…	NA	NA	NA	neurogranin [Source:HGNC Symbol;Acc:HGNC:8000]	protein_coding	11.0877	11.1001	9.94014	5.32708	5.33869	5.97332	1.93087	0.949251	0.000101272	0.00505837	up	no
ENSG00000101181	MTG2	ENST00000467101;ENST00000370823;ENST00000471352;ENST00000461411;ENST00000488748;ENST00000448254;ENST00000466933;ENST00000472005;ENST00000466099;ENST00000471962	GO:0000166(nucleotide binding);GO:0000287(magnesium ion binding);GO:0003924(GTPase activity);GO:0005525(GTP binding);GO:0005739(mitochondrion);GO:0005743(mitochondrial inner membrane);GO:0005759(mitochondrial matrix);GO:0005761(mitochondrial ribosome);GO:0006417(regulation of translation);GO:0016020(membrane);GO:0042254(ribosome biogenesis);GO:0044065(regulation of respiratory system process);GO:…	NA	K03979	EC:3.6.5.-	mitochondrial ribosome associated GTPase 2 [Source:HGNC Symbol;Acc:HGNC:16239]	nonsense_mediated_decay;protein_coding;processed_transcript	8.33336	7.44949	7.9822	3.304	6.02323	3.40944	1.86588	0.899854	0.000102701	0.00511218	up	no
ENSG00000221978	CCNL2	ENST00000408918;ENST00000418865;ENST00000488340;ENST00000496007;ENST00000400809;ENST00000463260;ENST00000471930;ENST00000469113;ENST00000481223;ENST00000482365;ENST00000482621;ENST00000480646;ENST00000425598;ENST00000408952;ENST00000492998;ENST00000480479;ENST00000497013;ENST00000505849;ENST00000463895;ENST00000473872	GO:0000079(regulation of cyclin-dependent protein serine/threonine kinase activity);GO:0005515(protein binding);GO:0005634(nucleus);GO:0005654(nucleoplasm);GO:0006357(regulation of transcription by RNA polymerase II);GO:0016538(cyclin-dependent protein serine/threonine kinase regulator activity);GO:0016607(nuclear speck);GO:0042025(host cell nucleus);GO:0043231(intracellular membrane-bounded orga…	NA	NA	NA	cyclin L2 [Source:HGNC Symbol;Acc:HGNC:20570]	protein_coding;retained_intron;nonsense_mediated_decay;processed_transcript	7.25485	6.96814	7.65415	12.0196	14.0984	10.053	0.604825	-0.725411	0.000103137	0.00511637	down	no
ENSG00000226688	ENTPD1-AS1	ENST00000669283;ENST00000449419;ENST00000665049;ENST00000451364;ENST00000414006;ENST00000452942;ENST00000656604;ENST00000662079;ENST00000661142;ENST00000427846;ENST00000452728;ENST00000671110;ENST00000427300;ENST00000661375;ENST00000666945;ENST00000653870;ENST00000454638;ENST00000669099;ENST00000449197;ENST00000664887;ENST00000667840;ENST00000668038;ENST00000668159;ENST00000444375;ENST00000416301…	NA	NA	NA	NA	ENTPD1 antisense RNA 1 [Source:HGNC Symbol;Acc:HGNC:45203]	lncRNA	0.789387	0.305704	0.7446	0.313738	0.185287	0.208403	2.60053	1.37881	0.000104034	0.0051433	up	yes
ENSG00000178531	CTXN1	ENST00000318978	GO:0016020(membrane);GO:0016021(integral component of membrane)	NA	NA	NA	cortexin 1 [Source:HGNC Symbol;Acc:HGNC:31108]	protein_coding	14.8995	15.7695	13.5413	8.22567	5.86749	8.95123	1.91849	0.939968	0.000104948	0.00517092	up	no
ENSG00000119638	NEK9	ENST00000556170;ENST00000557026;ENST00000555405;ENST00000238616;ENST00000555763;ENST00000557673;ENST00000555961;ENST00000555537;ENST00000553945;ENST00000554258;ENST00000553823	GO:0000166(nucleotide binding);GO:0004672(protein kinase activity);GO:0004674(protein serine/threonine kinase activity);GO:0005515(protein binding);GO:0005524(ATP binding);GO:0005634(nucleus);GO:0005737(cytoplasm);GO:0005813(centrosome);GO:0005829(cytosol);GO:0006468(protein phosphorylation);GO:0007049(cell cycle);GO:0007077(mitotic nuclear envelope disassembly);GO:0016301(kinase activity);GO:001…	NA	K20878	EC:2.7.11.1	NIMA related kinase 9 [Source:HGNC Symbol;Acc:HGNC:18591]	retained_intron;protein_coding;processed_transcript;nonsense_mediated_decay	4.42128	4.20841	4.27576	7.0917	6.55348	6.94101	0.626898	-0.673696	0.000107714	0.00528928	down	no
ENSG00000147852	VLDLR	ENST00000382099;ENST00000382100;ENST00000382096;ENST00000478776	GO:0005041(low-density lipoprotein particle receptor activity);GO:0005509(calcium ion binding);GO:0005515(protein binding);GO:0005615(extracellular space);GO:0005765(lysosomal membrane);GO:0005886(plasma membrane);GO:0005905(clathrin-coated pit);GO:0006629(lipid metabolic process);GO:0006869(lipid transport);GO:0006897(endocytosis);GO:0006898(receptor-mediated endocytosis);GO:0007165(signal trans…	NA	K20053	NA	very low density lipoprotein receptor [Source:HGNC Symbol;Acc:HGNC:12698]	protein_coding;processed_transcript	0.416574	0.42211	0.388833	0.971208	0.819217	0.999795	0.439936	-1.18464	0.000108437	0.00530101	down	yes
ENSG00000114638	UPK1B	ENST00000264234;ENST00000479520;ENST00000494855;ENST00000460625;ENST00000497685	GO:0005198(structural molecule activity);GO:0005515(protein binding);GO:0005887(integral component of plasma membrane);GO:0009617(response to bacterium);GO:0016020(membrane);GO:0016021(integral component of membrane);GO:0016324(apical plasma membrane);GO:0030855(epithelial cell differentiation);GO:0070062(extracellular exosome);GO:0120001(apical plasma membrane urothelial plaque);GO:0120001(apica…	NA	K17347	NA	uroplakin 1B [Source:HGNC Symbol;Acc:HGNC:12578]	protein_coding	1.80133	2.01531	1.51642	0.642014	0.873811	0.520914	2.61843	1.3887	0.000108683	0.00530101	up	yes
ENSG00000060491	OGFR	ENST00000370461;ENST00000290291;ENST00000621591;ENST00000450048	GO:0001558(regulation of cell growth);GO:0004985(opioid receptor activity);GO:0005515(protein binding);GO:0005575(cellular_component);GO:0005634(nucleus);GO:0005737(cytoplasm);GO:0016020(membrane);GO:0038003(opioid receptor signaling pathway);GO:0038023(signaling receptor activity);GO:0040008(regulation of growth);GO:0040008(regulation of growth)	NA	NA	NA	opioid growth factor receptor [Source:HGNC Symbol;Acc:HGNC:15768]	protein_coding	10.417	10.0259	9.34608	6.42662	6.49145	6.20965	1.55737	0.639112	0.000110377	0.00536566	up	no
ENSG00000129173	E2F8	ENST00000527884;ENST00000250024;ENST00000529188;ENST00000532666;ENST00000620009	GO:0000122(negative regulation of transcription by RNA polymerase II);GO:0000790(nuclear chromatin);GO:0000978(RNA polymerase II cis-regulatory region sequence-specific DNA binding);GO:0000981(DNA-binding transcription factor activity, RNA polymerase II-specific);GO:0000987(cis-regulatory region sequence-specific DNA binding);GO:0001217(DNA-binding transcription repressor activity);GO:0001227(DNA…	NA	K09391	NA	E2F transcription factor 8 [Source:HGNC Symbol;Acc:HGNC:24727]	protein_coding;processed_transcript	3.36509	4.67343	4.58476	2.23758	2.36282	2.16573	1.86565	0.899682	0.000110908	0.0053735	up	no
ENSG00000117614	SYF2	ENST00000354361;ENST00000236273;ENST00000476231;ENST00000474160	GO:0000398(mRNA splicing, via spliceosome);GO:0000974(Prp19 complex);GO:0001701(in utero embryonic development);GO:0003723(RNA binding);GO:0005515(protein binding);GO:0005634(nucleus);GO:0005654(nucleoplasm);GO:0005681(spliceosomal complex);GO:0006397(mRNA processing);GO:0007095(mitotic G2 DNA damage checkpoint);GO:0007369(gastrulation);GO:0008284(positive regulation of cell population proliferat…	03040(Spliceosome);03040(Spliceosome)	K12868	NA	SYF2 pre-mRNA splicing factor [Source:HGNC Symbol;Acc:HGNC:19824]	protein_coding;processed_transcript	3.15462	3.93113	4.64297	7.78201	7.96108	6.17889	0.535021	-0.902333	0.000112946	0.00545158	down	no
ENSG00000229344	MTCO2P12	ENST00000427426	NA	NA	NA	NA	MT-CO2 pseudogene 12 [Source:HGNC Symbol;Acc:HGNC:52028]	unprocessed_pseudogene	23.4338	25.7646	27.569	14.3024	14.8539	13.2946	1.80838	0.854694	0.00011371	0.00545158	up	no
ENSG00000183111	ARHGEF37	ENST00000333677;ENST00000505810;ENST00000509831	GO:0005085(guanyl-nucleotide exchange factor activity);GO:0005089(Rho guanyl-nucleotide exchange factor activity);GO:0005515(protein binding);GO:0005737(cytoplasm);GO:0005737(cytoplasm)	NA	K20710	NA	Rho guanine nucleotide exchange factor 37 [Source:HGNC Symbol;Acc:HGNC:34430]	protein_coding;retained_intron	0.348776	0.286108	0.470719	1.00808	1.14279	0.8068	0.37381	-1.41962	0.000113823	0.00545158	down	yes
ENSG00000186088	GSAP	ENST00000489920;ENST00000415112;ENST00000430584;ENST00000334003;ENST00000449779;ENST00000434084;ENST00000426477;ENST00000441833;ENST00000482866;ENST00000440473;ENST00000474686;ENST00000491796;ENST00000257626	GO:0001540(amyloid-beta binding);GO:0005515(protein binding);GO:0005794(Golgi apparatus);GO:0005802(trans-Golgi network);GO:0030162(regulation of proteolysis);GO:1902004(positive regulation of amyloid-beta formation);GO:1902004(positive regulation of amyloid-beta formation)	NA	NA	NA	gamma-secretase activating protein [Source:HGNC Symbol;Acc:HGNC:28042]	retained_intron;protein_coding;processed_transcript	0.0001	0.00558623	0.0273927	0.0935993	0.106281	0.0838627	0.116581	-3.1006	0.00011402	0.00545158	down	yes
ENSG00000128564	VGF	ENST00000445482;ENST00000249330;ENST00000611537	GO:0001541(ovarian follicle development);GO:0002021(response to dietary excess);GO:0003674(molecular_function);GO:0005179(hormone activity);GO:0005184(neuropeptide hormone activity);GO:0005576(extracellular region);GO:0005615(extracellular space);GO:0005788(endoplasmic reticulum lumen);GO:0005794(Golgi apparatus);GO:0006091(generation of precursor metabolites and energy);GO:0007165(signal transdu…	NA	NA	NA	VGF nerve growth factor inducible [Source:HGNC Symbol;Acc:HGNC:12684]	protein_coding	1.83106	1.46783	1.51331	0.806677	0.462255	0.586086	2.59416	1.37527	0.000115208	0.00549032	up	yes
ENSG00000188807	TMEM201	ENST00000340305;ENST00000508400;ENST00000340381;ENST00000510900;ENST00000416541	GO:0000922(spindle pole);GO:0005521(lamin binding);GO:0005634(nucleus);GO:0005637(nuclear inner membrane);GO:0005639(integral component of nuclear inner membrane);GO:0005737(cytoplasm);GO:0005856(cytoskeleton);GO:0007097(nuclear migration);GO:0010761(fibroblast migration);GO:0016020(membrane);GO:0016021(integral component of membrane);GO:0030473(nuclear migration along microtubule);GO:0031965(nuc…	NA	NA	NA	transmembrane protein 201 [Source:HGNC Symbol;Acc:HGNC:33719]	protein_coding;nonsense_mediated_decay;processed_transcript	4.38753	3.88337	3.568	2.41361	2.47262	2.04903	1.70706	0.771514	0.000116818	0.005538	up	no
ENSG00000255248	MIR100HG	ENST00000660603;ENST00000648209;ENST00000667484;ENST00000648734;ENST00000661848;ENST00000669993;ENST00000649293;ENST00000665673;ENST00000666485;ENST00000531470;ENST00000533109;ENST00000670520;ENST00000655138;ENST00000658364;ENST00000666085;ENST00000663802;ENST00000665305;ENST00000527474;ENST00000655232;ENST00000649216;ENST00000664908;ENST00000656868;ENST00000649544;ENST00000649626;ENST00000648084…	NA	NA	NA	NA	mir-100-let-7a-2-mir-125b-1 cluster host gene [Source:HGNC Symbol;Acc:HGNC:39522]	lncRNA	0.12335	0.0963968	0.137515	0.282594	0.261352	0.297205	0.42473	-1.23538	0.000116971	0.005538	down	yes
ENSG00000114115	RBP1	ENST00000619087;ENST00000617459;ENST00000487424;ENST00000474490;ENST00000672186;ENST00000483943;ENST00000232219;ENST00000492918	GO:0001523(retinoid metabolic process);GO:0002138(retinoic acid biosynthetic process);GO:0005501(retinoid binding);GO:0005515(protein binding);GO:0005654(nucleoplasm);GO:0005737(cytoplasm);GO:0005811(lipid droplet);GO:0005829(cytosol);GO:0006776(vitamin A metabolic process);GO:0008289(lipid binding);GO:0016918(retinal binding);GO:0019841(retinol binding);GO:0030852(regulation of granulocyte diffe…	NA	NA	NA	retinol binding protein 1 [Source:HGNC Symbol;Acc:HGNC:9919]	protein_coding;nonsense_mediated_decay;retained_intron	0.448114	0.312182	0.401451	1.15194	0.932294	1.06195	0.369256	-1.43731	0.00012067	0.00569459	down	yes
ENSG00000167105	TMEM92	ENST00000507382;ENST00000511882;ENST00000300433	GO:0005515(protein binding);GO:0005654(nucleoplasm);GO:0016020(membrane);GO:0016021(integral component of membrane);GO:0016021(integral component of membrane)	NA	NA	NA	transmembrane protein 92 [Source:HGNC Symbol;Acc:HGNC:26579]	protein_coding;processed_transcript	0.762835	0.47259	0.576273	1.42896	1.74875	1.70227	0.371251	-1.42953	0.000121465	0.00571355	down	yes
ENSG00000108528	SLC25A11	ENST00000225665;ENST00000544061;ENST00000574710;ENST00000576951;ENST00000570543	GO:0003723(RNA binding);GO:0005634(nucleus);GO:0005739(mitochondrion);GO:0005743(mitochondrial inner membrane);GO:0005887(integral component of plasma membrane);GO:0006094(gluconeogenesis);GO:0008272(sulfate transport);GO:0015116(sulfate transmembrane transporter activity);GO:0015117(thiosulfate transmembrane transporter activity);GO:0015131(oxaloacetate transmembrane transporter activity);GO:001…	NA	K15104	NA	solute carrier family 25 member 11 [Source:HGNC Symbol;Acc:HGNC:10981]	protein_coding;retained_intron	30.9723	28.3966	34.3803	19.8963	19.8315	22.514	1.50621	0.590922	0.000123103	0.00577196	up	no
ENSG00000144481	TRPM8	ENST00000324695;ENST00000409625;ENST00000475044;ENST00000477103;ENST00000466594;ENST00000355722;ENST00000490797;ENST00000439148;ENST00000487033;ENST00000444298;ENST00000433712;ENST00000479332;ENST00000456930;ENST00000477698	GO:0005216(ion channel activity);GO:0005262(calcium channel activity);GO:0005515(protein binding);GO:0005783(endoplasmic reticulum);GO:0005789(endoplasmic reticulum membrane);GO:0005886(plasma membrane);GO:0006811(ion transport);GO:0006812(cation transport);GO:0006816(calcium ion transport);GO:0006874(cellular calcium ion homeostasis);GO:0009266(response to temperature stimulus);GO:0009409(respon…	04750(Inflammatory mediator regulation of TRP channels);04750(Inflammatory mediator regulation of TRP channels)	K04983	NA	transient receptor potential cation channel subfamily M member 8 [Source:HGNC Symbol;Acc:HGNC:17961]	protein_coding;processed_transcript;retained_intron;nonsense_mediated_decay	0.171834	0.165186	0.160347	0.367142	0.466455	0.529437	0.364897	-1.45444	0.000125919	0.00588498	down	yes
ENSG00000143443	C1orf56	ENST00000368926;ENST00000473308;ENST00000465135	GO:0003674(molecular_function);GO:0005515(protein binding);GO:0005575(cellular_component);GO:0005576(extracellular region);GO:0042127(regulation of cell population proliferation);GO:0042127(regulation of cell population proliferation)	NA	NA	NA	chromosome 1 open reading frame 56 [Source:HGNC Symbol;Acc:HGNC:26045]	protein_coding;processed_transcript	3.05762	2.66365	2.18642	1.22941	1.15099	1.00082	2.33871	1.22571	0.000128025	0.00596422	up	yes
ENSG00000196937	FAM3C	ENST00000359943;ENST00000412653;ENST00000474082;ENST00000426156;ENST00000497622	GO:0002576(platelet degranulation);GO:0005125(cytokine activity);GO:0005515(protein binding);GO:0005576(extracellular region);GO:0005794(Golgi apparatus);GO:0007165(signal transduction);GO:0007275(multicellular organism development);GO:0008150(biological_process);GO:0031089(platelet dense granule lumen);GO:0031410(cytoplasmic vesicle);GO:0045721(negative regulation of gluconeogenesis);GO:0070062(…	NA	NA	NA	FAM3 metabolism regulating signaling molecule C [Source:HGNC Symbol;Acc:HGNC:18664]	protein_coding;retained_intron	15.3422	19.621	21.2213	31.3182	32.1306	26.7392	0.622972	-0.682761	0.000128748	0.00597877	down	no
ENSG00000213694	S1PR3	ENST00000358157;ENST00000375846;ENST00000375850;ENST00000334490;ENST00000375851;ENST00000648341	GO:0001816(cytokine production);GO:0003376(sphingosine-1-phosphate receptor signaling pathway);GO:0004930(G protein-coupled receptor activity);GO:0005178(integrin binding);GO:0005515(protein binding);GO:0005576(extracellular region);GO:0005737(cytoplasm);GO:0005886(plasma membrane);GO:0005887(integral component of plasma membrane);GO:0006954(inflammatory response);GO:0007165(signal transduction);…	04071(Sphingolipid signaling pathway);04080(Neuroactive ligand-receptor interaction);04080(Neuroactive ligand-receptor interaction)	K04290	NA	sphingosine-1-phosphate receptor 3 [Source:HGNC Symbol;Acc:HGNC:3167]	protein_coding;processed_transcript	1.36445	1.60265	1.26308	0.854017	0.796079	0.666439	1.82608	0.868748	0.000129931	0.00601447	up	no
ENSG00000071282	LMCD1	ENST00000157600;ENST00000397386;ENST00000426878;ENST00000454244;ENST00000415597;ENST00000470776;ENST00000456506	GO:0000122(negative regulation of transcription by RNA polymerase II);GO:0003714(transcription corepressor activity);GO:0005515(protein binding);GO:0005634(nucleus);GO:0005654(nucleoplasm);GO:0005737(cytoplasm);GO:0008270(zinc ion binding);GO:0010611(regulation of cardiac muscle hypertrophy);GO:0044267(cellular protein metabolic process);GO:0046872(metal ion binding);GO:0070886(positive regulatio…	NA	NA	NA	LIM and cysteine rich domains 1 [Source:HGNC Symbol;Acc:HGNC:6633]	protein_coding;retained_intron;nonsense_mediated_decay	6.88028	6.29083	6.30375	10.063	9.78103	10.8728	0.634012	-0.657417	0.000130346	0.00601452	down	no
ENSG00000272620	AFAP1-AS1	ENST00000608442;ENST00000674004	NA	NA	NA	NA	AFAP1 antisense RNA 1 [Source:HGNC Symbol;Acc:HGNC:28141]	lncRNA	9.6858	9.24994	8.55231	5.75211	6.86919	5.94234	1.48075	0.566325	0.000133879	0.006158	up	no
ENSG00000107738	VSIR	ENST00000481568;ENST00000394957;ENST00000470317	GO:0005515(protein binding);GO:0005886(plasma membrane);GO:0010628(positive regulation of gene expression);GO:0010950(positive regulation of endopeptidase activity);GO:0016020(membrane);GO:0016021(integral component of membrane);GO:0019899(enzyme binding);GO:0030335(positive regulation of cell migration);GO:0031638(zymogen activation);GO:0032689(negative regulation of interferon-gamma production)…	04514(Cell adhesion molecules (CAMs));04514(Cell adhesion molecules (CAMs))	K23268	NA	V-set immunoregulatory receptor [Source:HGNC Symbol;Acc:HGNC:30085]	retained_intron;protein_coding;processed_transcript	11.5292	9.70755	9.2625	6.26213	6.18675	6.86157	1.57942	0.659393	0.000138842	0.00636616	up	no
ENSG00000170965	PLAC1	ENST00000476971;ENST00000466797;ENST00000359237;ENST00000473897	GO:0001890(placenta development);GO:0003674(molecular_function);GO:0005575(cellular_component);GO:0005576(extracellular region);GO:0007275(multicellular organism development);GO:0007275(multicellular organism development)	NA	NA	NA	placenta enriched 1 [Source:HGNC Symbol;Acc:HGNC:9044]	processed_transcript;protein_coding	0.241795	0.355425	0.347201	1.09616	0.878417	1.10738	0.306435	-1.70635	0.000141272	0.00645718	down	yes
ENSG00000006047	YBX2	ENST00000571485;ENST00000007699;ENST00000571834;ENST00000570627;ENST00000571464;ENST00000571127;ENST00000570720	GO:0003676(nucleic acid binding);GO:0003677(DNA binding);GO:0003723(RNA binding);GO:0005634(nucleus);GO:0005737(cytoplasm);GO:0006366(transcription by RNA polymerase II);GO:0007283(spermatogenesis);GO:0009386(translational attenuation);GO:0010468(regulation of gene expression);GO:0048599(oocyte development);GO:0120162(positive regulation of cold-induced thermogenesis);GO:0120162(positive regulati…	NA	K09277	NA	Y-box binding protein 2 [Source:HGNC Symbol;Acc:HGNC:17948]	retained_intron;protein_coding;processed_transcript	13.4206	12.2885	12.4284	6.64185	9.81833	6.84112	1.63671	0.710801	0.000143196	0.00652462	up	no
ENSG00000164331	ANKRA2	ENST00000296785;ENST00000504641;ENST00000515249;ENST00000515804;ENST00000509433;ENST00000506130;ENST00000505301;ENST00000514916	GO:0005515(protein binding);GO:0005634(nucleus);GO:0005737(cytoplasm);GO:0005829(cytosol);GO:0005856(cytoskeleton);GO:0006357(regulation of transcription by RNA polymerase II);GO:0016020(membrane);GO:0019901(protein kinase binding);GO:0031625(ubiquitin protein ligase binding);GO:0032991(protein-containing complex);GO:0042826(histone deacetylase binding);GO:0043254(regulation of protein-containing…	NA	K21486	NA	ankyrin repeat family A member 2 [Source:HGNC Symbol;Acc:HGNC:13208]	protein_coding;retained_intron	0.648909	0.636126	0.674528	2.11721	1.8541	1.22917	0.376805	-1.40811	0.000146066	0.00663457	down	yes
ENSG00000227039	ITGB2-AS1	ENST00000441379;ENST00000609694;ENST00000610063;ENST00000609592;ENST00000429132;ENST00000608043	NA	NA	NA	NA	ITGB2 antisense RNA 1 [Source:HGNC Symbol;Acc:HGNC:44304]	lncRNA	0.79399	0.920719	0.716838	0.271313	0.19292	0.324936	3.08115	1.62347	0.000146982	0.00665539	up	yes
ENSG00000101335	MYL9	ENST00000279022;ENST00000346786	GO:0001725(stress fiber);GO:0005509(calcium ion binding);GO:0005829(cytosol);GO:0005859(muscle myosin complex);GO:0006936(muscle contraction);GO:0006937(regulation of muscle contraction);GO:0008307(structural constituent of muscle);GO:0016459(myosin complex);GO:0016460(myosin II complex);GO:0030018(Z disc);GO:0032036(myosin heavy chain binding);GO:0045652(regulation of megakaryocyte differentiati…	04022(cGMP-PKG signaling pathway);04024(cAMP signaling pathway);04270(Vascular smooth muscle contraction);04360(Axon guidance);04510(Focal adhesion);04530(Tight junction);04670(Leukocyte transendothelial migration);04810(Regulation of actin cytoskeleton);04921(Oxytocin signaling pathway);04921(Oxytocin signaling pathway)	K12755	NA	myosin light chain 9 [Source:HGNC Symbol;Acc:HGNC:15754]	protein_coding	23.2211	18.9821	20.2179	12.7437	13.3094	14.2609	1.54838	0.630756	0.000147707	0.00666746	up	no
ENSG00000119917	IFIT3	ENST00000371818;ENST00000371811	GO:0002376(immune system process);GO:0003674(molecular_function);GO:0003723(RNA binding);GO:0005515(protein binding);GO:0005737(cytoplasm);GO:0005739(mitochondrion);GO:0005829(cytosol);GO:0008285(negative regulation of cell population proliferation);GO:0009615(response to virus);GO:0035457(cellular response to interferon-alpha);GO:0042802(identical protein binding);GO:0043066(negative regulation …	NA	NA	NA	interferon induced protein with tetratricopeptide repeats 3 [Source:HGNC Symbol;Acc:HGNC:5411]	protein_coding	2.00561	3.0265	3.00118	6.12086	5.73239	4.98503	0.477085	-1.06768	0.000150607	0.00677063	down	yes
ENSG00000145730	PAM	ENST00000504691;ENST00000379799;ENST00000348126;ENST00000455264;ENST00000345721;ENST00000304400;ENST00000504456;ENST00000346918;ENST00000438793;ENST00000510208;ENST00000510006;ENST00000515456;ENST00000508060;ENST00000511477;ENST00000506127;ENST00000509523;ENST00000502472;ENST00000511839;ENST00000506260;ENST00000505654;ENST00000505372;ENST00000506006;ENST00000511429;ENST00000509636;ENST00000509832…	GO:0001519(peptide amidation);GO:0001666(response to hypoxia);GO:0001676(long-chain fatty acid metabolic process);GO:0003824(catalytic activity);GO:0004497(monooxygenase activity);GO:0004504(peptidylglycine monooxygenase activity);GO:0004598(peptidylamidoglycolate lyase activity);GO:0005507(copper ion binding);GO:0005509(calcium ion binding);GO:0005515(protein binding);GO:0005576(extracellular re…	NA	K00504	EC:1.14.17.3	peptidylglycine alpha-amidating monooxygenase [Source:HGNC Symbol;Acc:HGNC:8596]	protein_coding;nonsense_mediated_decay;processed_transcript;retained_intron	10.3926	10.4461	11.29	16.3989	16.4498	16.0641	0.656854	-0.606355	0.000150924	0.00677063	down	no
ENSG00000163453	IGFBP7	ENST00000514062;ENST00000295666;ENST00000512512	GO:0001558(regulation of cell growth);GO:0005201(extracellular matrix structural constituent);GO:0005515(protein binding);GO:0005520(insulin-like growth factor binding);GO:0005576(extracellular region);GO:0005615(extracellular space);GO:0005788(endoplasmic reticulum lumen);GO:0007155(cell adhesion);GO:0007566(embryo implantation);GO:0008285(negative regulation of cell population proliferation);GO…	NA	NA	NA	insulin like growth factor binding protein 7 [Source:HGNC Symbol;Acc:HGNC:5476]	protein_coding;processed_transcript	10.3388	13.3364	12.9959	20.2963	23.8822	19.0892	0.579617	-0.786828	0.000152363	0.00681413	down	no
ENSG00000225630	MTND2P28	ENST00000457540	NA	NA	NA	NA	MT-ND2 pseudogene 28 [Source:HGNC Symbol;Acc:HGNC:42129]	unprocessed_pseudogene	396.547	490.953	522.739	361.732	104.246	142.781	2.31658	1.212	0.000152917	0.00681794	up	yes
ENSG00000149636	DSN1	ENST00000373750;ENST00000426836;ENST00000448110;ENST00000373734;ENST00000480153;ENST00000473615;ENST00000492703;ENST00000373740;ENST00000447406;ENST00000438549	GO:0000070(mitotic sister chromatid segregation);GO:0000444(MIS12/MIND type complex);GO:0000775(chromosome, centromeric region);GO:0000776(kinetochore);GO:0000777(condensed chromosome kinetochore);GO:0000818(nuclear MIS12/MIND complex);GO:0000922(spindle pole);GO:0000941(condensed nuclear chromosome inner kinetochore);GO:0001650(fibrillar center);GO:0005515(protein binding);GO:0005576(extracellul…	NA	K11544	NA	DSN1 component of MIS12 kinetochore complex [Source:HGNC Symbol;Acc:HGNC:16165]	protein_coding;retained_intron;processed_transcript	10.8075	10.7675	11.613	6.7886	7.43028	6.37464	1.61158	0.688475	0.000155332	0.00690444	up	no
ENSG00000011332	DPF1	ENST00000614244;ENST00000471976;ENST00000355526;ENST00000416611;ENST00000473716;ENST00000472656;ENST00000438060;ENST00000456296;ENST00000438365;ENST00000488378;ENST00000418517;ENST00000414789;ENST00000475938;ENST00000586624;ENST00000412732;ENST00000494031;ENST00000420980	GO:0000123(histone acetyltransferase complex);GO:0000790(nuclear chromatin);GO:0003676(nucleic acid binding);GO:0004402(histone acetyltransferase activity);GO:0005634(nucleus);GO:0005737(cytoplasm);GO:0006915(apoptotic process);GO:0007399(nervous system development);GO:0008270(zinc ion binding);GO:0016573(histone acetylation);GO:0042393(histone binding);GO:0045892(negative regulation of transcrip…	04714(Thermogenesis);05225(Hepatocellular carcinoma);05225(Hepatocellular carcinoma)	NA	NA	double PHD fingers 1 [Source:HGNC Symbol;Acc:HGNC:20225]	protein_coding;retained_intron;nonsense_mediated_decay	3.73103	2.92647	2.3101	1.1971	1.55233	1.59292	2.06515	1.04624	0.000160595	0.00708938	up	yes
ENSG00000171246	NPTX1	ENST00000306773;ENST00000571100;ENST00000575212;ENST00000535681	GO:0005886(plasma membrane);GO:0007268(chemical synaptic transmission);GO:0007417(central nervous system development);GO:0030133(transport vesicle);GO:0031410(cytoplasmic vesicle);GO:0043005(neuron projection);GO:0045202(synapse);GO:0046872(metal ion binding);GO:0060385(axonogenesis involved in innervation);GO:0060385(axonogenesis involved in innervation)	NA	NA	NA	neuronal pentraxin 1 [Source:HGNC Symbol;Acc:HGNC:7952]	protein_coding;retained_intron;processed_transcript	0.319579	0.404366	0.313787	0.0842782	0.148939	0.115386	2.97683	1.57378	0.000160768	0.00708938	up	yes
ENSG00000108840	HDAC5	ENST00000225983;ENST00000592385;ENST00000591714;ENST00000586339;ENST00000586802;ENST00000588261;ENST00000336057;ENST00000588703;ENST00000593013;ENST00000587135;ENST00000588419;ENST00000587776	GO:0000118(histone deacetylase complex);GO:0000122(negative regulation of transcription by RNA polymerase II);GO:0000976(transcription regulatory region sequence-specific DNA binding);GO:0000978(RNA polymerase II cis-regulatory region sequence-specific DNA binding);GO:0001085(RNA polymerase II transcription factor binding);GO:0003682(chromatin binding);GO:0004407(histone deacetylase activity);GO:…	04371(Apelin signaling pathway);05034(Alcoholism);05203(Viral carcinogenesis);05203(Viral carcinogenesis)	K11406	EC:3.5.1.98	histone deacetylase 5 [Source:HGNC Symbol;Acc:HGNC:14068]	protein_coding;retained_intron	1.32861	0.918656	1.11182	2.33442	2.22113	2.17441	0.499124	-1.00253	0.000160956	0.00708938	down	yes
ENSG00000154122	ANKH	ENST00000284268;ENST00000503939;ENST00000503389;ENST00000515517;ENST00000505140;ENST00000513115;ENST00000647541;ENST00000502585;ENST00000646501	GO:0001501(skeletal system development);GO:0005315(inorganic phosphate transmembrane transporter activity);GO:0005886(plasma membrane);GO:0005887(integral component of plasma membrane);GO:0006817(phosphate ion transport);GO:0007626(locomotory behavior);GO:0015114(phosphate ion transmembrane transporter activity);GO:0016020(membrane);GO:0016021(integral component of membrane);GO:0019867(outer memb…	NA	K22734	NA	ANKH inorganic pyrophosphate transport regulator [Source:HGNC Symbol;Acc:HGNC:15492]	protein_coding;processed_transcript;retained_intron;nonsense_mediated_decay	1.46182	1.36268	1.35712	2.29444	2.40788	2.51108	0.579703	-0.786615	0.000161561	0.00709455	down	no
ENSG00000142920	AZIN2	ENST00000471119;ENST00000478204;ENST00000294517;ENST00000484656;ENST00000462920;ENST00000492521;ENST00000373441;ENST00000478635;ENST00000481886;ENST00000652381;ENST00000495135;ENST00000497710;ENST00000497280;ENST00000473089;ENST00000483027;ENST00000373440;ENST00000373443;ENST00000492420;ENST00000652171;ENST00000475935;ENST00000477570	GO:0003824(catalytic activity);GO:0005515(protein binding);GO:0005634(nucleus);GO:0005737(cytoplasm);GO:0005739(mitochondrion);GO:0005793(endoplasmic reticulum-Golgi intermediate compartment);GO:0005794(Golgi apparatus);GO:0005801(cis-Golgi network);GO:0005802(trans-Golgi network);GO:0005829(cytosol);GO:0006591(ornithine metabolic process);GO:0006596(polyamine biosynthetic process);GO:0007283(spe…	00330(Arginine and proline metabolism);00330(Arginine and proline metabolism)	K01583	EC:4.1.1.19	antizyme inhibitor 2 [Source:HGNC Symbol;Acc:HGNC:29957]	processed_transcript;protein_coding;nonsense_mediated_decay	0.319433	0.352547	0.254647	0.669299	0.754893	0.795334	0.417488	-1.26019	0.000164788	0.00721444	down	yes
ENSG00000156968	MPV17L	ENST00000396385;ENST00000287594;ENST00000564148	GO:0003674(molecular_function);GO:0005737(cytoplasm);GO:0005739(mitochondrion);GO:0005777(peroxisome);GO:0005778(peroxisomal membrane);GO:0010730(negative regulation of hydrogen peroxide biosynthetic process);GO:0016020(membrane);GO:0016021(integral component of membrane);GO:0043231(intracellular membrane-bounded organelle);GO:1901029(negative regulation of mitochondrial outer membrane permeabili…	04146(Peroxisome);04146(Peroxisome)	K13349	NA	MPV17 mitochondrial inner membrane protein like [Source:HGNC Symbol;Acc:HGNC:26827]	protein_coding;nonsense_mediated_decay	2.68868	2.33418	2.10368	1.16077	1.39514	1.1782	1.9085	0.932441	0.00016598	0.0072266	up	no
ENSG00000184916	JAG2	ENST00000553051;ENST00000331782;ENST00000347004;ENST00000546616;ENST00000553244	GO:0001501(skeletal system development);GO:0001701(in utero embryonic development);GO:0003016(respiratory system process);GO:0005112(Notch binding);GO:0005509(calcium ion binding);GO:0005515(protein binding);GO:0005886(plasma membrane);GO:0005887(integral component of plasma membrane);GO:0007154(cell communication);GO:0007219(Notch signaling pathway);GO:0007275(multicellular organism development)…	01522(Endocrine resistance);04330(Notch signaling pathway);04658(Th1 and Th2 cell differentiation);05200(Pathways in cancer);05224(Breast cancer);05224(Breast cancer)	K21635	NA	jagged canonical Notch ligand 2 [Source:HGNC Symbol;Acc:HGNC:6189]	retained_intron;protein_coding	7.13365	7.17799	6.37629	4.59473	4.73189	3.49089	1.61404	0.690673	0.00016606	0.0072266	up	no
ENSG00000139269	INHBE	ENST00000266646;ENST00000547970;ENST00000553033;ENST00000551553	GO:0005125(cytokine activity);GO:0005179(hormone activity);GO:0005576(extracellular region);GO:0005615(extracellular space);GO:0007165(signal transduction);GO:0008083(growth factor activity);GO:0010862(positive regulation of pathway-restricted SMAD protein phosphorylation);GO:0060395(SMAD protein signal transduction);GO:0062023(collagen-containing extracellular matrix);GO:0062023(collagen-contain…	04060(Cytokine-cytokine receptor interaction);04350(TGF-beta signaling pathway);04550(Signaling pathways regulating pluripotency of stem cells);04550(Signaling pathways regulating pluripotency of stem cells)	K22689	NA	inhibin subunit beta E [Source:HGNC Symbol;Acc:HGNC:24029]	protein_coding;processed_transcript	0.0392082	0.112569	0.0280808	0.383082	0.214952	0.316798	0.196602	-2.34665	0.000166925	0.00724255	down	yes
ENSG00000172915	NBEA	ENST00000400445;ENST00000310336;ENST00000461581;ENST00000537702;ENST00000379922;ENST00000379939;ENST00000629018;ENST00000497540	GO:0005515(protein binding);GO:0005634(nucleus);GO:0005737(cytoplasm);GO:0005802(trans-Golgi network);GO:0005829(cytosol);GO:0005886(plasma membrane);GO:0008104(protein localization);GO:0012505(endomembrane system);GO:0016020(membrane);GO:0019901(protein kinase binding);GO:0019901(protein kinase binding)	NA	NA	NA	neurobeachin [Source:HGNC Symbol;Acc:HGNC:7648]	protein_coding;processed_transcript	0.313516	0.423388	0.592741	1.1597	0.893164	0.930091	0.445748	-1.1657	0.000168593	0.00729315	down	yes
ENSG00000170421	KRT8	ENST00000546897;ENST00000549176;ENST00000548998;ENST00000550170;ENST00000552551;ENST00000293308;ENST00000546583;ENST00000619952;ENST00000546826;ENST00000546921;ENST00000547031;ENST00000552150;ENST00000546542;ENST00000549198;ENST00000547176;ENST00000551318;ENST00000546900	GO:0005515(protein binding);GO:0005634(nucleus);GO:0005654(nucleoplasm);GO:0005737(cytoplasm);GO:0005829(cytosol);GO:0005882(intermediate filament);GO:0005911(cell-cell junction);GO:0016010(dystrophin-associated glycoprotein complex);GO:0016032(viral process);GO:0016327(apicolateral plasma membrane);GO:0016363(nuclear matrix);GO:0030018(Z disc);GO:0031424(keratinization);GO:0033209(tumor necrosis…	NA	K07605	NA	keratin 8 [Source:HGNC Symbol;Acc:HGNC:6446]	protein_coding;retained_intron;processed_transcript;nonsense_mediated_decay	538.583	470.204	504.388	385.652	338.251	343.961	1.41701	0.502849	0.000171628	0.00740241	up	no
ENSG00000029993	HMGB3	ENST00000325307;ENST00000430118;ENST00000455596;ENST00000419110;ENST00000448905	GO:0000400(four-way junction DNA binding);GO:0000790(nuclear chromatin);GO:0002376(immune system process);GO:0003677(DNA binding);GO:0003682(chromatin binding);GO:0003690(double-stranded DNA binding);GO:0003723(RNA binding);GO:0005515(protein binding);GO:0005634(nucleus);GO:0005694(chromosome);GO:0005737(cytoplasm);GO:0006310(DNA recombination);GO:0006338(chromatin remodeling);GO:0006355(regulati…	NA	K11296	NA	high mobility group box 3 [Source:HGNC Symbol;Acc:HGNC:5004]	protein_coding	66.5427	72.6213	71.9667	105.913	104.491	104.295	0.670898	-0.575835	0.000173069	0.00744247	down	no
ENSG00000163683	SMIM14	ENST00000295958;ENST00000511809;ENST00000507613;ENST00000512441;ENST00000630374;ENST00000505729;ENST00000510628	GO:0001835(blastocyst hatching);GO:0005515(protein binding);GO:0005783(endoplasmic reticulum);GO:0005789(endoplasmic reticulum membrane);GO:0016020(membrane);GO:0016021(integral component of membrane);GO:0016021(integral component of membrane)	NA	NA	NA	small integral membrane protein 14 [Source:HGNC Symbol;Acc:HGNC:27321]	protein_coding;nonsense_mediated_decay;processed_transcript	3.15525	3.812	3.68329	5.93056	6.25355	5.68694	0.595966	-0.746698	0.000174398	0.0074775	down	no
ENSG00000259522	AL136295	ENST00000561419	GO:0016020(membrane);GO:0016021(integral component of membrane);GO:0072657(protein localization to membrane)	NA	NA	NA	novel protein	nonsense_mediated_decay	10.5181	16.262	9.92162	4.80441	7.37797	7.88511	1.82892	0.870988	0.000179663	0.0076806	up	no
ENSG00000168040	FADD	ENST00000301838	GO:0001822(kidney development);GO:0001916(positive regulation of T cell mediated cytotoxicity);GO:0002020(protease binding);GO:0002376(immune system process);GO:0002821(positive regulation of adaptive immune response);GO:0005123(death receptor binding);GO:0005164(tumor necrosis factor receptor binding);GO:0005515(protein binding);GO:0005634(nucleus);GO:0005737(cytoplasm);GO:0005829(cytosol);GO:00…	01524(Platinum drug resistance);04210(Apoptosis);04215(Apoptosis - multiple species);04217(Necroptosis);04620(Toll-like receptor signaling pathway);04621(NOD-like receptor signaling pathway);04622(RIG-I-like receptor signaling pathway);04657(IL-17 signaling pathway);04668(TNF signaling pathway);05010(Alzheimer disease);05142(Chagas disease (American trypanosomiasis));05152(Tuberculosis);05160(Hep…	K02373	NA	Fas associated via death domain [Source:HGNC Symbol;Acc:HGNC:3573]	protein_coding	39.2701	33.7826	33.4787	21.646	23.3922	24.6124	1.52951	0.613071	0.000185256	0.00789647	up	no
ENSG00000154930	ACSS1	ENST00000323482;ENST00000484396;ENST00000432802;ENST00000537502;ENST00000376726	GO:0000166(nucleotide binding);GO:0003824(catalytic activity);GO:0003987(acetate-CoA ligase activity);GO:0005515(protein binding);GO:0005524(ATP binding);GO:0005739(mitochondrion);GO:0005759(mitochondrial matrix);GO:0006069(ethanol oxidation);GO:0006085(acetyl-CoA biosynthetic process);GO:0016208(AMP binding);GO:0016874(ligase activity);GO:0019413(acetate biosynthetic process);GO:0019427(acetyl-C…	00010(Glycolysis / Gluconeogenesis);00620(Pyruvate metabolism);00630(Glyoxylate and dicarboxylate metabolism);00640(Propanoate metabolism);00640(Propanoate metabolism)	K01895	EC:6.2.1.1	acyl-CoA synthetase short chain family member 1 [Source:HGNC Symbol;Acc:HGNC:16091]	protein_coding;processed_transcript	4.68122	4.1113	4.25402	2.65544	2.87024	2.73318	1.5797	0.659653	0.000185898	0.00790066	up	no
ENSG00000109501	WFS1	ENST00000226760;ENST00000507765;ENST00000673991;ENST00000503569;ENST00000513395;ENST00000506588;ENST00000674051;ENST00000506362;ENST00000673642	GO:0000122(negative regulation of transcription by RNA polymerase II);GO:0001822(kidney development);GO:0003091(renal water homeostasis);GO:0005515(protein binding);GO:0005516(calmodulin binding);GO:0005783(endoplasmic reticulum);GO:0005788(endoplasmic reticulum lumen);GO:0005789(endoplasmic reticulum membrane);GO:0006983(ER overload response);GO:0007601(visual perception);GO:0007605(sensory perc…	04141(Protein processing in endoplasmic reticulum);04141(Protein processing in endoplasmic reticulum)	K14020	NA	wolframin ER transmembrane glycoprotein [Source:HGNC Symbol;Acc:HGNC:12762]	protein_coding;retained_intron	16.2164	15.1834	26.3948	11.7404	12.9979	8.26203	1.75133	0.808455	0.000186971	0.0079231	up	no
ENSG00000181027	FKRP	ENST00000318584;ENST00000595868;ENST00000600629;ENST00000602181;ENST00000593902;ENST00000391909;ENST00000601299;ENST00000600977;ENST00000600681;ENST00000593800;ENST00000593995;ENST00000598271;ENST00000597339;ENST00000600834;ENST00000600872;ENST00000594467;ENST00000600227;ENST00000596974;ENST00000597403;ENST00000602250;ENST00000600005;ENST00000593875;ENST00000593877;ENST00000596460;ENST00000595570…	GO:0000139(Golgi membrane);GO:0002162(dystroglycan binding);GO:0005576(extracellular region);GO:0005615(extracellular space);GO:0005654(nucleoplasm);GO:0005737(cytoplasm);GO:0005783(endoplasmic reticulum);GO:0005791(rough endoplasmic reticulum);GO:0005794(Golgi apparatus);GO:0005829(cytosol);GO:0005886(plasma membrane);GO:0006486(protein glycosylation);GO:0009101(glycoprotein biosynthetic process…	00515(Mannose type O-glycan biosynthesis);00515(Mannose type O-glycan biosynthesis)	K19873	EC:2.7.8.-	fukutin related protein [Source:HGNC Symbol;Acc:HGNC:17997]	protein_coding;processed_transcript;retained_intron	3.69994	1.31555	0.392546	0.354344	0.445857	0.391588	4.53775	2.18198	0.000188344	0.0079581	up	yes
ENSG00000183876	ARSI	ENST00000328668;ENST00000509146;ENST00000515301	GO:0003824(catalytic activity);GO:0004065(arylsulfatase activity);GO:0005515(protein binding);GO:0005576(extracellular region);GO:0005783(endoplasmic reticulum);GO:0005788(endoplasmic reticulum lumen);GO:0008484(sulfuric ester hydrolase activity);GO:0016787(hydrolase activity);GO:0046872(metal ion binding);GO:0046872(metal ion binding)	NA	K12375	EC:3.1.6.-	arylsulfatase family member I [Source:HGNC Symbol;Acc:HGNC:32521]	protein_coding	17.161	14.5295	15.0669	9.8316	10.8838	9.37817	1.55373	0.63574	0.000189593	0.00798763	up	no
ENSG00000138646	HERC5	ENST00000264350;ENST00000502913;ENST00000508159;ENST00000510223;ENST00000508695	GO:0000079(regulation of cyclin-dependent protein serine/threonine kinase activity);GO:0000209(protein polyubiquitination);GO:0002376(immune system process);GO:0003723(RNA binding);GO:0004842(ubiquitin-protein transferase activity);GO:0005515(protein binding);GO:0005737(cytoplasm);GO:0005829(cytosol);GO:0016567(protein ubiquitination);GO:0016740(transferase activity);GO:0032020(ISG15-protein conj…	NA	K22372	EC:2.3.2.-	HECT and RLD domain containing E3 ubiquitin protein ligase 5 [Source:HGNC Symbol;Acc:HGNC:24368]	protein_coding;retained_intron;processed_transcript	0.221647	0.16513	0.144411	0.552224	0.48449	0.59098	0.326344	-1.61553	0.000192115	0.0080705	down	yes
ENSG00000175602	CCDC85B	ENST00000312579	GO:0005515(protein binding);GO:0005634(nucleus);GO:0005737(cytoplasm);GO:0005813(centrosome);GO:0005815(microtubule organizing center);GO:0005856(cytoskeleton);GO:0005912(adherens junction);GO:0016032(viral process);GO:0030054(cell junction);GO:0030154(cell differentiation);GO:0030308(negative regulation of cell growth);GO:0040008(regulation of growth);GO:0045599(negative regulation of fat cell d…	NA	K16758	NA	coiled-coil domain containing 85B [Source:HGNC Symbol;Acc:HGNC:24926]	protein_coding	46.4949	43.9154	38.4657	21.9253	24.8054	31.0834	1.6562	0.727879	0.000195956	0.00820814	up	no
ENSG00000119403	PHF19	ENST00000312189;ENST00000419155;ENST00000456291;ENST00000373896;ENST00000478371;ENST00000464712;ENST00000467266;ENST00000453868;ENST00000474402;ENST00000616568;ENST00000462229;ENST00000439674;ENST00000436309;ENST00000487555	GO:0000122(negative regulation of transcription by RNA polymerase II);GO:0003677(DNA binding);GO:0003682(chromatin binding);GO:0005515(protein binding);GO:0005634(nucleus);GO:0005654(nucleoplasm);GO:0006325(chromatin organization);GO:0006355(regulation of transcription, DNA-templated);GO:0019827(stem cell population maintenance);GO:0035064(methylated histone binding);GO:0035098(ESC/E(Z) complex);…	NA	K11486	NA	PHD finger protein 19 [Source:HGNC Symbol;Acc:HGNC:24566]	protein_coding;retained_intron;processed_transcript	17.6361	15.1419	14.4042	9.7978	10.781	11.2476	1.48249	0.56802	0.000201256	0.0084059	up	no
ENSG00000100297	MCM5	ENST00000382011;ENST00000216122;ENST00000493076;ENST00000444778;ENST00000451351;ENST00000465557;ENST00000493569;ENST00000417343;ENST00000416905;ENST00000464908	GO:0000082(G1/S transition of mitotic cell cycle);GO:0000166(nucleotide binding);GO:0000727(double-strand break repair via break-induced replication);GO:0000784(nuclear chromosome, telomeric region);GO:0003677(DNA binding);GO:0003678(DNA helicase activity);GO:0003688(DNA replication origin binding);GO:0003697(single-stranded DNA binding);GO:0004386(helicase activity);GO:0005515(protein binding);G…	03030(DNA replication);04110(Cell cycle);04110(Cell cycle)	K02209	EC:3.6.4.12	minichromosome maintenance complex component 5 [Source:HGNC Symbol;Acc:HGNC:6948]	protein_coding;retained_intron;nonsense_mediated_decay;processed_transcript	22.097	19.4925	19.112	13.0735	14.0162	14.6869	1.453	0.539037	0.000202277	0.00842433	up	no
ENSG00000197977	ELOVL2	ENST00000354666	GO:0000038(very long-chain fatty acid metabolic process);GO:0005515(protein binding);GO:0005783(endoplasmic reticulum);GO:0005789(endoplasmic reticulum membrane);GO:0006629(lipid metabolic process);GO:0006631(fatty acid metabolic process);GO:0006633(fatty acid biosynthetic process);GO:0006636(unsaturated fatty acid biosynthetic process);GO:0009922(fatty acid elongase activity);GO:0016020(membrane…	00062(Fatty acid elongation);01040(Biosynthesis of unsaturated fatty acids)	K10205	EC:2.3.1.199	ELOVL fatty acid elongase 2 [Source:HGNC Symbol;Acc:HGNC:14416]	protein_coding	23.467	25.2049	25.23	16.4319	18.4853	16.426	1.43937	0.525437	0.000205392	0.00852963	up	no
ENSG00000115020	PIKFYVE	ENST00000452564;ENST00000264380;ENST00000392202;ENST00000474721;ENST00000477200;ENST00000443896;ENST00000407449;ENST00000308862;ENST00000422495	GO:0000139(Golgi membrane);GO:0000166(nucleotide binding);GO:0000285(1-phosphatidylinositol-3-phosphate 5-kinase activity);GO:0004674(protein serine/threonine kinase activity);GO:0005515(protein binding);GO:0005524(ATP binding);GO:0005768(endosome);GO:0005829(cytosol);GO:0005911(cell-cell junction);GO:0006612(protein targeting to membrane);GO:0006661(phosphatidylinositol biosynthetic process);GO:…	00562(Inositol phosphate metabolism);04070(Phosphatidylinositol signaling system);04145(Phagosome);04810(Regulation of actin cytoskeleton);04810(Regulation of actin cytoskeleton)	K00921	EC:2.7.1.150	phosphoinositide kinase, FYVE-type zinc finger containing [Source:HGNC Symbol;Acc:HGNC:23785]	protein_coding;processed_transcript;retained_intron;nonsense_mediated_decay	3.38643	4.43868	5.53916	8.21595	7.55847	6.60549	0.597155	-0.743823	0.000208997	0.00865464	down	no
ENSG00000204569	PPP1R10	ENST00000484449;ENST00000376511;ENST00000468181;ENST00000473954;ENST00000476704;ENST00000461593;ENST00000496955	GO:0000784(nuclear chromosome, telomeric region);GO:0000785(chromatin);GO:0003677(DNA binding);GO:0003723(RNA binding);GO:0004864(protein phosphatase inhibitor activity);GO:0005515(protein binding);GO:0005634(nucleus);GO:0005654(nucleoplasm);GO:0006606(protein import into nucleus);GO:0010667(negative regulation of cardiac muscle cell apoptotic process);GO:0016604(nuclear body);GO:0032206(positive…	NA	NA	NA	protein phosphatase 1 regulatory subunit 10 [Source:HGNC Symbol;Acc:HGNC:9284]	processed_transcript;protein_coding;retained_intron	22.459	20.2089	20.4997	14.9424	14.9029	14.0541	1.43892	0.524983	0.000212865	0.0087733	up	no
ENSG00000170113	NIPA1	ENST00000337435;ENST00000561183;ENST00000560105;ENST00000437912;ENST00000559448;ENST00000560069;ENST00000557930	GO:0005515(protein binding);GO:0005768(endosome);GO:0005769(early endosome);GO:0005886(plasma membrane);GO:0006811(ion transport);GO:0015095(magnesium ion transmembrane transporter activity);GO:0015693(magnesium ion transport);GO:0016020(membrane);GO:0016021(integral component of membrane);GO:0055085(transmembrane transport);GO:1903830(magnesium ion transmembrane transport);GO:1903830(magnesium i…	NA	K19364	NA	NIPA magnesium transporter 1 [Source:HGNC Symbol;Acc:HGNC:17043]	protein_coding;retained_intron;nonsense_mediated_decay;processed_transcript	8.29665	2.57769	2.34793	1.51331	2.00048	1.41038	2.68518	1.42502	0.00021307	0.0087733	up	yes
ENSG00000131771	PPP1R1B	ENST00000580029;ENST00000254079;ENST00000580772;ENST00000580825;ENST00000579000;ENST00000492037;ENST00000582680;ENST00000394267;ENST00000583446;ENST00000394265	GO:0001975(response to amphetamine);GO:0004860(protein kinase inhibitor activity);GO:0004864(protein phosphatase inhibitor activity);GO:0005515(protein binding);GO:0005634(nucleus);GO:0005737(cytoplasm);GO:0005829(cytosol);GO:0006351(transcription, DNA-templated);GO:0006469(negative regulation of protein kinase activity);GO:0007165(signal transduction);GO:0007613(memory);GO:0007621(negative regul…	04024(cAMP signaling pathway);04728(Dopaminergic synapse);05030(Cocaine addiction);05031(Amphetamine addiction);05034(Alcoholism);05034(Alcoholism)	K15494	NA	protein phosphatase 1 regulatory inhibitor subunit 1B [Source:HGNC Symbol;Acc:HGNC:9287]	retained_intron;protein_coding	1.75037	1.20595	1.88537	3.70419	3.27088	3.0564	0.482649	-1.05095	0.000217658	0.0089369	down	yes
ENSG00000257218	GATC	ENST00000551765;ENST00000229384;ENST00000548171	GO:0000166(nucleotide binding);GO:0005515(protein binding);GO:0005524(ATP binding);GO:0005739(mitochondrion);GO:0006412(translation);GO:0006450(regulation of translational fidelity);GO:0016874(ligase activity);GO:0016884(carbon-nitrogen ligase activity, with glutamine as amido-N-donor);GO:0030956(glutamyl-tRNA(Gln) amidotransferase complex);GO:0032543(mitochondrial translation);GO:0050567(glutami…	00970(Aminoacyl-tRNA biosynthesis);00970(Aminoacyl-tRNA biosynthesis)	K02435	6.3.5.7;EC:6.3.5.6	glutamyl-tRNA amidotransferase subunit C [Source:HGNC Symbol;Acc:HGNC:25068]	protein_coding;nonsense_mediated_decay	7.83561	8.67236	7.44914	6.0036	2.13011	1.82609	2.40538	1.26627	0.000218898	0.00896248	up	yes
ENSG00000174791	RIN1	ENST00000526246;ENST00000311320;ENST00000524804;ENST00000534824;ENST00000530056;ENST00000530745;ENST00000627248;ENST00000528006	GO:0005096(GTPase activator activity);GO:0005515(protein binding);GO:0005737(cytoplasm);GO:0005829(cytosol);GO:0005856(cytoskeleton);GO:0005886(plasma membrane);GO:0006897(endocytosis);GO:0007165(signal transduction);GO:0007613(memory);GO:0008306(associative learning);GO:0016020(membrane);GO:0017016(Ras GTPase binding);GO:0030425(dendrite);GO:0031914(negative regulation of synaptic plasticity);GO…	04014(Ras signaling pathway);04014(Ras signaling pathway)	K17638	NA	Ras and Rab interactor 1 [Source:HGNC Symbol;Acc:HGNC:18749]	retained_intron;protein_coding;processed_transcript;nonsense_mediated_decay	3.53892	3.71629	3.04228	1.30451	2.22749	1.85166	1.91273	0.935634	0.000226907	0.00926431	up	no
ENSG00000140525	FANCI	ENST00000300027;ENST00000676003;ENST00000566895;ENST00000310775;ENST00000563250;ENST00000676110;ENST00000447611;ENST00000567996;ENST00000570225;ENST00000561894;ENST00000567891;ENST00000568670;ENST00000675352;ENST00000564350;ENST00000564636;ENST00000564920;ENST00000570110;ENST00000565255;ENST00000565522;ENST00000674831;ENST00000566615	GO:0003677(DNA binding);GO:0005515(protein binding);GO:0005634(nucleus);GO:0005654(nucleoplasm);GO:0005829(cytosol);GO:0006281(DNA repair);GO:0006974(cellular response to DNA damage stimulus);GO:0007049(cell cycle);GO:0016020(membrane);GO:0031398(positive regulation of protein ubiquitination);GO:0036297(interstrand cross-link repair);GO:0070182(DNA polymerase binding);GO:0070182(DNA polymerase bi…	03460(Fanconi anemia pathway);03460(Fanconi anemia pathway)	K10895	NA	FA complementation group I [Source:HGNC Symbol;Acc:HGNC:25568]	protein_coding;retained_intron;nonsense_mediated_decay;processed_transcript	6.89573	9.05222	9.4365	5.4894	6.39554	4.9537	1.50751	0.59217	0.000227768	0.00927343	up	no
ENSG00000136628	EPRS1	ENST00000366923;ENST00000609181;ENST00000477030;ENST00000464052;ENST00000485821;ENST00000468487	GO:0000166(nucleotide binding);GO:0003723(RNA binding);GO:0003824(catalytic activity);GO:0004812(aminoacyl-tRNA ligase activity);GO:0004818(glutamate-tRNA ligase activity);GO:0004827(proline-tRNA ligase activity);GO:0005515(protein binding);GO:0005524(ATP binding);GO:0005737(cytoplasm);GO:0005829(cytosol);GO:0005886(plasma membrane);GO:0006412(translation);GO:0006417(regulation of translation);GO…	00860(Porphyrin and chlorophyll metabolism);00970(Aminoacyl-tRNA biosynthesis);00970(Aminoacyl-tRNA biosynthesis)	NA	NA	glutamyl-prolyl-tRNA synthetase 1 [Source:HGNC Symbol;Acc:HGNC:3418]	protein_coding;nonsense_mediated_decay;retained_intron;processed_transcript	36.5646	45.0005	51.2404	73.3223	64.1305	66.6033	0.650828	-0.619652	0.000230689	0.00936612	down	no
ENSG00000116761	CTH	ENST00000370938;ENST00000346806;ENST00000482383;ENST00000464926;ENST00000411986	GO:0000098(sulfur amino acid catabolic process);GO:0003824(catalytic activity);GO:0004123(cystathionine gamma-lyase activity);GO:0005515(protein binding);GO:0005516(calmodulin binding);GO:0005737(cytoplasm);GO:0005829(cytosol);GO:0006534(cysteine metabolic process);GO:0008652(cellular amino acid biosynthetic process);GO:0016829(lyase activity);GO:0016846(carbon-sulfur lyase activity);GO:0018272(p…	00260(Glycine, serine and threonine metabolism);00270(Cysteine and methionine metabolism);00450(Selenocompound metabolism);00450(Selenocompound metabolism)	NA	NA	cystathionine gamma-lyase [Source:HGNC Symbol;Acc:HGNC:2501]	protein_coding;processed_transcript	1.33779	1.73589	1.30795	3.92461	2.47362	4.07431	0.418393	-1.25707	0.00023666	0.00958175	down	yes
ENSG00000184575	XPOT	ENST00000542958;ENST00000332707;ENST00000400935;ENST00000541842;ENST00000538086;ENST00000540203	GO:0000049(tRNA binding);GO:0003723(RNA binding);GO:0005515(protein binding);GO:0005634(nucleus);GO:0005643(nuclear pore);GO:0005654(nucleoplasm);GO:0005737(cytoplasm);GO:0005829(cytosol);GO:0006409(tRNA export from nucleus);GO:0006886(intracellular protein transport);GO:0008536(Ran GTPase binding);GO:0016363(nuclear matrix);GO:0071528(tRNA re-export from nucleus);GO:0071528(tRNA re-export from n…	03013(RNA transport);03013(RNA transport)	K14288	NA	exportin for tRNA [Source:HGNC Symbol;Acc:HGNC:12826]	retained_intron;protein_coding;nonsense_mediated_decay	24.7084	29.0128	30.5204	45.4145	38.578	43.4506	0.661013	-0.597249	0.000240345	0.00969978	down	no
ENSG00000277147	LINC00869	ENST00000651957;ENST00000620190;ENST00000621156;ENST00000643247;ENST00000429388;ENST00000652343;ENST00000430442;ENST00000622695;ENST00000435115;ENST00000610297;ENST00000622079;ENST00000610578;ENST00000439719	NA	NA	NA	NA	long intergenic non-protein coding RNA 869 [Source:HGNC Symbol;Acc:HGNC:29050]	processed_transcript;transcribed_unprocessed_pseudogene	0.117277	0.140051	0.0958923	0.389659	0.430494	0.213001	0.341885	-1.54842	0.00024091	0.00969978	down	yes
ENSG00000189060	H1-0	ENST00000340857	GO:0000122(negative regulation of transcription by RNA polymerase II);GO:0000786(nucleosome);GO:0000790(nuclear chromatin);GO:0003677(DNA binding);GO:0003680(AT DNA binding);GO:0003690(double-stranded DNA binding);GO:0003723(RNA binding);GO:0005515(protein binding);GO:0005634(nucleus);GO:0005654(nucleoplasm);GO:0005694(chromosome);GO:0005719(nuclear euchromatin);GO:0005794(Golgi apparatus);GO:000…	NA	K11275	NA	H1.0 linker histone [Source:HGNC Symbol;Acc:HGNC:4714]	protein_coding	55.4747	57.6915	56.7471	85.7813	81.4667	87.2204	0.667719	-0.582688	0.000243247	0.00976683	down	no
ENSG00000119326	CTNNAL1	ENST00000374595;ENST00000325551;ENST00000488130;ENST00000374594;ENST00000374593	GO:0005515(protein binding);GO:0005737(cytoplasm);GO:0005829(cytosol);GO:0005856(cytoskeleton);GO:0005886(plasma membrane);GO:0007155(cell adhesion);GO:0007266(Rho protein signal transduction);GO:0016020(membrane);GO:0045296(cadherin binding);GO:0051015(actin filament binding);GO:0051015(actin filament binding)	NA	NA	NA	catenin alpha like 1 [Source:HGNC Symbol;Acc:HGNC:2512]	protein_coding;processed_transcript	27.6306	34.9082	38.3063	22.8685	24.3852	20.9354	1.4789	0.564527	0.000245371	0.00982498	up	no
ENSG00000236081	ELFN1-AS1	ENST00000453348;ENST00000415399	NA	NA	NA	NA	ELFN1 antisense RNA 1 [Source:HGNC Symbol;Acc:HGNC:39071]	lncRNA	1.83355	1.50758	1.53967	0.438394	0.702937	0.345647	3.28236	1.71474	0.000246066	0.00982573	up	yes
ENSG00000253368	TRNP1	ENST00000522111;ENST00000531285	GO:0003677(DNA binding);GO:0005634(nucleus);GO:0005719(nuclear euchromatin);GO:0007049(cell cycle);GO:0007275(multicellular organism development);GO:0007399(nervous system development);GO:0021696(cerebellar cortex morphogenesis);GO:0042127(regulation of cell population proliferation);GO:0051726(regulation of cell cycle);GO:0061351(neural precursor cell proliferation);GO:0061351(neural precursor c…	NA	NA	NA	TMF1 regulated nuclear protein 1 [Source:HGNC Symbol;Acc:HGNC:34348]	protein_coding	15.7803	13.2415	12.8602	6.48315	8.30399	9.49293	1.72495	0.786558	0.000246997	0.00983591	up	no
ENSG00000170381	SEMA3E	ENST00000643230;ENST00000642232;ENST00000453333;ENST00000442159;ENST00000427262;ENST00000644381;ENST00000643441	GO:0001525(angiogenesis);GO:0001569(branching involved in blood vessel morphogenesis);GO:0001755(neural crest cell migration);GO:0001953(negative regulation of cell-matrix adhesion);GO:0002040(sprouting angiogenesis);GO:0005515(protein binding);GO:0005576(extracellular region);GO:0005615(extracellular space);GO:0005887(integral component of plasma membrane);GO:0007275(multicellular organism devel…	04360(Axon guidance);04360(Axon guidance)	K06840	NA	semaphorin 3E [Source:HGNC Symbol;Acc:HGNC:10727]	protein_coding;nonsense_mediated_decay;processed_transcript	0.789534	1.28778	1.17874	2.4949	2.01701	1.97277	0.502115	-0.993909	0.000247956	0.00984711	down	no
ENSG00000130700	GATA5	ENST00000252997	GO:0000790(nuclear chromatin);GO:0000976(transcription regulatory region sequence-specific DNA binding);GO:0000978(RNA polymerase II cis-regulatory region sequence-specific DNA binding);GO:0000981(DNA-binding transcription factor activity, RNA polymerase II-specific);GO:0000987(cis-regulatory region sequence-specific DNA binding);GO:0003180(aortic valve morphogenesis);GO:0003274(endocardial cushi…	NA	K17896	NA	GATA binding protein 5 [Source:HGNC Symbol;Acc:HGNC:15802]	protein_coding	3.50743	3.40911	2.93512	1.54496	1.6848	1.62791	2.02806	1.0201	0.000249427	0.00987852	up	yes
ENSG00000101665	SMAD7	ENST00000262158;ENST00000545051;ENST00000589634;ENST00000587336;ENST00000585986;ENST00000591805;ENST00000586093;ENST00000588190	GO:0000122(negative regulation of transcription by RNA polymerase II);GO:0000790(nuclear chromatin);GO:0000976(transcription regulatory region sequence-specific DNA binding);GO:0000981(DNA-binding transcription factor activity, RNA polymerase II-specific);GO:0001650(fibrillar center);GO:0001657(ureteric bud development);GO:0002725(negative regulation of T cell cytokine production);GO:0003677(DNA …	04350(TGF-beta signaling pathway);04390(Hippo signaling pathway);04390(Hippo signaling pathway)	K19631	NA	SMAD family member 7 [Source:HGNC Symbol;Acc:HGNC:6773]	protein_coding;retained_intron;processed_transcript	7.54513	7.10656	7.2599	4.62636	4.98071	4.50979	1.55216	0.634275	0.000251935	0.00995074	up	no
ENSG00000169432	SCN9A	ENST00000409672;ENST00000303354;ENST00000452182;ENST00000645815;ENST00000642356;ENST00000645907;ENST00000646694;ENST00000667201;ENST00000409435;ENST00000472119;ENST00000645283;ENST00000454569;ENST00000644316;ENST00000643319;ENST00000667991	GO:0001518(voltage-gated sodium channel complex);GO:0005216(ion channel activity);GO:0005244(voltage-gated ion channel activity);GO:0005248(voltage-gated sodium channel activity);GO:0005261(cation channel activity);GO:0005272(sodium channel activity);GO:0005515(protein binding);GO:0005886(plasma membrane);GO:0005887(integral component of plasma membrane);GO:0006811(ion transport);GO:0006814(sodiu…	04742(Taste transduction);04742(Taste transduction)	K04841	NA	sodium voltage-gated channel alpha subunit 9 [Source:HGNC Symbol;Acc:HGNC:10597]	protein_coding;retained_intron;nonsense_mediated_decay	0.0852607	0.0519837	0.136613	0.300976	0.317564	0.212363	0.32959	-1.60126	0.000253244	0.00997535	down	yes
ENSG00000167641	PPP1R14A	ENST00000301242;ENST00000591585;ENST00000587515;ENST00000591291;ENST00000347262	GO:0004864(protein phosphatase inhibitor activity);GO:0004865(protein serine/threonine phosphatase inhibitor activity);GO:0005737(cytoplasm);GO:0005829(cytosol);GO:0032515(negative regulation of phosphoprotein phosphatase activity);GO:0035690(cellular response to drug);GO:0042325(regulation of phosphorylation);GO:0042325(regulation of phosphorylation)	04270(Vascular smooth muscle contraction);04270(Vascular smooth muscle contraction)	K12328	NA	protein phosphatase 1 regulatory inhibitor subunit 14A [Source:HGNC Symbol;Acc:HGNC:14871]	protein_coding	207.946	188.114	188.711	132.29	134.367	146.765	1.41446	0.500255	0.000254834	0.0100108	up	no
ENSG00000138604	GLCE	ENST00000559420;ENST00000559798;ENST00000261858;ENST00000559500	GO:0000139(Golgi membrane);GO:0005509(calcium ion binding);GO:0005794(Golgi apparatus);GO:0015012(heparan sulfate proteoglycan biosynthetic process);GO:0016020(membrane);GO:0016021(integral component of membrane);GO:0016853(isomerase activity);GO:0016857(racemase and epimerase activity, acting on carbohydrates and derivatives);GO:0030210(heparin biosynthetic process);GO:0042803(protein homodimeri…	00534(Glycosaminoglycan biosynthesis - heparan sulfate / heparin);00534(Glycosaminoglycan biosynthesis - heparan sulfate / heparin)	K01793	EC:5.1.3.17	glucuronic acid epimerase [Source:HGNC Symbol;Acc:HGNC:17855]	protein_coding;processed_transcript	1.63829	2.32032	4.11669	5.74186	6.00735	4.88194	0.485553	-1.0423	0.000259319	0.0101458	down	yes
ENSG00000112175	BMP5	ENST00000370830	GO:0001501(skeletal system development);GO:0001503(ossification);GO:0003272(endocardial cushion formation);GO:0003323(type B pancreatic cell development);GO:0003344(pericardium morphogenesis);GO:0005125(cytokine activity);GO:0005515(protein binding);GO:0005575(cellular_component);GO:0005576(extracellular region);GO:0005615(extracellular space);GO:0007165(signal transduction);GO:0007275(multicellu…	04060(Cytokine-cytokine receptor interaction);04350(TGF-beta signaling pathway);04390(Hippo signaling pathway)	NA	NA	bone morphogenetic protein 5 [Source:HGNC Symbol;Acc:HGNC:1072]	protein_coding	1.43461	2.56071	2.44166	4.86339	4.48754	3.82228	0.488641	-1.03315	0.000259665	0.0101458	down	yes
ENSG00000163684	RPP14	ENST00000445193;ENST00000295959;ENST00000463550;ENST00000462046;ENST00000461797;ENST00000466547	GO:0001682(tRNA 5'-leader removal);GO:0003723(RNA binding);GO:0004526(ribonuclease P activity);GO:0004540(ribonuclease activity);GO:0005515(protein binding);GO:0005634(nucleus);GO:0005654(nucleoplasm);GO:0005730(nucleolus);GO:0008033(tRNA processing);GO:0016787(hydrolase activity);GO:0030681(multimeric ribonuclease P complex);GO:0033204(ribonuclease P RNA binding);GO:0090501(RNA phosphodiester bo…	03013(RNA transport);03013(RNA transport)	K14529	EC:3.1.26.5	ribonuclease P/MRP subunit p14 [Source:HGNC Symbol;Acc:HGNC:30327]	protein_coding;retained_intron;processed_transcript	1.7627	2.73509	2.22187	0.712174	0.629955	1.55875	2.31642	1.2119	0.000261146	0.0101763	up	yes
ENSG00000070214	SLC44A1	ENST00000374720;ENST00000374723;ENST00000607701;ENST00000607692;ENST00000436716;ENST00000374724;ENST00000470972	GO:0005654(nucleoplasm);GO:0005739(mitochondrion);GO:0005741(mitochondrial outer membrane);GO:0005829(cytosol);GO:0005886(plasma membrane);GO:0006656(phosphatidylcholine biosynthetic process);GO:0015220(choline transmembrane transporter activity);GO:0015871(choline transport);GO:0016020(membrane);GO:0016021(integral component of membrane);GO:0022857(transmembrane transporter activity);GO:0042426(…	05231(Choline metabolism in cancer);05231(Choline metabolism in cancer)	K06515	NA	solute carrier family 44 member 1 [Source:HGNC Symbol;Acc:HGNC:18798]	protein_coding;retained_intron;processed_transcript;nonsense_mediated_decay	2.78982	2.49623	2.99011	3.96977	4.83961	4.72094	0.611675	-0.709163	0.000263891	0.0102557	down	no
ENSG00000111665	CDCA3	ENST00000229265;ENST00000604599;ENST00000535406;ENST00000538862;ENST00000603043;ENST00000540683;ENST00000536241;ENST00000422785;ENST00000544610;ENST00000535871;ENST00000545368;ENST00000446553	GO:0005515(protein binding);GO:0005737(cytoplasm);GO:0005829(cytosol);GO:0005912(adherens junction);GO:0007049(cell cycle);GO:0008150(biological_process);GO:0016567(protein ubiquitination);GO:0051301(cell division);GO:0051301(cell division)	NA	NA	NA	cell division cycle associated 3 [Source:HGNC Symbol;Acc:HGNC:14624]	protein_coding;processed_transcript;retained_intron	8.8458	7.71469	6.60934	4.85837	4.92434	4.86922	1.58135	0.661157	0.000265454	0.0102726	up	no
ENSG00000259305	ZHX1-C8orf76	ENST00000357082;ENST00000622816	GO:0005515(protein binding);GO:0005515(protein binding)	NA	NA	NA	ZHX1-C8orf76 readthrough [Source:HGNC Symbol;Acc:HGNC:42975]	protein_coding	1.07306	0.899049	1.043	3.44997	2.4684	2.21117	0.370883	-1.43096	0.000265737	0.0102726	down	yes
ENSG00000196230	TUBB	ENST00000327892;ENST00000330914;ENST00000396389;ENST00000396384	GO:0000086(G2/M transition of mitotic cell cycle);GO:0000166(nucleotide binding);GO:0000226(microtubule cytoskeleton organization);GO:0000278(mitotic cell cycle);GO:0003924(GTPase activity);GO:0005198(structural molecule activity);GO:0005200(structural constituent of cytoskeleton);GO:0005515(protein binding);GO:0005525(GTP binding);GO:0005576(extracellular region);GO:0005634(nucleus);GO:0005641(n…	04145(Phagosome);04540(Gap junction);05130(Pathogenic Escherichia coli infection);05130(Pathogenic Escherichia coli infection)	K07375	NA	tubulin beta class I [Source:HGNC Symbol;Acc:HGNC:20778]	protein_coding	1029.9	939.848	899.189	659.58	707.109	684.865	1.39842	0.483797	0.000269686	0.010397	up	no
ENSG00000182103	FAM181B	ENST00000329203	NA	NA	NA	NA	family with sequence similarity 181 member B [Source:HGNC Symbol;Acc:HGNC:28512]	protein_coding	0.500518	0.587214	0.441944	0.168763	0.183605	0.191634	2.81189	1.49154	0.000270387	0.010397	up	yes
ENSG00000187800	PEAR1	ENST00000469390;ENST00000292357;ENST00000338302;ENST00000444016;ENST00000482505;ENST00000465101;ENST00000455314	GO:0001891(phagocytic cup);GO:0005515(protein binding);GO:0005886(plasma membrane);GO:0016020(membrane);GO:0016021(integral component of membrane);GO:0043654(recognition of apoptotic cell);GO:0043654(recognition of apoptotic cell)	NA	NA	NA	platelet endothelial aggregation receptor 1 [Source:HGNC Symbol;Acc:HGNC:33631]	retained_intron;protein_coding;nonsense_mediated_decay	5.46261	5.18637	4.75421	3.29017	3.44348	2.62215	1.64638	0.719297	0.000273022	0.0104706	up	no
ENSG00000166046	TCP11L2	ENST00000299045;ENST00000553098;ENST00000549906;ENST00000552690;ENST00000547153;ENST00000551228;ENST00000546625;ENST00000553143;ENST00000548428;ENST00000551802	GO:0005515(protein binding);GO:0007165(signal transduction);GO:0007165(signal transduction)	NA	NA	NA	t-complex 11 like 2 [Source:HGNC Symbol;Acc:HGNC:28627]	protein_coding;nonsense_mediated_decay;processed_transcript	0.137826	0.128898	0.231525	0.586855	0.551009	0.343768	0.336284	-1.57225	0.000274818	0.0105118	down	yes
ENSG00000083444	PLOD1	ENST00000196061;ENST00000449038;ENST00000481933;ENST00000491536;ENST00000470133;ENST00000465920;ENST00000429000;ENST00000358133;ENST00000485046	GO:0001666(response to hypoxia);GO:0005506(iron ion binding);GO:0005515(protein binding);GO:0005783(endoplasmic reticulum);GO:0005789(endoplasmic reticulum membrane);GO:0008475(procollagen-lysine 5-dioxygenase activity);GO:0008544(epidermis development);GO:0016020(membrane);GO:0016491(oxidoreductase activity);GO:0016705(oxidoreductase activity, acting on paired donors, with incorporation or reduc…	00310(Lysine degradation);00310(Lysine degradation)	K00473	EC:1.14.11.4	procollagen-lysine,2-oxoglutarate 5-dioxygenase 1 [Source:HGNC Symbol;Acc:HGNC:9081]	protein_coding;retained_intron;processed_transcript	58.4625	55.6696	55.2702	82.2017	86.4017	83.1838	0.672799	-0.571752	0.000277524	0.0105874	down	no
ENSG00000099219	ERMP1	ENST00000214893;ENST00000462592;ENST00000489219;ENST00000339450;ENST00000487088;ENST00000475005	GO:0005515(protein binding);GO:0005783(endoplasmic reticulum);GO:0005789(endoplasmic reticulum membrane);GO:0006508(proteolysis);GO:0008233(peptidase activity);GO:0008237(metallopeptidase activity);GO:0016020(membrane);GO:0016021(integral component of membrane);GO:0016787(hydrolase activity);GO:0046872(metal ion binding);GO:0046872(metal ion binding)	NA	NA	NA	endoplasmic reticulum metallopeptidase 1 [Source:HGNC Symbol;Acc:HGNC:23703]	processed_transcript;nonsense_mediated_decay;protein_coding;retained_intron	6.80091	7.57543	8.90672	13.0195	12.5261	11.0366	0.636459	-0.65186	0.000280382	0.0106684	down	no
ENSG00000177302	TOP3A	ENST00000584582;ENST00000493648;ENST00000321105;ENST00000583804;ENST00000580095;ENST00000542570;ENST00000582230;ENST00000585031;ENST00000582981;ENST00000580713;ENST00000472959;ENST00000584669;ENST00000461127;ENST00000583328;ENST00000469739;ENST00000477508;ENST00000489131;ENST00000581536;ENST00000582122;ENST00000584887	GO:0003676(nucleic acid binding);GO:0003677(DNA binding);GO:0003697(single-stranded DNA binding);GO:0003916(DNA topoisomerase activity);GO:0003917(DNA topoisomerase type I (single strand cut, ATP-independent) activity);GO:0005515(protein binding);GO:0005634(nucleus);GO:0005654(nucleoplasm);GO:0005694(chromosome);GO:0005739(mitochondrion);GO:0005759(mitochondrial matrix);GO:0006260(DNA replication…	03440(Homologous recombination);03460(Fanconi anemia pathway);03460(Fanconi anemia pathway)	K03165	EC:5.6.2.1	DNA topoisomerase III alpha [Source:HGNC Symbol;Acc:HGNC:11992]	nonsense_mediated_decay;protein_coding;retained_intron;processed_transcript	7.80062	6.84935	6.60733	4.5015	4.31474	5.1368	1.52349	0.607379	0.000283026	0.0107272	up	no
ENSG00000156475	PPP2R2B	ENST00000394411;ENST00000394409;ENST00000336640;ENST00000512984;ENST00000394414;ENST00000504565;ENST00000512011;ENST00000522831;ENST00000530902;ENST00000512639;ENST00000508545;ENST00000532154;ENST00000453001;ENST00000520231;ENST00000508267;ENST00000509721;ENST00000394413;ENST00000502876;ENST00000504198;ENST00000528601;ENST00000515880	GO:0000159(protein phosphatase type 2A complex);GO:0005515(protein binding);GO:0005737(cytoplasm);GO:0005739(mitochondrion);GO:0005741(mitochondrial outer membrane);GO:0005829(cytosol);GO:0005856(cytoskeleton);GO:0006915(apoptotic process);GO:0016020(membrane);GO:0019888(protein phosphatase regulator activity);GO:0043666(regulation of phosphoprotein phosphatase activity);GO:0070262(peptidyl-serin…	03015(mRNA surveillance pathway);04071(Sphingolipid signaling pathway);04151(PI3K-Akt signaling pathway);04152(AMPK signaling pathway);04261(Adrenergic signaling in cardiomyocytes);04390(Hippo signaling pathway);04530(Tight junction);04728(Dopaminergic synapse);05142(Chagas disease (American trypanosomiasis));05160(Hepatitis C);05165(Human papillomavirus infection);05165(Human papillomavirus infe…	NA	NA	protein phosphatase 2 regulatory subunit Bbeta [Source:HGNC Symbol;Acc:HGNC:9305]	protein_coding;nonsense_mediated_decay;processed_transcript	0.386432	0.509128	0.448998	0.153707	0.170115	0.254701	2.32412	1.21669	0.000283401	0.0107272	up	yes
ENSG00000175793	SFN	ENST00000339276	GO:0000079(regulation of cyclin-dependent protein serine/threonine kinase activity);GO:0001836(release of cytochrome c from mitochondria);GO:0003334(keratinocyte development);GO:0005515(protein binding);GO:0005576(extracellular region);GO:0005615(extracellular space);GO:0005634(nucleus);GO:0005737(cytoplasm);GO:0005739(mitochondrion);GO:0005829(cytosol);GO:0006469(negative regulation of protein k…	04110(Cell cycle);04115(p53 signaling pathway);04960(Aldosterone-regulated sodium reabsorption)	K06644	NA	stratifin [Source:HGNC Symbol;Acc:HGNC:10773]	protein_coding	93.8219	80.9999	72.5811	54.2634	59.7632	54.0111	1.47231	0.558078	0.000284231	0.0107306	up	no
ENSG00000112984	KIF20A	ENST00000502338;ENST00000394894;ENST00000503417;ENST00000513276;ENST00000504621;ENST00000511638;ENST00000508792	GO:0000166(nucleotide binding);GO:0000281(mitotic cytokinesis);GO:0001578(microtubule bundle formation);GO:0003774(motor activity);GO:0003777(microtubule motor activity);GO:0005515(protein binding);GO:0005524(ATP binding);GO:0005634(nucleus);GO:0005654(nucleoplasm);GO:0005737(cytoplasm);GO:0005794(Golgi apparatus);GO:0005819(spindle);GO:0005856(cytoskeleton);GO:0005871(kinesin complex);GO:0005874…	NA	K10402	NA	kinesin family member 20A [Source:HGNC Symbol;Acc:HGNC:9787]	nonsense_mediated_decay;protein_coding;retained_intron	37.0775	33.8586	33.0216	22.176	25.8189	24.3932	1.43611	0.52217	0.000285182	0.0107387	up	no
ENSG00000198015	MRPL42	ENST00000358678;ENST00000549982;ENST00000548545;ENST00000552217;ENST00000552326;ENST00000547098;ENST00000551396;ENST00000552938;ENST00000393128;ENST00000549561	GO:0003723(RNA binding);GO:0003735(structural constituent of ribosome);GO:0005739(mitochondrion);GO:0005743(mitochondrial inner membrane);GO:0005762(mitochondrial large ribosomal subunit);GO:0005763(mitochondrial small ribosomal subunit);GO:0005840(ribosome);GO:0005886(plasma membrane);GO:0006412(translation);GO:0016020(membrane);GO:0016021(integral component of membrane);GO:0070125(mitochondrial…	NA	K17423	NA	mitochondrial ribosomal protein L42 [Source:HGNC Symbol;Acc:HGNC:14493]	nonsense_mediated_decay;protein_coding;processed_transcript	2.2296	1.81271	2.09108	3.79109	3.59616	2.84555	0.599385	-0.738446	0.000291013	0.0109299	down	no
ENSG00000162104	ADCY9	ENST00000294016;ENST00000571889;ENST00000572288;ENST00000574721;ENST00000575550;ENST00000571467;ENST00000576936	GO:0000166(nucleotide binding);GO:0003091(renal water homeostasis);GO:0004016(adenylate cyclase activity);GO:0005524(ATP binding);GO:0005886(plasma membrane);GO:0005887(integral component of plasma membrane);GO:0006171(cAMP biosynthetic process);GO:0007165(signal transduction);GO:0007186(G protein-coupled receptor signaling pathway);GO:0007189(adenylate cyclase-activating G protein-coupled recept…	00230(Purine metabolism);01522(Endocrine resistance);04015(Rap1 signaling pathway);04020(Calcium signaling pathway);04022(cGMP-PKG signaling pathway);04024(cAMP signaling pathway);04062(Chemokine signaling pathway);04072(Phospholipase D signaling pathway);04114(Oocyte meiosis);04211(Longevity regulating pathway);04213(Longevity regulating pathway - multiple species);04261(Adrenergic signaling in …	NA	NA	adenylate cyclase 9 [Source:HGNC Symbol;Acc:HGNC:240]	protein_coding;processed_transcript;retained_intron;nonsense_mediated_decay	6.50171	5.88061	5.9687	4.1243	4.06951	4.23777	1.47616	0.561851	0.000294748	0.0110417	up	no
ENSG00000197182	MIRLET7BHG	ENST00000381051;ENST00000443490;ENST00000360737;ENST00000435439	NA	NA	NA	NA	MIRLET7B host gene [Source:HGNC Symbol;Acc:HGNC:37189]	lncRNA	1.93283	1.44414	1.73488	0.996651	0.816721	0.688963	2.04283	1.03057	0.000302414	0.0112997	up	yes
ENSG00000111445	RFC5	ENST00000392542;ENST00000543153;ENST00000454402;ENST00000472603;ENST00000449641;ENST00000484086;ENST00000535092;ENST00000537315;ENST00000420967	GO:0000166(nucleotide binding);GO:0003677(DNA binding);GO:0003689(DNA clamp loader activity);GO:0005515(protein binding);GO:0005524(ATP binding);GO:0005634(nucleus);GO:0005654(nucleoplasm);GO:0005663(DNA replication factor C complex);GO:0006260(DNA replication);GO:0006261(DNA-dependent DNA replication);GO:0006281(DNA repair);GO:0006283(transcription-coupled nucleotide-excision repair);GO:0006296(…	03030(DNA replication);03420(Nucleotide excision repair);03430(Mismatch repair);03430(Mismatch repair)	K10756	NA	replication factor C subunit 5 [Source:HGNC Symbol;Acc:HGNC:9973]	protein_coding;processed_transcript;retained_intron	7.86825	8.20884	8.70952	4.55552	5.70632	4.97225	1.62705	0.702258	0.000304477	0.0113476	up	no
ENSG00000175550	DRAP1	ENST00000534333;ENST00000376991;ENST00000531121;ENST00000525501;ENST00000532933;ENST00000530791;ENST00000312515;ENST00000525190;ENST00000527119	GO:0000122(negative regulation of transcription by RNA polymerase II);GO:0000978(RNA polymerase II cis-regulatory region sequence-specific DNA binding);GO:0001091(RNA polymerase II general transcription initiation factor binding);GO:0003677(DNA binding);GO:0003712(transcription coregulator activity);GO:0005515(protein binding);GO:0005634(nucleus);GO:0006355(regulation of transcription, DNA-templa…	NA	K21752	NA	DR1 associated protein 1 [Source:HGNC Symbol;Acc:HGNC:3019]	retained_intron;protein_coding	230.537	208.661	206.694	143.979	155.795	159.98	1.40486	0.490429	0.000307378	0.0114265	up	no
ENSG00000164938	TP53INP1	ENST00000342697;ENST00000448464	GO:0000045(autophagosome assembly);GO:0005515(protein binding);GO:0005634(nucleus);GO:0005654(nucleoplasm);GO:0005737(cytoplasm);GO:0005776(autophagosome);GO:0005829(cytosol);GO:0006355(regulation of transcription, DNA-templated);GO:0006914(autophagy);GO:0006915(apoptotic process);GO:0007050(cell cycle arrest);GO:0008285(negative regulation of cell population proliferation);GO:0009408(response to…	NA	K15310	NA	tumor protein p53 inducible nuclear protein 1 [Source:HGNC Symbol;Acc:HGNC:18022]	protein_coding	0.708119	0.764218	1.18227	2.08972	1.76861	1.85064	0.464988	-1.10473	0.000311346	0.0115444	down	yes
ENSG00000105612	DNASE2	ENST00000222219;ENST00000592506;ENST00000588777;ENST00000586547	GO:0000737(DNA catabolic process, endonucleolytic);GO:0003677(DNA binding);GO:0004518(nuclease activity);GO:0004519(endonuclease activity);GO:0004520(endodeoxyribonuclease activity);GO:0004531(deoxyribonuclease II activity);GO:0005764(lysosome);GO:0006259(DNA metabolic process);GO:0006308(DNA catabolic process);GO:0006309(apoptotic DNA fragmentation);GO:0006915(apoptotic process);GO:0007275(multi…	04142(Lysosome);04142(Lysosome)	K01158	EC:3.1.22.1	deoxyribonuclease 2, lysosomal [Source:HGNC Symbol;Acc:HGNC:2960]	protein_coding;retained_intron	19.5668	21.1176	22.1794	31.3631	31.2077	34.0645	0.650527	-0.62032	0.000314436	0.0115814	down	no
ENSG00000128271	ADORA2A	ENST00000610595;ENST00000486108;ENST00000611543;ENST00000424232;ENST00000436735;ENST00000472248;ENST00000496497;ENST00000444262;ENST00000439591;ENST00000337539;ENST00000486351;ENST00000464977;ENST00000467385;ENST00000618076;ENST00000496258	GO:0000139(Golgi membrane);GO:0001609(G protein-coupled adenosine receptor activity);GO:0001963(synaptic transmission, dopaminergic);GO:0001973(G protein-coupled adenosine receptor signaling pathway);GO:0001975(response to amphetamine);GO:0004930(G protein-coupled receptor activity);GO:0005515(protein binding);GO:0005882(intermediate filament);GO:0005886(plasma membrane);GO:0005887(integral compo…	04015(Rap1 signaling pathway);04020(Calcium signaling pathway);04024(cAMP signaling pathway);04080(Neuroactive ligand-receptor interaction);04270(Vascular smooth muscle contraction);05012(Parkinson disease);05034(Alcoholism);05034(Alcoholism)	NA	NA	adenosine A2a receptor [Source:HGNC Symbol;Acc:HGNC:263]	protein_coding;processed_transcript	5.24935	3.67518	4.29289	1.68473	0.297801	2.02005	3.30222	1.72344	0.000315234	0.0115814	up	yes
ENSG00000122952	ZWINT	ENST00000318387;ENST00000395405;ENST00000460654;ENST00000494312;ENST00000489649;ENST00000478181;ENST00000373944;ENST00000467523;ENST00000361148	GO:0000070(mitotic sister chromatid segregation);GO:0000775(chromosome, centromeric region);GO:0000776(kinetochore);GO:0000777(condensed chromosome kinetochore);GO:0005515(protein binding);GO:0005634(nucleus);GO:0005654(nucleoplasm);GO:0005694(chromosome);GO:0005737(cytoplasm);GO:0005829(cytosol);GO:0007049(cell cycle);GO:0007093(mitotic cell cycle checkpoint);GO:0016604(nuclear body);GO:0030425(…	NA	K19943	NA	ZW10 interacting kinetochore protein [Source:HGNC Symbol;Acc:HGNC:13195]	protein_coding;processed_transcript;retained_intron;nonsense_mediated_decay	25.8675	28.8087	26.5698	18.1403	17.8523	19.2476	1.47078	0.556578	0.000315415	0.0115814	up	no
ENSG00000272933	AL391121	ENST00000607967	NA	NA	NA	NA	novel transcript	lncRNA	1.56906	1.12316	2.04882	0.344129	0.262047	0.750144	3.49552	1.80551	0.00031553	0.0115814	up	yes
ENSG00000237973	MTCO1P12	ENST00000414273	NA	NA	NA	NA	MT-CO1 pseudogene 12 [Source:HGNC Symbol;Acc:HGNC:52014]	unprocessed_pseudogene	148.8	264.142	347.698	154.825	22.3501	32.8816	3.62113	1.85644	0.000325217	0.0119069	up	yes
ENSG00000176842	IRX5	ENST00000394636;ENST00000558597;ENST00000560154;ENST00000620085;ENST00000320990	GO:0000122(negative regulation of transcription by RNA polymerase II);GO:0000790(nuclear chromatin);GO:0000981(DNA-binding transcription factor activity, RNA polymerase II-specific);GO:0001227(DNA-binding transcription repressor activity, RNA polymerase II-specific);GO:0002027(regulation of heart rate);GO:0003677(DNA binding);GO:0005499(vitamin D binding);GO:0005634(nucleus);GO:0006355(regulation…	NA	NA	NA	iroquois homeobox 5 [Source:HGNC Symbol;Acc:HGNC:14361]	protein_coding;retained_intron	1.40732	0.834994	0.74142	0.352575	0.28415	0.398431	2.8824	1.52727	0.000327374	0.0119557	up	yes
ENSG00000162063	CCNF	ENST00000293968;ENST00000397066;ENST00000564333;ENST00000564236;ENST00000569093	GO:0000079(regulation of cyclin-dependent protein serine/threonine kinase activity);GO:0000209(protein polyubiquitination);GO:0000307(cyclin-dependent protein kinase holoenzyme complex);GO:0000320(re-entry into mitotic cell cycle);GO:0001890(placenta development);GO:0005515(protein binding);GO:0005634(nucleus);GO:0005737(cytoplasm);GO:0005813(centrosome);GO:0005814(centriole);GO:0005829(cytosol);…	NA	NA	NA	cyclin F [Source:HGNC Symbol;Acc:HGNC:1591]	nonsense_mediated_decay;protein_coding;retained_intron	10.2417	8.67585	8.27084	5.89376	6.03871	6.07222	1.51007	0.594619	0.000330945	0.0120307	up	no
ENSG00000143429	LSP1P4	ENST00000608018;ENST00000609777;ENST00000544283;ENST00000423774;ENST00000608501;ENST00000608531	NA	NA	NA	NA	LSP1 pseudogene 4 [Source:HGNC Symbol;Acc:HGNC:53915]	processed_transcript;transcribed_unprocessed_pseudogene	0.06072	0.0490303	0.0001	0.344838	0.623055	0.084309	0.1044	-3.2598	0.000331083	0.0120307	down	yes
ENSG00000225953	SATB2-AS1	ENST00000668832;ENST00000666719;ENST00000442967;ENST00000416200;ENST00000446911;ENST00000441234;ENST00000450728	NA	NA	NA	NA	SATB2 antisense RNA 1 [Source:HGNC Symbol;Acc:HGNC:26490]	lncRNA	0.262284	0.262476	0.25347	0.775973	0.599357	0.578685	0.398272	-1.32817	0.000333941	0.0120806	down	yes
ENSG00000101266	CSNK2A1	ENST00000645840;ENST00000217244;ENST00000349736;ENST00000646561;ENST00000645623;ENST00000643660;ENST00000645768;ENST00000645234;ENST00000460062;ENST00000645910;ENST00000643700;ENST00000643980;ENST00000645249;ENST00000642689;ENST00000643680;ENST00000646908;ENST00000644448;ENST00000646443;ENST00000645334;ENST00000643641;ENST00000643968;ENST00000644170;ENST00000609525;ENST00000646305;ENST00000642673…	GO:0000166(nucleotide binding);GO:0004672(protein kinase activity);GO:0004674(protein serine/threonine kinase activity);GO:0005515(protein binding);GO:0005524(ATP binding);GO:0005634(nucleus);GO:0005654(nucleoplasm);GO:0005829(cytosol);GO:0005886(plasma membrane);GO:0005956(protein kinase CK2 complex);GO:0006457(protein folding);GO:0006468(protein phosphorylation);GO:0006656(phosphatidylcholine b…	03008(Ribosome biogenesis in eukaryotes);04064(NF-kappa B signaling pathway);04137(Mitophagy - animal);04310(Wnt signaling pathway);04520(Adherens junction);05162(Measles);05162(Measles)	K03097	EC:2.7.11.1	casein kinase 2 alpha 1 [Source:HGNC Symbol;Acc:HGNC:2457]	nonsense_mediated_decay;protein_coding;retained_intron	3.34901	3.41554	3.60908	5.04155	5.22098	5.2244	0.669832	-0.57813	0.000334117	0.0120806	down	no
ENSG00000102384	CENPI	ENST00000372927;ENST00000403304;ENST00000423383;ENST00000372926;ENST00000435570	GO:0000775(chromosome, centromeric region);GO:0000776(kinetochore);GO:0005515(protein binding);GO:0005634(nucleus);GO:0005654(nucleoplasm);GO:0005694(chromosome);GO:0005829(cytosol);GO:0007548(sex differentiation);GO:0016604(nuclear body);GO:0034080(CENP-A containing nucleosome assembly);GO:0034508(centromere complex assembly);GO:0034508(centromere complex assembly)	NA	K11501	NA	centromere protein I [Source:HGNC Symbol;Acc:HGNC:3968]	protein_coding	7.74198	9.83292	10.6218	6.30991	6.39929	4.78911	1.61139	0.688309	0.000337105	0.0121564	up	no
ENSG00000119938	PPP1R3C	ENST00000238994	GO:0000164(protein phosphatase type 1 complex);GO:0004722(protein serine/threonine phosphatase activity);GO:0005515(protein binding);GO:0005829(cytosol);GO:0005975(carbohydrate metabolic process);GO:0005977(glycogen metabolic process);GO:0005978(glycogen biosynthetic process);GO:0005979(regulation of glycogen biosynthetic process);GO:0006470(protein dephosphorylation);GO:0008157(protein phosphata…	04910(Insulin signaling pathway);04931(Insulin resistance)	NA	NA	protein phosphatase 1 regulatory subunit 3C [Source:HGNC Symbol;Acc:HGNC:9293]	protein_coding	2.58355	2.31033	2.60062	4.8232	5.08987	4.80248	0.509291	-0.973438	0.000338261	0.0121564	down	no
ENSG00000131584	ACAP3	ENST00000354700;ENST00000467278;ENST00000492936;ENST00000472541;ENST00000493992;ENST00000438966;ENST00000476572;ENST00000478065;ENST00000479108;ENST00000379037;ENST00000353662;ENST00000470659;ENST00000354980	GO:0001764(neuron migration);GO:0005096(GTPase activator activity);GO:0005515(protein binding);GO:0010975(regulation of neuron projection development);GO:0030426(growth cone);GO:0043547(positive regulation of GTPase activity);GO:0046872(metal ion binding);GO:0046872(metal ion binding)	04144(Endocytosis);04144(Endocytosis)	K12489	NA	ArfGAP with coiled-coil, ankyrin repeat and PH domains 3 [Source:HGNC Symbol;Acc:HGNC:16754]	protein_coding;retained_intron;processed_transcript;nonsense_mediated_decay	2.35708	2.25109	2.19615	1.40622	1.33327	1.31537	1.67806	0.746797	0.000338723	0.0121564	up	no
ENSG00000177700	POLR2L	ENST00000322028;ENST00000534030	GO:0000398(mRNA splicing, via spliceosome);GO:0003677(DNA binding);GO:0003899(DNA-directed 5'-3' RNA polymerase activity);GO:0005515(protein binding);GO:0005634(nucleus);GO:0005654(nucleoplasm);GO:0005665(RNA polymerase II, core complex);GO:0005666(RNA polymerase III complex);GO:0005736(RNA polymerase I complex);GO:0005829(cytosol);GO:0006283(transcription-coupled nucleotide-excision repair);GO:0…	03020(RNA polymerase);04623(Cytosolic DNA-sensing pathway);05016(Huntington disease);05016(Huntington disease)	NA	NA	RNA polymerase II subunit L [Source:HGNC Symbol;Acc:HGNC:9199]	protein_coding;nonsense_mediated_decay	305.924	280.792	263.89	188.1	198.48	215.283	1.41329	0.499057	0.000341655	0.0122314	up	no
ENSG00000164294	GPX8	ENST00000515370;ENST00000503787;ENST00000506123;ENST00000511617;ENST00000296734;ENST00000502733;ENST00000514317;ENST00000505096	GO:0004601(peroxidase activity);GO:0004602(glutathione peroxidase activity);GO:0005515(protein binding);GO:0005788(endoplasmic reticulum lumen);GO:0006979(response to oxidative stress);GO:0016020(membrane);GO:0016021(integral component of membrane);GO:0016491(oxidoreductase activity);GO:0034599(cellular response to oxidative stress);GO:0055114(oxidation-reduction process);GO:0098869(cellular oxid…	00480(Glutathione metabolism);00590(Arachidonic acid metabolism);04918(Thyroid hormone synthesis);04918(Thyroid hormone synthesis)	K00432	EC:1.11.1.9	glutathione peroxidase 8 (putative) [Source:HGNC Symbol;Acc:HGNC:33100]	protein_coding;processed_transcript;retained_intron	5.6391	4.31642	7.94925	11.7904	10.2634	10.3024	0.553363	-0.853701	0.000343876	0.0122807	down	no
ENSG00000149091	DGKZ	ENST00000528173;ENST00000456247;ENST00000421244;ENST00000527211;ENST00000527911;ENST00000524984;ENST00000529698;ENST00000534802;ENST00000532868;ENST00000318201;ENST00000533376;ENST00000531879;ENST00000524869;ENST00000532941;ENST00000527903;ENST00000524448;ENST00000529660;ENST00000534215;ENST00000343674;ENST00000454345;ENST00000525242;ENST00000527674;ENST00000525434;ENST00000528615	GO:0000166(nucleotide binding);GO:0003951(NAD+ kinase activity);GO:0004143(diacylglycerol kinase activity);GO:0005515(protein binding);GO:0005524(ATP binding);GO:0005634(nucleus);GO:0005737(cytoplasm);GO:0005829(cytosol);GO:0005886(plasma membrane);GO:0006654(phosphatidic acid biosynthetic process);GO:0007165(signal transduction);GO:0007205(protein kinase C-activating G protein-coupled receptor s…	00561(Glycerolipid metabolism);00564(Glycerophospholipid metabolism);04070(Phosphatidylinositol signaling system);04072(Phospholipase D signaling pathway);05231(Choline metabolism in cancer);05231(Choline metabolism in cancer)	K00901	EC:2.7.1.107	diacylglycerol kinase zeta [Source:HGNC Symbol;Acc:HGNC:2857]	retained_intron;protein_coding;nonsense_mediated_decay;processed_transcript	7.23111	6.12976	6.26598	4.47476	4.69827	4.14451	1.47376	0.559501	0.000346426	0.0123414	up	no
ENSG00000184254	ALDH1A3	ENST00000346623;ENST00000560555;ENST00000329841;ENST00000561338;ENST00000558033;ENST00000558869;ENST00000557963	GO:0001758(retinal dehydrogenase activity);GO:0002072(optic cup morphogenesis involved in camera-type eye development);GO:0002138(retinoic acid biosynthetic process);GO:0004029(aldehyde dehydrogenase (NAD+) activity);GO:0004030(aldehyde dehydrogenase [NAD(P)+] activity);GO:0005737(cytoplasm);GO:0005829(cytosol);GO:0007626(locomotory behavior);GO:0016491(oxidoreductase activity);GO:0016620(oxidore…	00010(Glycolysis / Gluconeogenesis);00340(Histidine metabolism);00350(Tyrosine metabolism);00360(Phenylalanine metabolism);00410(beta-Alanine metabolism);00980(Metabolism of xenobiotics by cytochrome P450);00982(Drug metabolism - cytochrome P450);05204(Chemical carcinogenesis);05204(Chemical carcinogenesis)	NA	NA	aldehyde dehydrogenase 1 family member A3 [Source:HGNC Symbol;Acc:HGNC:409]	protein_coding;processed_transcript;nonsense_mediated_decay;retained_intron	38.2773	40.6796	41.4586	29.8531	29.5825	27.2015	1.38988	0.474966	0.000348811	0.012396	up	no
ENSG00000196517	SLC6A9	ENST00000673836;ENST00000372310;ENST00000372306;ENST00000492434;ENST00000372307;ENST00000475075;ENST00000360584;ENST00000533007;ENST00000357730;ENST00000489764;ENST00000528803;ENST00000466926	GO:0001504(neurotransmitter uptake);GO:0003333(amino acid transmembrane transport);GO:0005283(amino acid:sodium symporter activity);GO:0005328(neurotransmitter:sodium symporter activity);GO:0005768(endosome);GO:0005886(plasma membrane);GO:0005887(integral component of plasma membrane);GO:0006836(neurotransmitter transport);GO:0006865(amino acid transport);GO:0009925(basal plasma membrane);GO:0014…	04721(Synaptic vesicle cycle);04721(Synaptic vesicle cycle)	NA	NA	solute carrier family 6 member 9 [Source:HGNC Symbol;Acc:HGNC:11056]	protein_coding;processed_transcript;retained_intron	2.82571	2.64516	2.78756	5.43087	3.92495	5.38211	0.560351	-0.835596	0.000353032	0.0125154	down	no
ENSG00000119333	WDR34	ENST00000372715;ENST00000473486;ENST00000419989;ENST00000483181;ENST00000480613;ENST00000451652	GO:0005515(protein binding);GO:0005737(cytoplasm);GO:0005814(centriole);GO:0005829(cytosol);GO:0005856(cytoskeleton);GO:0005868(cytoplasmic dynein complex);GO:0005929(cilium);GO:0005930(axoneme);GO:0007018(microtubule-based movement);GO:0035735(intraciliary transport involved in cilium assembly);GO:0036064(ciliary basal body);GO:0042073(intraciliary transport);GO:0042995(cell projection);GO:00455…	NA	K22868	NA	WD repeat domain 34 [Source:HGNC Symbol;Acc:HGNC:28296]	protein_coding;processed_transcript	31.5305	29.0873	25.6355	19.1374	19.464	20.1423	1.4683	0.554146	0.000358133	0.0126561	up	no
ENSG00000091622	PITPNM3	ENST00000262483;ENST00000575201;ENST00000572795;ENST00000576664;ENST00000421306	GO:0004620(phospholipase activity);GO:0005509(calcium ion binding);GO:0005515(protein binding);GO:0005548(phospholipid transporter activity);GO:0005737(cytoplasm);GO:0005829(cytosol);GO:0006661(phosphatidylinositol biosynthetic process);GO:0008289(lipid binding);GO:0012505(endomembrane system);GO:0015914(phospholipid transport);GO:0016020(membrane);GO:0030134(COPII-coated ER to Golgi transport ve…	NA	NA	NA	PITPNM family member 3 [Source:HGNC Symbol;Acc:HGNC:21043]	protein_coding;retained_intron;processed_transcript	0.139514	0.131164	0.143706	0.0677983	0.0194807	0.0244263	3.70962	1.89127	0.000358742	0.0126561	up	yes
ENSG00000150627	WDR17	ENST00000280190;ENST00000508596;ENST00000507824;ENST00000505894;ENST00000443118;ENST00000509792;ENST00000508773;ENST00000513261	GO:0005515(protein binding);GO:0016020(membrane);GO:0016021(integral component of membrane);GO:0016021(integral component of membrane)	NA	NA	NA	WD repeat domain 17 [Source:HGNC Symbol;Acc:HGNC:16661]	protein_coding;processed_transcript;retained_intron;nonsense_mediated_decay	0.171476	0.225512	0.271002	0.623945	0.61867	0.446396	0.395492	-1.33828	0.000361669	0.0127285	down	yes
ENSG00000130940	CASZ1	ENST00000496432;ENST00000377022;ENST00000344008;ENST00000490176;ENST00000472814;ENST00000492173;ENST00000478524;ENST00000478728;ENST00000447850	GO:0003676(nucleic acid binding);GO:0003677(DNA binding);GO:0005634(nucleus);GO:0005654(nucleoplasm);GO:0005829(cytosol);GO:0006355(regulation of transcription, DNA-templated);GO:0007275(multicellular organism development);GO:0043231(intracellular membrane-bounded organelle);GO:0045664(regulation of neuron differentiation);GO:0045893(positive regulation of transcription, DNA-templated);GO:0046872…	NA	NA	NA	castor zinc finger 1 [Source:HGNC Symbol;Acc:HGNC:26002]	retained_intron;protein_coding;processed_transcript	2.49616	2.5743	2.33601	1.54128	1.56732	1.57588	1.58107	0.660899	0.000363013	0.0127449	up	no
ENSG00000184500	PROS1	ENST00000650591;ENST00000394236;ENST00000649585;ENST00000348974;ENST00000648381;ENST00000488658;ENST00000647936;ENST00000407433;ENST00000648721;ENST00000472684;ENST00000649103;ENST00000648853	GO:0000139(Golgi membrane);GO:0002576(platelet degranulation);GO:0004866(endopeptidase inhibitor activity);GO:0005509(calcium ion binding);GO:0005576(extracellular region);GO:0005615(extracellular space);GO:0005789(endoplasmic reticulum membrane);GO:0005796(Golgi lumen);GO:0005886(plasma membrane);GO:0006888(endoplasmic reticulum to Golgi vesicle-mediated transport);GO:0007596(blood coagulation);…	04610(Complement and coagulation cascades);04610(Complement and coagulation cascades)	NA	NA	protein S [Source:HGNC Symbol;Acc:HGNC:9456]	protein_coding;nonsense_mediated_decay;processed_transcript;retained_intron	3.70566	5.89952	6.92517	10.306	9.51255	9.16025	0.57043	-0.809878	0.000367804	0.012882	down	no
ENSG00000007376	RPUSD1	ENST00000567114;ENST00000563560;ENST00000562070;ENST00000565809;ENST00000569601;ENST00000565377;ENST00000561734;ENST00000007264;ENST00000565503;ENST00000567283	GO:0000455(enzyme-directed rRNA pseudouridine synthesis);GO:0001522(pseudouridine synthesis);GO:0003674(molecular_function);GO:0003723(RNA binding);GO:0005575(cellular_component);GO:0008150(biological_process);GO:0009451(RNA modification);GO:0009982(pseudouridine synthase activity);GO:0009982(pseudouridine synthase activity)	NA	NA	NA	RNA pseudouridine synthase domain containing 1 [Source:HGNC Symbol;Acc:HGNC:14173]	protein_coding;nonsense_mediated_decay	12.3955	11.0101	13.0652	7.07139	7.46752	8.64697	1.57298	0.653498	0.000388687	0.0135187	up	no
ENSG00000072422	RHOBTB1	ENST00000337910;ENST00000357917;ENST00000461910;ENST00000496237;ENST00000483488;ENST00000490827	GO:0000166(nucleotide binding);GO:0003924(GTPase activity);GO:0005515(protein binding);GO:0005525(GTP binding);GO:0005737(cytoplasm);GO:0005829(cytosol);GO:0005856(cytoskeleton);GO:0005886(plasma membrane);GO:0005938(cell cortex);GO:0007015(actin filament organization);GO:0007264(small GTPase mediated signal transduction);GO:0008360(regulation of cell shape);GO:0019901(protein kinase binding);GO:…	04120(Ubiquitin mediated proteolysis);04120(Ubiquitin mediated proteolysis)	K07868	NA	Rho related BTB domain containing 1 [Source:HGNC Symbol;Acc:HGNC:18738]	protein_coding;processed_transcript	0.313586	0.384357	0.340602	1.1706	0.790268	0.694322	0.391139	-1.35425	0.000389011	0.0135187	down	yes
ENSG00000169504	CLIC4	ENST00000374379;ENST00000497755;ENST00000488683;ENST00000489758	GO:0001525(angiogenesis);GO:0001886(endothelial cell morphogenesis);GO:0005244(voltage-gated ion channel activity);GO:0005254(chloride channel activity);GO:0005515(protein binding);GO:0005622(intracellular);GO:0005634(nucleus);GO:0005737(cytoplasm);GO:0005739(mitochondrion);GO:0005813(centrosome);GO:0005815(microtubule organizing center);GO:0005829(cytosol);GO:0005856(cytoskeleton);GO:0005886(pla…	NA	K05024	NA	chloride intracellular channel 4 [Source:HGNC Symbol;Acc:HGNC:13518]	protein_coding;processed_transcript;nonsense_mediated_decay	52.0766	61.302	70.6113	93.2436	91.8663	89.3546	0.670359	-0.576993	0.000390075	0.0135187	down	no
ENSG00000133321	PLAAT4	ENST00000255688;ENST00000439013;ENST00000354445;ENST00000544107;ENST00000537871	GO:0004623(phospholipase A2 activity);GO:0005515(protein binding);GO:0005737(cytoplasm);GO:0005829(cytosol);GO:0006629(lipid metabolic process);GO:0006644(phospholipid metabolic process);GO:0008285(negative regulation of cell population proliferation);GO:0008970(phospholipase A1 activity);GO:0016020(membrane);GO:0016021(integral component of membrane);GO:0016042(lipid catabolic process);GO:001641…	NA	K23266	NA	phospholipase A and acyltransferase 4 [Source:HGNC Symbol;Acc:HGNC:9869]	protein_coding;processed_transcript	0.0869345	0.338903	0.233715	1.01019	0.7971	0.851359	0.248078	-2.01114	0.000390246	0.0135187	down	yes
ENSG00000100889	PCK2	ENST00000559250;ENST00000396973;ENST00000558674;ENST00000557969;ENST00000216780;ENST00000545054;ENST00000558096;ENST00000559171;ENST00000559837;ENST00000561286;ENST00000560106;ENST00000560657;ENST00000559584;ENST00000560736;ENST00000559503;ENST00000561050	GO:0000166(nucleotide binding);GO:0004611(phosphoenolpyruvate carboxykinase activity);GO:0004613(phosphoenolpyruvate carboxykinase (GTP) activity);GO:0005515(protein binding);GO:0005525(GTP binding);GO:0005739(mitochondrion);GO:0005759(mitochondrial matrix);GO:0005829(cytosol);GO:0006090(pyruvate metabolic process);GO:0006094(gluconeogenesis);GO:0016301(kinase activity);GO:0016310(phosphorylation…	00010(Glycolysis / Gluconeogenesis);00020(Citrate cycle (TCA cycle));00620(Pyruvate metabolism);03320(PPAR signaling pathway);04068(FoxO signaling pathway);04151(PI3K-Akt signaling pathway);04152(AMPK signaling pathway);04910(Insulin signaling pathway);04920(Adipocytokine signaling pathway);04922(Glucagon signaling pathway);04931(Insulin resistance);04964(Proximal tubule bicarbonate reclamation);…	NA	NA	phosphoenolpyruvate carboxykinase 2, mitochondrial [Source:HGNC Symbol;Acc:HGNC:8725]	protein_coding;retained_intron;nonsense_mediated_decay;processed_transcript	5.80197	6.27414	6.30195	9.88406	8.25484	15.3808	0.548277	-0.867022	0.000390866	0.0135187	down	no
ENSG00000079931	MOXD1	ENST00000367963;ENST00000489128;ENST00000336749;ENST00000392401	GO:0003824(catalytic activity);GO:0004497(monooxygenase activity);GO:0004500(dopamine beta-monooxygenase activity);GO:0005507(copper ion binding);GO:0005515(protein binding);GO:0005615(extracellular space);GO:0005737(cytoplasm);GO:0005783(endoplasmic reticulum);GO:0005789(endoplasmic reticulum membrane);GO:0006589(octopamine biosynthetic process);GO:0016020(membrane);GO:0016021(integral component…	NA	NA	NA	monooxygenase DBH like 1 [Source:HGNC Symbol;Acc:HGNC:21063]	protein_coding;processed_transcript	0.234426	0.213975	0.165197	0.778231	0.64425	0.400238	0.336639	-1.57072	0.000391564	0.0135187	down	yes
ENSG00000006625	GGCT	ENST00000426081;ENST00000409144;ENST00000275428;ENST00000440082;ENST00000447901;ENST00000409390;ENST00000005374;ENST00000409436	GO:0001836(release of cytochrome c from mitochondria);GO:0003839(gamma-glutamylcyclotransferase activity);GO:0005829(cytosol);GO:0006750(glutathione biosynthetic process);GO:0016829(lyase activity);GO:0042803(protein homodimerization activity);GO:0070062(extracellular exosome);GO:0070062(extracellular exosome)	00480(Glutathione metabolism);00480(Glutathione metabolism)	K00682	EC:4.3.2.9	gamma-glutamylcyclotransferase [Source:HGNC Symbol;Acc:HGNC:21705]	nonsense_mediated_decay;protein_coding	9.37676	11.8556	10.6031	5.97613	6.32301	6.05397	1.73461	0.79461	0.000393094	0.0135394	up	no
ENSG00000247077	PGAM5	ENST00000498926;ENST00000317555;ENST00000543955;ENST00000454808	GO:0004721(phosphoprotein phosphatase activity);GO:0004722(protein serine/threonine phosphatase activity);GO:0005096(GTPase activator activity);GO:0005515(protein binding);GO:0005739(mitochondrion);GO:0005741(mitochondrial outer membrane);GO:0006470(protein dephosphorylation);GO:0012501(programmed cell death);GO:0016020(membrane);GO:0016021(integral component of membrane);GO:0016236(macroautophag…	04137(Mitophagy - animal);04217(Necroptosis);04668(TNF signaling pathway);04668(TNF signaling pathway)	K15637	EC:3.1.3.16	PGAM family member 5, mitochondrial serine/threonine protein phosphatase [Source:HGNC Symbol;Acc:HGNC:28763]	protein_coding	38.1144	36.5071	33.7745	23.9348	26.7495	25.8301	1.41668	0.502509	0.000394191	0.0135451	up	no
ENSG00000262049	AC139530	ENST00000575312	NA	NA	NA	NA	novel transcript, antisense to HGS	lncRNA	4.39828	4.22622	4.19397	0.965476	2.02074	2.43248	2.3656	1.24221	0.000400181	0.0137185	up	yes
ENSG00000171067	C11orf24	ENST00000304271;ENST00000533310;ENST00000529339;ENST00000532969;ENST00000529590;ENST00000527280;ENST00000531745;ENST00000530166;ENST00000532534	GO:0005515(protein binding);GO:0005794(Golgi apparatus);GO:0005886(plasma membrane);GO:0016020(membrane);GO:0016021(integral component of membrane);GO:0016021(integral component of membrane)	NA	NA	NA	chromosome 11 open reading frame 24 [Source:HGNC Symbol;Acc:HGNC:1174]	protein_coding;retained_intron;processed_transcript	8.24911	8.20592	5.61626	4.0314	4.14627	4.70048	1.71385	0.777245	0.00040116	0.0137197	up	no
ENSG00000087266	SH3BP2	ENST00000356331;ENST00000515802;ENST00000508385;ENST00000503393;ENST00000510204;ENST00000513069;ENST00000512014;ENST00000510193;ENST00000504294;ENST00000508338;ENST00000511747;ENST00000452765;ENST00000515737;ENST00000513020;ENST00000506932;ENST00000510074;ENST00000511185;ENST00000504450;ENST00000511237;ENST00000515183;ENST00000513095;ENST00000512131;ENST00000435136;ENST00000505941;ENST00000503219…	GO:0001784(phosphotyrosine residue binding);GO:0005070(SH3/SH2 adaptor activity);GO:0005515(protein binding);GO:0007165(signal transduction);GO:0017124(SH3 domain binding);GO:0017124(SH3 domain binding)	04650(Natural killer cell mediated cytotoxicity);04650(Natural killer cell mediated cytotoxicity)	K07984	NA	SH3 domain binding protein 2 [Source:HGNC Symbol;Acc:HGNC:10825]	protein_coding;retained_intron;processed_transcript;nonsense_mediated_decay	3.14204	1.22374	1.07384	4.76174	3.75543	4.54281	0.41651	-1.26358	0.00040892	0.0139522	down	yes
ENSG00000272398	CD24	ENST00000619133;ENST00000606017;ENST00000621311;ENST00000620405;ENST00000622315;ENST00000619869;ENST00000615659;ENST00000610952	GO:0001666(response to hypoxia);GO:0001775(cell activation);GO:0001959(regulation of cytokine-mediated signaling pathway);GO:0002237(response to molecule of bacterial origin);GO:0002768(immune response-regulating cell surface receptor signaling pathway);GO:0005515(protein binding);GO:0005886(plasma membrane);GO:0007155(cell adhesion);GO:0007204(positive regulation of cytosolic calcium ion concent…	04640(Hematopoietic cell lineage);04640(Hematopoietic cell lineage)	K06469	NA	CD24 molecule [Source:HGNC Symbol;Acc:HGNC:1645]	protein_coding;processed_transcript	10.3804	12.0798	11.4487	18.0766	19.446	16.4	0.628844	-0.669226	0.000413891	0.0140888	down	no
ENSG00000011105	TSPAN9	ENST00000011898;ENST00000537971;ENST00000649909;ENST00000492305;ENST00000539631;ENST00000444315;ENST00000431374;ENST00000640568;ENST00000407263	GO:0003674(molecular_function);GO:0005886(plasma membrane);GO:0005887(integral component of plasma membrane);GO:0005925(focal adhesion);GO:0008150(biological_process);GO:0016020(membrane);GO:0016021(integral component of membrane);GO:0097197(tetraspanin-enriched microdomain);GO:0097197(tetraspanin-enriched microdomain)	NA	K17350	NA	tetraspanin 9 [Source:HGNC Symbol;Acc:HGNC:21640]	protein_coding;processed_transcript;retained_intron;nonsense_mediated_decay	1.10602	1.21073	0.990975	2.08488	2.0296	2.20045	0.523793	-0.93293	0.000421977	0.014315	down	no
ENSG00000113739	STC2	ENST00000265087;ENST00000520648;ENST00000520593;ENST00000519511;ENST00000518455	GO:0005179(hormone activity);GO:0005576(extracellular region);GO:0005615(extracellular space);GO:0005783(endoplasmic reticulum);GO:0005788(endoplasmic reticulum lumen);GO:0005794(Golgi apparatus);GO:0006874(cellular calcium ion homeostasis);GO:0006979(response to oxidative stress);GO:0007165(signal transduction);GO:0007566(embryo implantation);GO:0010629(negative regulation of gene expression);GO…	NA	NA	NA	stanniocalcin 2 [Source:HGNC Symbol;Acc:HGNC:11374]	protein_coding;processed_transcript;retained_intron	29.8128	28.8337	26.9092	47.3361	36.7863	46.4209	0.655382	-0.609592	0.000423797	0.014315	down	no
ENSG00000171241	SHCBP1	ENST00000303383;ENST00000567698;ENST00000563219;ENST00000569702;ENST00000564272;ENST00000565887;ENST00000566016	GO:0005515(protein binding);GO:0005737(cytoplasm);GO:0005819(spindle);GO:0005856(cytoskeleton);GO:0008543(fibroblast growth factor receptor signaling pathway);GO:0030496(midbody);GO:0042169(SH2 domain binding);GO:2000177(regulation of neural precursor cell proliferation);GO:2000177(regulation of neural precursor cell proliferation)	NA	NA	NA	SHC binding and spindle associated 1 [Source:HGNC Symbol;Acc:HGNC:29547]	protein_coding;retained_intron;processed_transcript	7.33846	7.81426	8.69178	5.13093	5.75593	5.05003	1.49618	0.581286	0.000423956	0.014315	up	no
ENSG00000258818	RNASE4	ENST00000555835;ENST00000397995;ENST00000555597	GO:0003676(nucleic acid binding);GO:0004518(nuclease activity);GO:0004519(endonuclease activity);GO:0004522(ribonuclease A activity);GO:0004540(ribonuclease activity);GO:0005576(extracellular region);GO:0005615(extracellular space);GO:0006379(mRNA cleavage);GO:0016787(hydrolase activity);GO:0090305(nucleic acid phosphodiester bond hydrolysis);GO:0090501(RNA phosphodiester bond hydrolysis);GO:0090…	NA	NA	NA	ribonuclease A family member 4 [Source:HGNC Symbol;Acc:HGNC:10047]	protein_coding	1.79032	2.21983	2.19064	4.30915	4.20443	4.26347	0.485307	-1.04303	0.000424475	0.014315	down	yes
ENSG00000081052	COL4A4	ENST00000396625;ENST00000643379	GO:0005201(extracellular matrix structural constituent);GO:0005576(extracellular region);GO:0005581(collagen trimer);GO:0005587(collagen type IV trimer);GO:0005604(basement membrane);GO:0005615(extracellular space);GO:0005788(endoplasmic reticulum lumen);GO:0030020(extracellular matrix structural constituent conferring tensile strength);GO:0030198(extracellular matrix organization);GO:0031012(ext…	04151(PI3K-Akt signaling pathway);04510(Focal adhesion);04512(ECM-receptor interaction);04926(Relaxin signaling pathway);04933(AGE-RAGE signaling pathway in diabetic complications);04974(Protein digestion and absorption);05146(Amoebiasis);05165(Human papillomavirus infection);05200(Pathways in cancer);05222(Small cell lung cancer);05222(Small cell lung cancer)	NA	NA	collagen type IV alpha 4 chain [Source:HGNC Symbol;Acc:HGNC:2206]	protein_coding	0.284366	0.28149	0.26911	0.673533	0.582782	0.606054	0.448335	-1.15735	0.000429569	0.0144532	down	yes
ENSG00000137309	HMGA1	ENST00000311487;ENST00000401473;ENST00000374116;ENST00000447654;ENST00000347617;ENST00000674029;ENST00000478214	GO:0000785(chromatin);GO:0000987(cis-regulatory region sequence-specific DNA binding);GO:0003677(DNA binding);GO:0003680(AT DNA binding);GO:0003682(chromatin binding);GO:0003713(transcription coactivator activity);GO:0003906(DNA-(apurinic or apyrimidinic site) endonuclease activity);GO:0005515(protein binding);GO:0005634(nucleus);GO:0005654(nucleoplasm);GO:0005667(transcription factor complex);GO…	NA	K09282	NA	high mobility group AT-hook 1 [Source:HGNC Symbol;Acc:HGNC:5010]	protein_coding;processed_transcript	432.755	390.427	366.607	281.302	269.46	302.626	1.39419	0.479431	0.000434421	0.0145827	up	no
ENSG00000119950	MXI1	ENST00000239007;ENST00000332674;ENST00000650696;ENST00000651557;ENST00000650900;ENST00000369612;ENST00000651848;ENST00000652323;ENST00000650752;ENST00000393134;ENST00000651225;ENST00000651004;ENST00000652028;ENST00000651112;ENST00000650952;ENST00000650810;ENST00000484030;ENST00000651866;ENST00000651811;ENST00000652604;ENST00000485566;ENST00000651613;ENST00000652243;ENST00000651167;ENST00000453116…	GO:0000122(negative regulation of transcription by RNA polymerase II);GO:0000790(nuclear chromatin);GO:0000977(RNA polymerase II regulatory region sequence-specific DNA binding);GO:0000981(DNA-binding transcription factor activity, RNA polymerase II-specific);GO:0001227(DNA-binding transcription repressor activity, RNA polymerase II-specific);GO:0003677(DNA binding);GO:0005515(protein binding);GO…	NA	K09114	NA	MAX interactor 1, dimerization protein [Source:HGNC Symbol;Acc:HGNC:7534]	protein_coding;nonsense_mediated_decay;processed_transcript	0.858202	1.93025	0.807416	3.23792	2.10535	3.44512	0.40916	-1.28926	0.000436995	0.0146353	down	yes
ENSG00000070087	PFN2	ENST00000481767;ENST00000452853;ENST00000468323;ENST00000239940;ENST00000461930;ENST00000494827;ENST00000498307;ENST00000481275;ENST00000498169;ENST00000497148;ENST00000497060;ENST00000489155;ENST00000423691;ENST00000475518;ENST00000461868;ENST00000460404;ENST00000490975;ENST00000649949	GO:0003779(actin binding);GO:0003785(actin monomer binding);GO:0005515(protein binding);GO:0005546(phosphatidylinositol-4,5-bisphosphate binding);GO:0005737(cytoplasm);GO:0005856(cytoskeleton);GO:0010633(negative regulation of epithelial cell migration);GO:0016020(membrane);GO:0016021(integral component of membrane);GO:0016887(ATPase activity);GO:0030036(actin cytoskeleton organization);GO:003083…	04015(Rap1 signaling pathway);04810(Regulation of actin cytoskeleton);05131(Shigellosis);05132(Salmonella infection);05132(Salmonella infection)	K05759	NA	profilin 2 [Source:HGNC Symbol;Acc:HGNC:8882]	protein_coding;nonsense_mediated_decay;retained_intron	49.3502	47.5164	44.7176	57.0469	85.0043	82.7496	0.62982	-0.666988	0.000440169	0.0147077	down	no
ENSG00000181026	AEN	ENST00000332810;ENST00000558327;ENST00000557927;ENST00000560174;ENST00000559528;ENST00000557787	GO:0003676(nucleic acid binding);GO:0004518(nuclease activity);GO:0004527(exonuclease activity);GO:0005515(protein binding);GO:0005634(nucleus);GO:0005654(nucleoplasm);GO:0005730(nucleolus);GO:0006915(apoptotic process);GO:0006974(cellular response to DNA damage stimulus);GO:0010212(response to ionizing radiation);GO:0016787(hydrolase activity);GO:0031965(nuclear membrane);GO:0042771(intrinsic ap…	NA	K18340	EC:3.1.-.-	apoptosis enhancing nuclease [Source:HGNC Symbol;Acc:HGNC:25722]	protein_coding;retained_intron	10.5912	8.75072	9.01583	6.22964	6.35024	6.39381	1.49459	0.579745	0.00044497	0.0147843	up	no
ENSG00000136381	IREB2	ENST00000258886;ENST00000560440;ENST00000560840;ENST00000559091;ENST00000559215;ENST00000559427;ENST00000558570;ENST00000559676;ENST00000560454;ENST00000558525	GO:0003723(RNA binding);GO:0003994(aconitate hydratase activity);GO:0005515(protein binding);GO:0005737(cytoplasm);GO:0005739(mitochondrion);GO:0005829(cytosol);GO:0006099(tricarboxylic acid cycle);GO:0006101(citrate metabolic process);GO:0006417(regulation of translation);GO:0006782(protoporphyrinogen IX biosynthetic process);GO:0006826(iron ion transport);GO:0006879(cellular iron ion homeostasi…	NA	K22416	NA	iron responsive element binding protein 2 [Source:HGNC Symbol;Acc:HGNC:6115]	protein_coding;nonsense_mediated_decay;processed_transcript;retained_intron	3.17598	4.10803	4.63783	7.11113	6.19734	5.76784	0.624956	-0.678175	0.000446085	0.0147843	down	no
ENSG00000198743	SLC5A3	ENST00000381151	GO:0005365(myo-inositol transmembrane transporter activity);GO:0005367(myo-inositol:sodium symporter activity);GO:0005412(glucose:sodium symporter activity);GO:0005886(plasma membrane);GO:0005887(integral component of plasma membrane);GO:0006020(inositol metabolic process);GO:0006811(ion transport);GO:0006814(sodium ion transport);GO:0007422(peripheral nervous system development);GO:0015146(pento…	NA	NA	NA	solute carrier family 5 member 3 [Source:HGNC Symbol;Acc:HGNC:11038]	protein_coding	7.0691	9.5259	13.1367	18.4344	16.679	14.4534	0.599832	-0.73737	0.000446297	0.0147843	down	no
ENSG00000180834	MAP6D1	ENST00000318631;ENST00000445426;ENST00000431348;ENST00000463801	GO:0000226(microtubule cytoskeleton organization);GO:0005516(calmodulin binding);GO:0005737(cytoplasm);GO:0005794(Golgi apparatus);GO:0005798(Golgi-associated vesicle);GO:0005801(cis-Golgi network);GO:0005856(cytoskeleton);GO:0005874(microtubule);GO:0007026(negative regulation of microtubule depolymerization);GO:0008017(microtubule binding);GO:0018009(N-terminal peptidyl-L-cysteine N-palmitoylati…	NA	NA	NA	MAP6 domain containing 1 [Source:HGNC Symbol;Acc:HGNC:25753]	protein_coding;nonsense_mediated_decay;processed_transcript	2.6882	2.09951	1.62561	0.568697	0.00989269	0.0117529	10.8637	3.44145	0.00044653	0.0147843	up	yes
ENSG00000167670	CHAF1A	ENST00000301280;ENST00000587368;ENST00000585371;ENST00000587739;ENST00000585854;ENST00000589648;ENST00000587580	GO:0000790(nuclear chromatin);GO:0003682(chromatin binding);GO:0005515(protein binding);GO:0005634(nucleus);GO:0006260(DNA replication);GO:0006281(DNA repair);GO:0006334(nucleosome assembly);GO:0006335(DNA replication-dependent nucleosome assembly);GO:0006974(cellular response to DNA damage stimulus);GO:0007049(cell cycle);GO:0031497(chromatin assembly);GO:0032991(protein-containing complex);GO:0…	NA	K10750	NA	chromatin assembly factor 1 subunit A [Source:HGNC Symbol;Acc:HGNC:1910]	protein_coding;processed_transcript;nonsense_mediated_decay	13.6192	13.6288	14.0004	9.62327	9.41026	9.42401	1.44947	0.535529	0.000447916	0.0147965	up	no
ENSG00000111907	TPD52L1	ENST00000528193;ENST00000392482;ENST00000571678;ENST00000532423;ENST00000304877;ENST00000524679;ENST00000576089;ENST00000534368;ENST00000527711;ENST00000368402;ENST00000368388;ENST00000532978;ENST00000392483;ENST00000534199;ENST00000532429;ENST00000534000;ENST00000530868	GO:0000086(G2/M transition of mitotic cell cycle);GO:0005515(protein binding);GO:0005737(cytoplasm);GO:0042802(identical protein binding);GO:0042803(protein homodimerization activity);GO:0043406(positive regulation of MAP kinase activity);GO:0046330(positive regulation of JNK cascade);GO:0048471(perinuclear region of cytoplasm);GO:2001235(positive regulation of apoptotic signaling pathway);GO:200…	NA	NA	NA	TPD52 like 1 [Source:HGNC Symbol;Acc:HGNC:12006]	protein_coding;retained_intron;processed_transcript	0.0205369	0.0710342	0.0296178	0.205721	0.117193	0.176944	0.242447	-2.04426	0.000452122	0.0149016	down	yes
ENSG00000166025	AMOTL1	ENST00000317829;ENST00000433060;ENST00000299004;ENST00000539727;ENST00000537191	GO:0001525(angiogenesis);GO:0003365(establishment of cell polarity involved in ameboidal cell migration);GO:0005515(protein binding);GO:0005829(cytosol);GO:0005886(plasma membrane);GO:0005923(bicellular tight junction);GO:0008180(COP9 signalosome);GO:0016055(Wnt signaling pathway);GO:0016324(apical plasma membrane);GO:0030027(lamellipodium);GO:0030036(actin cytoskeleton organization);GO:0030054(c…	04530(Tight junction);04530(Tight junction)	K06104	NA	angiomotin like 1 [Source:HGNC Symbol;Acc:HGNC:17811]	protein_coding;processed_transcript;retained_intron	8.38582	8.45849	8.14182	5.77598	6.10787	5.80874	1.41224	0.497983	0.000457611	0.0150441	up	no
ENSG00000156011	PSD3	ENST00000286485;ENST00000327040;ENST00000519851;ENST00000519633;ENST00000519653;ENST00000523619;ENST00000521841;ENST00000518303;ENST00000614430;ENST00000518315;ENST00000521475;ENST00000521027;ENST00000428502;ENST00000520789;ENST00000440756;ENST00000520858;ENST00000521878;ENST00000615573;ENST00000518963;ENST00000517971	GO:0005085(guanyl-nucleotide exchange factor activity);GO:0005086(ARF guanyl-nucleotide exchange factor activity);GO:0005515(protein binding);GO:0005543(phospholipid binding);GO:0005886(plasma membrane);GO:0014069(postsynaptic density);GO:0016020(membrane);GO:0030054(cell junction);GO:0032012(regulation of ARF protein signal transduction);GO:0032587(ruffle membrane);GO:0042995(cell projection);GO…	04144(Endocytosis);04144(Endocytosis)	K12494	NA	pleckstrin and Sec7 domain containing 3 [Source:HGNC Symbol;Acc:HGNC:19093]	protein_coding;retained_intron;processed_transcript;nonsense_mediated_decay	1.07209	1.30312	1.61792	2.4574	2.33992	2.00998	0.586596	-0.769562	0.000458516	0.0150441	down	no
ENSG00000018408	WWTR1	ENST00000360632;ENST00000494754;ENST00000485352;ENST00000475579;ENST00000471586;ENST00000465804;ENST00000472417;ENST00000474080;ENST00000479238;ENST00000467467;ENST00000485244;ENST00000460517	GO:0000122(negative regulation of transcription by RNA polymerase II);GO:0001649(osteoblast differentiation);GO:0001894(tissue homeostasis);GO:0001933(negative regulation of protein phosphorylation);GO:0003015(heart process);GO:0003713(transcription coactivator activity);GO:0003714(transcription corepressor activity);GO:0005515(protein binding);GO:0005634(nucleus);GO:0005654(nucleoplasm);GO:00056…	04390(Hippo signaling pathway);04392(Hippo signaling pathway - multiple species);04392(Hippo signaling pathway - multiple species)	K16820	NA	WW domain containing transcription regulator 1 [Source:HGNC Symbol;Acc:HGNC:24042]	protein_coding;nonsense_mediated_decay;processed_transcript;retained_intron	20.4659	25.0341	27.0143	36.6641	37.6816	33.7538	0.670811	-0.576022	0.000459636	0.0150469	down	no
ENSG00000140299	BNIP2	ENST00000415213;ENST00000439052;ENST00000267859;ENST00000477543;ENST00000560458;ENST00000464390;ENST00000560776;ENST00000448414;ENST00000478981;ENST00000417312;ENST00000612191;ENST00000557987;ENST00000607373	GO:0001824(blastocyst development);GO:0004309(exopolyphosphatase activity);GO:0005096(GTPase activator activity);GO:0005509(calcium ion binding);GO:0005515(protein binding);GO:0005635(nuclear envelope);GO:0005737(cytoplasm);GO:0005814(centriole);GO:0005829(cytosol);GO:0006798(polyphosphate catabolic process);GO:0006915(apoptotic process);GO:0007098(centrosome cycle);GO:0016020(membrane);GO:001602…	NA	NA	NA	BCL2 interacting protein 2 [Source:HGNC Symbol;Acc:HGNC:1083]	protein_coding;retained_intron;nonsense_mediated_decay;processed_transcript	3.25717	4.55944	5.93192	9.37678	7.64877	6.85855	0.575635	-0.796773	0.000464933	0.0151861	down	no
ENSG00000062822	POLD1	ENST00000595904;ENST00000601098;ENST00000644560;ENST00000600746;ENST00000440232;ENST00000600859;ENST00000596648;ENST00000613923;ENST00000599857;ENST00000593887;ENST00000593407;ENST00000596221;ENST00000593981;ENST00000597963;ENST00000643407	GO:0000109(nucleotide-excision repair complex);GO:0000166(nucleotide binding);GO:0000723(telomere maintenance);GO:0000731(DNA synthesis involved in DNA repair);GO:0000784(nuclear chromosome, telomeric region);GO:0003676(nucleic acid binding);GO:0003677(DNA binding);GO:0003682(chromatin binding);GO:0003684(damaged DNA binding);GO:0003887(DNA-directed DNA polymerase activity);GO:0004518(nuclease ac…	03030(DNA replication);03410(Base excision repair);03420(Nucleotide excision repair);03430(Mismatch repair);03440(Homologous recombination);03440(Homologous recombination)	K02327	EC:2.7.7.7	DNA polymerase delta 1, catalytic subunit [Source:HGNC Symbol;Acc:HGNC:9175]	protein_coding;retained_intron;nonsense_mediated_decay	12.4295	9.56821	9.40257	7.1392	6.97387	6.17006	1.5481	0.630499	0.000466326	0.0151974	up	no
ENSG00000120738	EGR1	ENST00000239938	GO:0000122(negative regulation of transcription by RNA polymerase II);GO:0000790(nuclear chromatin);GO:0000976(transcription regulatory region sequence-specific DNA binding);GO:0000977(RNA polymerase II regulatory region sequence-specific DNA binding);GO:0000981(DNA-binding transcription factor activity, RNA polymerase II-specific);GO:0001228(DNA-binding transcription activator activity, RNA poly…	04371(Apelin signaling pathway);04912(GnRH signaling pathway);04928(Parathyroid hormone synthesis, secretion and action);04933(AGE-RAGE signaling pathway in diabetic complications);05020(Prion diseases);05166(Human T-cell leukemia virus 1 infection)	NA	NA	early growth response 1 [Source:HGNC Symbol;Acc:HGNC:3238]	protein_coding	5.15341	5.30767	7.50067	3.43279	3.48962	3.33986	1.75027	0.807579	0.000471697	0.0153381	up	no
ENSG00000130193	THEM6	ENST00000336138;ENST00000520217;ENST00000518798	GO:0005576(extracellular region);GO:0005576(extracellular region)	NA	NA	NA	thioesterase superfamily member 6 [Source:HGNC Symbol;Acc:HGNC:29656]	protein_coding;nonsense_mediated_decay;retained_intron	9.29489	8.42468	8.46265	5.28642	5.69421	5.5592	1.58298	0.662643	0.000478216	0.0155153	up	no
ENSG00000138081	FBXO11	ENST00000492225;ENST00000493962;ENST00000465204;ENST00000403359;ENST00000470899;ENST00000424163;ENST00000434234;ENST00000480038;ENST00000402508;ENST00000405808	GO:0000151(ubiquitin ligase complex);GO:0000209(protein polyubiquitination);GO:0004842(ubiquitin-protein transferase activity);GO:0005515(protein binding);GO:0005634(nucleus);GO:0005654(nucleoplasm);GO:0005694(chromosome);GO:0005730(nucleolus);GO:0005737(cytoplasm);GO:0005829(cytosol);GO:0006464(cellular protein modification process);GO:0006511(ubiquitin-dependent protein catabolic process);GO:00…	NA	K10297	NA	F-box protein 11 [Source:HGNC Symbol;Acc:HGNC:13590]	retained_intron;protein_coding;nonsense_mediated_decay;processed_transcript	6.92311	7.86024	7.05012	11.0611	10.6322	11.2481	0.662797	-0.593361	0.00048566	0.0157218	down	no
ENSG00000143924	EML4	ENST00000318522;ENST00000401738;ENST00000406175;ENST00000409040;ENST00000402711;ENST00000472632;ENST00000480320;ENST00000482660	GO:0000226(microtubule cytoskeleton organization);GO:0000278(mitotic cell cycle);GO:0003674(molecular_function);GO:0005515(protein binding);GO:0005737(cytoplasm);GO:0005856(cytoskeleton);GO:0005874(microtubule);GO:0007017(microtubule-based process);GO:0008017(microtubule binding);GO:0016020(membrane);GO:0072686(mitotic spindle);GO:0072686(mitotic spindle)	05200(Pathways in cancer);05223(Non-small cell lung cancer);05223(Non-small cell lung cancer)	K15420	NA	EMAP like 4 [Source:HGNC Symbol;Acc:HGNC:1316]	protein_coding;retained_intron;processed_transcript	28.7653	34.1091	41.1537	55.7627	53.4996	47.882	0.661991	-0.595116	0.000494109	0.0159597	down	no
ENSG00000149792	MRPL49	ENST00000524482;ENST00000526171;ENST00000526319;ENST00000532671;ENST00000279242;ENST00000531705;ENST00000528529;ENST00000533943;ENST00000534078	GO:0003735(structural constituent of ribosome);GO:0005515(protein binding);GO:0005739(mitochondrion);GO:0005743(mitochondrial inner membrane);GO:0005761(mitochondrial ribosome);GO:0005762(mitochondrial large ribosomal subunit);GO:0005840(ribosome);GO:0006412(translation);GO:0070125(mitochondrial translational elongation);GO:0070126(mitochondrial translational termination);GO:0070126(mitochondrial…	NA	NA	NA	mitochondrial ribosomal protein L49 [Source:HGNC Symbol;Acc:HGNC:1176]	processed_transcript;protein_coding;nonsense_mediated_decay;retained_intron	58.3754	17.013	12.983	10.3156	11.4167	12.0131	2.61877	1.38889	0.00050276	0.0162031	up	yes
ENSG00000147454	SLC25A37	ENST00000520654;ENST00000518881;ENST00000519973;ENST00000290075;ENST00000520949;ENST00000519192;ENST00000523883;ENST00000522164;ENST00000521637;ENST00000517923;ENST00000417331;ENST00000523930	GO:0005381(iron ion transmembrane transporter activity);GO:0005515(protein binding);GO:0005739(mitochondrion);GO:0005743(mitochondrial inner membrane);GO:0006811(ion transport);GO:0016020(membrane);GO:0016021(integral component of membrane);GO:0048250(iron import into the mitochondrion);GO:0055072(iron ion homeostasis);GO:0055072(iron ion homeostasis)	NA	K15113	NA	solute carrier family 25 member 37 [Source:HGNC Symbol;Acc:HGNC:29786]	retained_intron;protein_coding;nonsense_mediated_decay;processed_transcript	4.77365	3.35334	3.99557	6.21778	6.5252	7.55935	0.597102	-0.74395	0.000509377	0.0163801	down	no
ENSG00000167191	GPRC5B	ENST00000562348;ENST00000300571;ENST00000570142;ENST00000569102;ENST00000569479;ENST00000568214;ENST00000564449;ENST00000569847;ENST00000566822;ENST00000535671;ENST00000562469	GO:0001664(G protein-coupled receptor binding);GO:0004930(G protein-coupled receptor activity);GO:0005615(extracellular space);GO:0005654(nucleoplasm);GO:0005730(nucleolus);GO:0005829(cytosol);GO:0005886(plasma membrane);GO:0007165(signal transduction);GO:0007186(G protein-coupled receptor signaling pathway);GO:0009986(cell surface);GO:0016020(membrane);GO:0016021(integral component of membrane);…	NA	K04619	NA	G protein-coupled receptor class C group 5 member B [Source:HGNC Symbol;Acc:HGNC:13308]	retained_intron;protein_coding;processed_transcript	3.45254	3.05376	3.03372	1.67146	1.92319	2.10571	1.67358	0.742941	0.000513577	0.0164787	up	no
ENSG00000276386	CNTNAP3P2	ENST00000617175	NA	NA	NA	NA	CNTNAP3 pseudogene 2 [Source:HGNC Symbol;Acc:HGNC:49589]	unprocessed_pseudogene	1.41659	1.467	1.63508	2.8934	2.84228	3.00214	0.51714	-0.951375	0.000525276	0.0167948	down	no
ENSG00000166851	PLK1	ENST00000564794;ENST00000300093;ENST00000562272;ENST00000567897;ENST00000562407;ENST00000568568;ENST00000564947;ENST00000564202;ENST00000570220	GO:0000070(mitotic sister chromatid segregation);GO:0000086(G2/M transition of mitotic cell cycle);GO:0000122(negative regulation of transcription by RNA polymerase II);GO:0000132(establishment of mitotic spindle orientation);GO:0000166(nucleotide binding);GO:0000278(mitotic cell cycle);GO:0000281(mitotic cytokinesis);GO:0000287(magnesium ion binding);GO:0000775(chromosome, centromeric region);GO…	04068(FoxO signaling pathway);04110(Cell cycle);04114(Oocyte meiosis);04914(Progesterone-mediated oocyte maturation);04914(Progesterone-mediated oocyte maturation)	K06631	EC:2.7.11.21	polo like kinase 1 [Source:HGNC Symbol;Acc:HGNC:9077]	retained_intron;protein_coding;processed_transcript;nonsense_mediated_decay	33.7353	31.8408	29.2995	22.8376	22.2452	22.5996	1.40178	0.487257	0.000525739	0.0167948	up	no
ENSG00000164609	SLU7	ENST00000297151;ENST00000518268;ENST00000521826;ENST00000521320;ENST00000521190;ENST00000523219;ENST00000520841;ENST00000520664;ENST00000519349	GO:0000375(RNA splicing, via transesterification reactions);GO:0000380(alternative mRNA splicing, via spliceosome);GO:0000386(second spliceosomal transesterification activity);GO:0000389(mRNA 3'-splice site recognition);GO:0000398(mRNA splicing, via spliceosome);GO:0005515(protein binding);GO:0005634(nucleus);GO:0005654(nucleoplasm);GO:0005681(spliceosomal complex);GO:0005737(cytoplasm);GO:000582…	03040(Spliceosome);03040(Spliceosome)	K12819	NA	SLU7 homolog, splicing factor [Source:HGNC Symbol;Acc:HGNC:16939]	protein_coding;retained_intron	5.11846	6.68139	7.43348	11.7177	10.0854	9.55745	0.613296	-0.705345	0.000527188	0.0168041	down	no
ENSG00000188816	HMX2	ENST00000339992	GO:0000790(nuclear chromatin);GO:0000981(DNA-binding transcription factor activity, RNA polymerase II-specific);GO:0003677(DNA binding);GO:0005634(nucleus);GO:0006355(regulation of transcription, DNA-templated);GO:0006357(regulation of transcription by RNA polymerase II);GO:0007275(multicellular organism development);GO:0007399(nervous system development);GO:0007420(brain development);GO:0008284(…	NA	K09349	NA	H6 family homeobox 2 [Source:HGNC Symbol;Acc:HGNC:5018]	protein_coding	0.608725	0.45151	0.711016	0.033038	0.064762	0.263168	4.90695	2.29483	0.00053109	0.0168914	up	yes
ENSG00000164930	FZD6	ENST00000358755;ENST00000522484;ENST00000523933;ENST00000522566;ENST00000521195;ENST00000523739;ENST00000519011	GO:0001736(establishment of planar polarity);GO:0001843(neural tube closure);GO:0001942(hair follicle development);GO:0004888(transmembrane signaling receptor activity);GO:0004930(G protein-coupled receptor activity);GO:0005515(protein binding);GO:0005783(endoplasmic reticulum);GO:0005789(endoplasmic reticulum membrane);GO:0005886(plasma membrane);GO:0005887(integral component of plasma membrane)…	04150(mTOR signaling pathway);04310(Wnt signaling pathway);04390(Hippo signaling pathway);04550(Signaling pathways regulating pluripotency of stem cells);04916(Melanogenesis);04934(Cushing syndrome);05165(Human papillomavirus infection);05200(Pathways in cancer);05205(Proteoglycans in cancer);05217(Basal cell carcinoma);05224(Breast cancer);05225(Hepatocellular carcinoma);05226(Gastric cancer);05…	K02376	NA	frizzled class receptor 6 [Source:HGNC Symbol;Acc:HGNC:4044]	protein_coding;nonsense_mediated_decay	7.3415	9.1569	13.5397	17.5353	18.1825	15.4383	0.587186	-0.768111	0.000532975	0.0169144	down	no
ENSG00000171552	BCL2L1	ENST00000307677;ENST00000439267;ENST00000376062;ENST00000456404;ENST00000450273;ENST00000420488;ENST00000376055;ENST00000422920;ENST00000434194	GO:0001541(ovarian follicle development);GO:0001701(in utero embryonic development);GO:0001836(release of cytochrome c from mitochondria);GO:0005515(protein binding);GO:0005634(nucleus);GO:0005737(cytoplasm);GO:0005739(mitochondrion);GO:0005741(mitochondrial outer membrane);GO:0005743(mitochondrial inner membrane);GO:0005759(mitochondrial matrix);GO:0005783(endoplasmic reticulum);GO:0005813(centr…	01521(EGFR tyrosine kinase inhibitor resistance);01524(Platinum drug resistance);04014(Ras signaling pathway);04064(NF-kappa B signaling pathway);04115(p53 signaling pathway);04137(Mitophagy - animal);04140(Autophagy - animal);04151(PI3K-Akt signaling pathway);04210(Apoptosis);04215(Apoptosis - multiple species);04621(NOD-like receptor signaling pathway);04630(Jak-STAT signaling pathway);05014(Am…	NA	NA	BCL2 like 1 [Source:HGNC Symbol;Acc:HGNC:992]	protein_coding	76.756	72.7265	66.9749	51.6078	48.559	55.0098	1.39491	0.480172	0.000534453	0.0169243	up	no
ENSG00000154975	CA10	ENST00000451037;ENST00000571371;ENST00000575097;ENST00000285273;ENST00000570565;ENST00000575181;ENST00000573294;ENST00000571918;ENST00000442502	GO:0003674(molecular_function);GO:0004089(carbonate dehydratase activity);GO:0005575(cellular_component);GO:0006730(one-carbon metabolic process);GO:0007420(brain development);GO:0008270(zinc ion binding);GO:0016836(hydro-lyase activity);GO:0016836(hydro-lyase activity)	NA	NA	NA	carbonic anhydrase 10 [Source:HGNC Symbol;Acc:HGNC:1369]	protein_coding;nonsense_mediated_decay;processed_transcript	0.498941	0.257968	0.321886	0.095471	0.140888	0.120593	3.02224	1.59562	0.000555682	0.0175583	up	yes
ENSG00000170345	FOS	ENST00000554617;ENST00000555242;ENST00000303562;ENST00000555347;ENST00000556324;ENST00000555686;ENST00000555672;ENST00000557139;ENST00000535987;ENST00000554212	GO:0000790(nuclear chromatin);GO:0000976(transcription regulatory region sequence-specific DNA binding);GO:0000978(RNA polymerase II cis-regulatory region sequence-specific DNA binding);GO:0000979(RNA polymerase II core promoter sequence-specific DNA binding);GO:0000981(DNA-binding transcription factor activity, RNA polymerase II-specific);GO:0001102(RNA polymerase II activating transcription fac…	01522(Endocrine resistance);04010(MAPK signaling pathway);04024(cAMP signaling pathway);04210(Apoptosis);04380(Osteoclast differentiation);04620(Toll-like receptor signaling pathway);04657(IL-17 signaling pathway);04658(Th1 and Th2 cell differentiation);04659(Th17 cell differentiation);04660(T cell receptor signaling pathway);04662(B cell receptor signaling pathway);04668(TNF signaling pathway);0…	NA	NA	Fos proto-oncogene, AP-1 transcription factor subunit [Source:HGNC Symbol;Acc:HGNC:3796]	protein_coding;processed_transcript	8.3791	5.96572	9.64138	4.88455	3.65834	5.23645	1.74074	0.799698	0.000564769	0.0177245	up	no
ENSG00000276672	AL161891	ENST00000621575	NA	NA	NA	NA	novel transcript, sense intronic to RFC3	lncRNA	0.079495	0.212745	0.250291	0.052207	0.056291	0.021197	4.18313	2.06458	0.000565355	0.0177245	up	yes
ENSG00000105246	EBI3	ENST00000221847;ENST00000599339	GO:0004896(cytokine receptor activity);GO:0005125(cytokine activity);GO:0005515(protein binding);GO:0005576(extracellular region);GO:0005615(extracellular space);GO:0005788(endoplasmic reticulum lumen);GO:0005886(plasma membrane);GO:0006959(humoral immune response);GO:0009897(external side of plasma membrane);GO:0016020(membrane);GO:0017046(peptide hormone binding);GO:0019221(cytokine-mediated si…	NA	NA	NA	Epstein-Barr virus induced 3 [Source:HGNC Symbol;Acc:HGNC:3129]	protein_coding;retained_intron	1.24581	1.24882	1.31767	0.47082	0.431811	0.500919	2.71618	1.44158	0.000565747	0.0177245	up	yes
ENSG00000119718	EIF2B2	ENST00000266126;ENST00000555522;ENST00000553539;ENST00000556028;ENST00000553401;ENST00000556668;ENST00000554748	GO:0001541(ovarian follicle development);GO:0003743(translation initiation factor activity);GO:0005085(guanyl-nucleotide exchange factor activity);GO:0005515(protein binding);GO:0005524(ATP binding);GO:0005525(GTP binding);GO:0005737(cytoplasm);GO:0005829(cytosol);GO:0005851(eukaryotic translation initiation factor 2B complex);GO:0006412(translation);GO:0006413(translational initiation);GO:000644…	03013(RNA transport);05168(Herpes simplex virus 1 infection);05168(Herpes simplex virus 1 infection)	K03754	NA	eukaryotic translation initiation factor 2B subunit beta [Source:HGNC Symbol;Acc:HGNC:3258]	protein_coding;retained_intron;nonsense_mediated_decay	9.22921	8.32259	8.74187	6.23881	5.97934	5.6163	1.47432	0.560048	0.000565818	0.0177245	up	no
ENSG00000183856	IQGAP3	ENST00000361170;ENST00000476565;ENST00000491900;ENST00000498755	GO:0000082(G1/S transition of mitotic cell cycle);GO:0000187(activation of MAPK activity);GO:0001934(positive regulation of protein phosphorylation);GO:0005515(protein binding);GO:0005516(calmodulin binding);GO:0005737(cytoplasm);GO:0005829(cytosol);GO:0005911(cell-cell junction);GO:0007165(signal transduction);GO:0007265(Ras protein signal transduction);GO:0008361(regulation of cell size);GO:001…	04810(Regulation of actin cytoskeleton);04810(Regulation of actin cytoskeleton)	K05767	NA	IQ motif containing GTPase activating protein 3 [Source:HGNC Symbol;Acc:HGNC:20669]	protein_coding;processed_transcript;nonsense_mediated_decay	15.775	15.0073	15.1313	11.2612	11.0021	10.6722	1.39405	0.47928	0.0005678	0.0177245	up	no
ENSG00000155961	RAB39B	ENST00000369454	GO:0000139(Golgi membrane);GO:0000166(nucleotide binding);GO:0003924(GTPase activity);GO:0005515(protein binding);GO:0005525(GTP binding);GO:0005622(intracellular);GO:0005794(Golgi apparatus);GO:0005886(plasma membrane);GO:0006914(autophagy);GO:0010506(regulation of autophagy);GO:0015031(protein transport);GO:0016020(membrane);GO:0016192(vesicle-mediated transport);GO:0030659(cytoplasmic vesicle …	NA	K07925	NA	RAB39B, member RAS oncogene family [Source:HGNC Symbol;Acc:HGNC:16499]	protein_coding	0.92524	0.954361	0.868487	2.51527	1.37205	2.5726	0.425405	-1.23309	0.000568258	0.0177245	down	yes
ENSG00000120322	PCDHB8	ENST00000239444	GO:0005509(calcium ion binding);GO:0005886(plasma membrane);GO:0005887(integral component of plasma membrane);GO:0007155(cell adhesion);GO:0007156(homophilic cell adhesion via plasma membrane adhesion molecules);GO:0016020(membrane);GO:0016021(integral component of membrane);GO:0042802(identical protein binding);GO:0046872(metal ion binding)	NA	K16494	NA	protocadherin beta 8 [Source:HGNC Symbol;Acc:HGNC:8693]	protein_coding	0.155933	0.315905	0.359962	0.949579	0.899991	0.6686	0.330319	-1.59807	0.000569798	0.0177345	down	yes
ENSG00000166311	SMPD1	ENST00000533123;ENST00000531303;ENST00000526280;ENST00000342245;ENST00000534405;ENST00000530395;ENST00000531336;ENST00000527275;ENST00000533196;ENST00000532367	GO:0004767(sphingomyelin phosphodiesterase activity);GO:0005515(protein binding);GO:0005576(extracellular region);GO:0005615(extracellular space);GO:0005764(lysosome);GO:0005768(endosome);GO:0005886(plasma membrane);GO:0006672(ceramide metabolic process);GO:0006684(sphingomyelin metabolic process);GO:0006685(sphingomyelin catabolic process);GO:0006687(glycosphingolipid metabolic process);GO:00071…	00600(Sphingolipid metabolism);04071(Sphingolipid signaling pathway);04142(Lysosome);04217(Necroptosis);04217(Necroptosis)	K12350	EC:3.1.4.12	sphingomyelin phosphodiesterase 1 [Source:HGNC Symbol;Acc:HGNC:11120]	nonsense_mediated_decay;protein_coding;retained_intron;processed_transcript	9.41168	10.6335	8.06882	6.30913	3.08944	5.8143	1.84804	0.885999	0.000579899	0.0180103	up	no
ENSG00000074047	GLI2	ENST00000361492;ENST00000452319;ENST00000433812;ENST00000452692;ENST00000360874;ENST00000482119;ENST00000445186;ENST00000341310;ENST00000418323;ENST00000438299;ENST00000472722;ENST00000437950	GO:0000122(negative regulation of transcription by RNA polymerase II);GO:0000976(transcription regulatory region sequence-specific DNA binding);GO:0000977(RNA polymerase II regulatory region sequence-specific DNA binding);GO:0000978(RNA polymerase II cis-regulatory region sequence-specific DNA binding);GO:0000981(DNA-binding transcription factor activity, RNA polymerase II-specific);GO:0001228(DN…	04340(Hedgehog signaling pathway);04390(Hippo signaling pathway);05200(Pathways in cancer);05217(Basal cell carcinoma);05217(Basal cell carcinoma)	K16798	NA	GLI family zinc finger 2 [Source:HGNC Symbol;Acc:HGNC:4318]	protein_coding;nonsense_mediated_decay;processed_transcript;retained_intron	3.53927	2.15561	2.2975	1.77209	1.34039	1.23172	1.83978	0.879536	0.000594324	0.018419	up	no
ENSG00000005108	THSD7A	ENST00000423059;ENST00000408005;ENST00000617773;ENST00000497575;ENST00000480061	GO:0001525(angiogenesis);GO:0005515(protein binding);GO:0005576(extracellular region);GO:0005886(plasma membrane);GO:0016020(membrane);GO:0016021(integral component of membrane);GO:0030154(cell differentiation);GO:0031532(actin cytoskeleton reorganization);GO:0042995(cell projection);GO:0042995(cell projection)	NA	NA	NA	thrombospondin type 1 domain containing 7A [Source:HGNC Symbol;Acc:HGNC:22207]	protein_coding;retained_intron;processed_transcript	2.2646	2.99642	3.68715	5.16741	4.98419	4.57915	0.607448	-0.719166	0.000599534	0.0185409	down	no
ENSG00000130590	SAMD10	ENST00000369886;ENST00000450107;ENST00000498830;ENST00000478694	GO:0005515(protein binding);GO:0005515(protein binding)	NA	NA	NA	sterile alpha motif domain containing 10 [Source:HGNC Symbol;Acc:HGNC:16129]	protein_coding;processed_transcript	5.19843	4.87343	4.37177	2.61423	2.60398	2.78331	1.80511	0.852087	0.000601008	0.018547	up	no
ENSG00000101407	TTI1	ENST00000373448;ENST00000373447;ENST00000449821;ENST00000620381;ENST00000473288;ENST00000487362	GO:0005515(protein binding);GO:0005737(cytoplasm);GO:0031931(TORC1 complex);GO:0031932(TORC2 complex);GO:0032006(regulation of TOR signaling);GO:0070209(ASTRA complex);GO:0070209(ASTRA complex)	04150(mTOR signaling pathway);04150(mTOR signaling pathway)	K20403	NA	TELO2 interacting protein 1 [Source:HGNC Symbol;Acc:HGNC:29029]	protein_coding;processed_transcript	9.07495	8.88899	8.52266	6.78574	4.50438	5.49474	1.57801	0.658102	0.000603768	0.0185863	up	no
ENSG00000165685	TMEM52B	ENST00000381923;ENST00000545924;ENST00000546153;ENST00000334148;ENST00000543484;ENST00000298530	GO:0003674(molecular_function);GO:0005515(protein binding);GO:0008150(biological_process);GO:0016020(membrane);GO:0016021(integral component of membrane);GO:0070062(extracellular exosome);GO:0070062(extracellular exosome)	NA	NA	NA	transmembrane protein 52B [Source:HGNC Symbol;Acc:HGNC:26438]	protein_coding;processed_transcript;retained_intron	0.886662	0.721567	0.740863	0.430135	0.127773	0.175371	3.20355	1.67967	0.000604839	0.0185863	up	yes
ENSG00000204175	GPRIN2	ENST00000374317;ENST00000374314	GO:0005515(protein binding);GO:0005515(protein binding)	NA	NA	NA	G protein regulated inducer of neurite outgrowth 2 [Source:HGNC Symbol;Acc:HGNC:23730]	protein_coding	1.77574	0.756622	1.29601	0.451605	0.377202	0.501909	2.87692	1.52453	0.000610724	0.0186938	up	yes
ENSG00000163251	FZD5	ENST00000295417	GO:0000139(Golgi membrane);GO:0000578(embryonic axis specification);GO:0001525(angiogenesis);GO:0001540(amyloid-beta binding);GO:0001944(vasculature development);GO:0002726(positive regulation of T cell cytokine production);GO:0004888(transmembrane signaling receptor activity);GO:0004930(G protein-coupled receptor activity);GO:0005515(protein binding);GO:0005769(early endosome);GO:0005794(Golgi a…	04150(mTOR signaling pathway);04310(Wnt signaling pathway);04390(Hippo signaling pathway);04550(Signaling pathways regulating pluripotency of stem cells);04916(Melanogenesis);04934(Cushing syndrome);05165(Human papillomavirus infection);05200(Pathways in cancer);05205(Proteoglycans in cancer);05217(Basal cell carcinoma);05224(Breast cancer);05225(Hepatocellular carcinoma);05226(Gastric cancer)	K02375	NA	frizzled class receptor 5 [Source:HGNC Symbol;Acc:HGNC:4043]	protein_coding	2.86289	2.75849	2.86276	1.81943	1.62925	1.75025	1.6319	0.706555	0.000610908	0.0186938	up	no
ENSG00000109572	CLCN3	ENST00000513761;ENST00000613795;ENST00000507875;ENST00000347613;ENST00000515420;ENST00000512813;ENST00000504131;ENST00000502998;ENST00000360642;ENST00000506924;ENST00000511092	GO:0000139(Golgi membrane);GO:0000166(nucleotide binding);GO:0005247(voltage-gated chloride channel activity);GO:0005254(chloride channel activity);GO:0005515(protein binding);GO:0005524(ATP binding);GO:0005764(lysosome);GO:0005765(lysosomal membrane);GO:0005768(endosome);GO:0005769(early endosome);GO:0005770(late endosome);GO:0005794(Golgi apparatus);GO:0005886(plasma membrane);GO:0005887(integr…	NA	K05012	NA	chloride voltage-gated channel 3 [Source:HGNC Symbol;Acc:HGNC:2021]	protein_coding;processed_transcript	4.82087	6.86861	7.31416	11.0537	10.1938	8.97199	0.628854	-0.669204	0.00061458	0.0187666	down	no
ENSG00000106105	GARS1	ENST00000676140;ENST00000674643;ENST00000485784;ENST00000675810;ENST00000676403;ENST00000675886;ENST00000454308;ENST00000465748;ENST00000496643;ENST00000675587;ENST00000674734;ENST00000676088;ENST00000675025;ENST00000674737;ENST00000675651;ENST00000674851;ENST00000478124;ENST00000674969;ENST00000675051;ENST00000674807;ENST00000676259;ENST00000389266;ENST00000675863;ENST00000444666;ENST00000470392…	GO:0000166(nucleotide binding);GO:0004081(bis(5'-nucleosyl)-tetraphosphatase (asymmetrical) activity);GO:0004812(aminoacyl-tRNA ligase activity);GO:0004820(glycine-tRNA ligase activity);GO:0005515(protein binding);GO:0005524(ATP binding);GO:0005576(extracellular region);GO:0005737(cytoplasm);GO:0005739(mitochondrion);GO:0005759(mitochondrial matrix);GO:0005829(cytosol);GO:0006412(translation);GO:…	00970(Aminoacyl-tRNA biosynthesis);00970(Aminoacyl-tRNA biosynthesis)	NA	NA	glycyl-tRNA synthetase 1 [Source:HGNC Symbol;Acc:HGNC:4162]	nonsense_mediated_decay;retained_intron;protein_coding	16.0127	14.8127	15.1448	26.3247	19.2317	23.833	0.662496	-0.594016	0.000619028	0.0188628	down	no
ENSG00000226067	LINC00623	ENST00000621058;ENST00000659101;ENST00000617702;ENST00000615424;ENST00000614062;ENST00000613486	NA	NA	NA	NA	long intergenic non-protein coding RNA 623 [Source:HGNC Symbol;Acc:HGNC:44252]	lncRNA	1.89211	2.46112	2.33784	4.9589	3.63514	4.70249	0.503219	-0.990741	0.000621701	0.0188931	down	no
ENSG00000240065	PSMB9	ENST00000374859;ENST00000414474;ENST00000464863;ENST00000395330;ENST00000467593	GO:0000165(MAPK cascade);GO:0000209(protein polyubiquitination);GO:0000502(proteasome complex);GO:0002223(stimulatory C-type lectin receptor signaling pathway);GO:0002376(immune system process);GO:0002479(antigen processing and presentation of exogenous peptide antigen via MHC class I, TAP-dependent);GO:0004175(endopeptidase activity);GO:0004298(threonine-type endopeptidase activity);GO:0005515(p…	03050(Proteasome);03050(Proteasome)	NA	NA	proteasome 20S subunit beta 9 [Source:HGNC Symbol;Acc:HGNC:9546]	protein_coding;retained_intron	4.53519	3.85875	3.37695	2.092	1.96692	2.38514	1.82663	0.869182	0.000623383	0.0188931	up	no
ENSG00000184937	WT1	ENST00000639563;ENST00000448076;ENST00000650745;ENST00000527775;ENST00000640146;ENST00000652579;ENST00000639907;ENST00000530998;ENST00000650986;ENST00000452863;ENST00000651668;ENST00000379079;ENST00000651459;ENST00000379077;ENST00000651819;ENST00000651794;ENST00000650861;ENST00000651533;ENST00000652724;ENST00000332351;ENST00000526685;ENST00000527882	GO:0000122(negative regulation of transcription by RNA polymerase II);GO:0000976(transcription regulatory region sequence-specific DNA binding);GO:0000981(DNA-binding transcription factor activity, RNA polymerase II-specific);GO:0001228(DNA-binding transcription activator activity, RNA polymerase II-specific);GO:0001570(vasculogenesis);GO:0001657(ureteric bud development);GO:0001658(branching inv…	05202(Transcriptional misregulation in cancer);05202(Transcriptional misregulation in cancer)	K09234	NA	WT1 transcription factor [Source:HGNC Symbol;Acc:HGNC:12796]	protein_coding;retained_intron;processed_transcript;nonsense_mediated_decay	1.01796	1.10293	0.943022	0.427064	0.394628	0.65272	2.07805	1.05523	0.000624752	0.0188931	up	yes
ENSG00000237649	KIFC1	ENST00000428849;ENST00000494554;ENST00000450504;ENST00000486695	GO:0000070(mitotic sister chromatid segregation);GO:0000166(nucleotide binding);GO:0003774(motor activity);GO:0003777(microtubule motor activity);GO:0005524(ATP binding);GO:0005634(nucleus);GO:0005737(cytoplasm);GO:0005768(endosome);GO:0005769(early endosome);GO:0005815(microtubule organizing center);GO:0005819(spindle);GO:0005856(cytoskeleton);GO:0005871(kinesin complex);GO:0005874(microtubule);…	NA	K10405	NA	kinesin family member C1 [Source:HGNC Symbol;Acc:HGNC:6389]	protein_coding;retained_intron	54.1329	54.8669	50.0993	39.2943	38.887	36.9283	1.38215	0.466917	0.000625219	0.0188931	up	no
ENSG00000162302	RPS6KA4	ENST00000532885;ENST00000531659;ENST00000528057;ENST00000528355;ENST00000334205;ENST00000530504;ENST00000530383;ENST00000532496	GO:0000166(nucleotide binding);GO:0000287(magnesium ion binding);GO:0001818(negative regulation of cytokine production);GO:0004672(protein kinase activity);GO:0004674(protein serine/threonine kinase activity);GO:0004711(ribosomal protein S6 kinase activity);GO:0005515(protein binding);GO:0005524(ATP binding);GO:0005634(nucleus);GO:0005654(nucleoplasm);GO:0005829(cytosol);GO:0006355(regulation of …	04010(MAPK signaling pathway);04668(TNF signaling pathway);04668(TNF signaling pathway)	NA	NA	ribosomal protein S6 kinase A4 [Source:HGNC Symbol;Acc:HGNC:10433]	retained_intron;protein_coding;nonsense_mediated_decay	13.4204	12.8399	14.8919	8.73832	9.43128	9.84294	1.46906	0.554898	0.000630581	0.019005	up	no
ENSG00000117016	RIMS3	ENST00000372684;ENST00000372683	GO:0005515(protein binding);GO:0006836(neurotransmitter transport);GO:0006887(exocytosis);GO:0016020(membrane);GO:0017137(Rab GTPase binding);GO:0017156(calcium-ion regulated exocytosis);GO:0030054(cell junction);GO:0042391(regulation of membrane potential);GO:0042734(presynaptic membrane);GO:0044325(ion channel binding);GO:0045202(synapse);GO:0048167(regulation of synaptic plasticity);GO:0048786…	NA	K15298	NA	regulating synaptic membrane exocytosis 3 [Source:HGNC Symbol;Acc:HGNC:21292]	protein_coding	0.670458	0.745027	0.726138	1.50814	1.39662	1.30289	0.508982	-0.974312	0.000631538	0.019005	down	no
ENSG00000101945	SUV39H1	ENST00000376687;ENST00000482260;ENST00000462786;ENST00000337852	GO:0000122(negative regulation of transcription by RNA polymerase II);GO:0000183(chromatin silencing at rDNA);GO:0000775(chromosome, centromeric region);GO:0000792(heterochromatin);GO:0000794(condensed nuclear chromosome);GO:0000976(transcription regulatory region sequence-specific DNA binding);GO:0003682(chromatin binding);GO:0005515(protein binding);GO:0005634(nucleus);GO:0005652(nuclear lamina…	00310(Lysine degradation);00310(Lysine degradation)	K11419	EC:2.1.1.43	suppressor of variegation 3-9 homolog 1 [Source:HGNC Symbol;Acc:HGNC:11479]	protein_coding;processed_transcript;retained_intron	10.0501	9.32422	8.71504	5.71077	6.07733	6.44962	1.54018	0.623099	0.000643796	0.0193338	up	no
ENSG00000170477	KRT4	ENST00000551956;ENST00000548097;ENST00000549295;ENST00000551436;ENST00000552668	GO:0005515(protein binding);GO:0005634(nucleus);GO:0005829(cytosol);GO:0005882(intermediate filament);GO:0007010(cytoskeleton organization);GO:0009986(cell surface);GO:0030855(epithelial cell differentiation);GO:0031424(keratinization);GO:0045095(keratin filament);GO:0045111(intermediate filament cytoskeleton);GO:0050680(negative regulation of epithelial cell proliferation);GO:0070268(cornificati…	NA	K07605	NA	keratin 4 [Source:HGNC Symbol;Acc:HGNC:6441]	protein_coding;nonsense_mediated_decay;retained_intron	0.790324	0.735796	0.757308	0.319801	0.280473	0.302877	2.52829	1.33816	0.000652101	0.0195429	up	yes
ENSG00000091317	CMTM6	ENST00000205636;ENST00000495177;ENST00000478886	GO:0005515(protein binding);GO:0005768(endosome);GO:0005886(plasma membrane);GO:0015031(protein transport);GO:0016020(membrane);GO:0016021(integral component of membrane);GO:0031647(regulation of protein stability);GO:0031901(early endosome membrane);GO:0032456(endocytic recycling);GO:0035577(azurophil granule membrane);GO:0035579(specific granule membrane);GO:0043231(intracellular membrane-bound…	NA	NA	NA	CKLF like MARVEL transmembrane domain containing 6 [Source:HGNC Symbol;Acc:HGNC:19177]	protein_coding;retained_intron	25.9365	32.4457	35.5565	50.3023	46.4588	44.1447	0.666677	-0.584939	0.000666753	0.0199408	down	no
ENSG00000165288	BRWD3	ENST00000473691;ENST00000373275;ENST00000487313;ENST00000497335;ENST00000478415	GO:0005515(protein binding);GO:0005634(nucleus);GO:0006357(regulation of transcription by RNA polymerase II);GO:0007010(cytoskeleton organization);GO:0008360(regulation of cell shape);GO:0008360(regulation of cell shape)	NA	K11798	NA	bromodomain and WD repeat domain containing 3 [Source:HGNC Symbol;Acc:HGNC:17342]	processed_transcript;protein_coding	1.11576	1.6312	2.12607	3.26807	2.87486	2.49367	0.56423	-0.825645	0.000671756	0.0200492	down	no
ENSG00000146143	PRIM2	ENST00000419977;ENST00000615550;ENST00000671770;ENST00000672107;ENST00000550475;ENST00000470638;ENST00000490313;ENST00000274891;ENST00000370687	GO:0000082(G1/S transition of mitotic cell cycle);GO:0003677(DNA binding);GO:0003896(DNA primase activity);GO:0005515(protein binding);GO:0005654(nucleoplasm);GO:0005658(alpha DNA polymerase:primase complex);GO:0006260(DNA replication);GO:0006269(DNA replication, synthesis of RNA primer);GO:0006270(DNA replication initiation);GO:0032201(telomere maintenance via semi-conservative replication);GO:0…	03030(DNA replication);03030(DNA replication)	NA	NA	DNA primase subunit 2 [Source:HGNC Symbol;Acc:HGNC:9370]	retained_intron;protein_coding;processed_transcript	8.26054	9.13738	7.49877	5.17503	5.6675	5.89173	1.48777	0.573149	0.000676186	0.0201401	up	no
ENSG00000126453	BCL2L12	ENST00000246785;ENST00000441864;ENST00000600947;ENST00000619007;ENST00000594157;ENST00000598979;ENST00000616144;ENST00000611631;ENST00000594793;ENST00000246784;ENST00000601168;ENST00000598306;ENST00000614495	GO:0002039(p53 binding);GO:0005634(nucleus);GO:0006915(apoptotic process);GO:0016020(membrane);GO:0042981(regulation of apoptotic process);GO:0045944(positive regulation of transcription by RNA polymerase II);GO:1902166(negative regulation of intrinsic apoptotic signaling pathway in response to DNA damage by p53 class mediator);GO:1990001(inhibition of cysteine-type endopeptidase activity involve…	NA	NA	NA	BCL2 like 12 [Source:HGNC Symbol;Acc:HGNC:13787]	protein_coding;nonsense_mediated_decay;processed_transcript;retained_intron	14.8993	12.8664	12.501	9.01416	8.20704	8.71169	1.55272	0.634801	0.000677758	0.0201456	up	no
ENSG00000250539	KRT8P33	ENST00000508125	NA	NA	NA	NA	keratin 8 pseudogene 33 [Source:HGNC Symbol;Acc:HGNC:39867]	processed_pseudogene	8.81524	7.80776	10.3405	4.58751	4.95913	5.47249	1.79528	0.84421	0.000680756	0.0201934	up	no
ENSG00000121741	ZMYM2	ENST00000610343;ENST00000382881;ENST00000382883;ENST00000382874;ENST00000494061;ENST00000620447;ENST00000382870;ENST00000490152;ENST00000468677;ENST00000382871;ENST00000490422	GO:0000981(DNA-binding transcription factor activity, RNA polymerase II-specific);GO:0005515(protein binding);GO:0005634(nucleus);GO:0005829(cytosol);GO:0006357(regulation of transcription by RNA polymerase II);GO:0008150(biological_process);GO:0008270(zinc ion binding);GO:0016605(PML body);GO:0022604(regulation of cell morphogenesis);GO:0031624(ubiquitin conjugating enzyme binding);GO:0046872(me…	NA	NA	NA	zinc finger MYM-type containing 2 [Source:HGNC Symbol;Acc:HGNC:12989]	protein_coding;retained_intron;processed_transcript	1.22709	1.93619	2.66017	3.48384	3.53921	3.39595	0.558927	-0.839267	0.000682305	0.0201982	down	no
ENSG00000163536	SERPINI1	ENST00000446050;ENST00000295777;ENST00000472941;ENST00000494666;ENST00000488374;ENST00000466865;ENST00000472747	GO:0004867(serine-type endopeptidase inhibitor activity);GO:0005576(extracellular region);GO:0005615(extracellular space);GO:0007417(central nervous system development);GO:0007422(peripheral nervous system development);GO:0010466(negative regulation of peptidase activity);GO:0010951(negative regulation of endopeptidase activity);GO:0010976(positive regulation of neuron projection development);GO:…	NA	NA	NA	serpin family I member 1 [Source:HGNC Symbol;Acc:HGNC:8943]	protein_coding;retained_intron;processed_transcript	0.989174	0.914939	1.31584	2.89002	2.1407	2.39316	0.433729	-1.20513	0.000684831	0.0202317	down	yes
ENSG00000162804	SNED1	ENST00000401644;ENST00000310397;ENST00000466618;ENST00000401884;ENST00000491761;ENST00000420591;ENST00000469006;ENST00000342631;ENST00000483962;ENST00000431690;ENST00000493358;ENST00000405547	GO:0005112(Notch binding);GO:0005509(calcium ion binding);GO:0005515(protein binding);GO:0005576(extracellular region);GO:0007160(cell-matrix adhesion);GO:0007160(cell-matrix adhesion)	NA	NA	NA	sushi, nidogen and EGF like domains 1 [Source:HGNC Symbol;Acc:HGNC:24696]	protein_coding;retained_intron;processed_transcript	0.228666	0.269571	0.263573	0.652762	0.53537	0.450895	0.464794	-1.10534	0.000692817	0.0204007	down	yes
ENSG00000197217	ENTPD4	ENST00000523958;ENST00000417069;ENST00000358689;ENST00000520936;ENST00000518471;ENST00000521321;ENST00000522913;ENST00000522255;ENST00000519839;ENST00000356206;ENST00000518718	GO:0000139(Golgi membrane);GO:0000166(nucleotide binding);GO:0000421(autophagosome membrane);GO:0005524(ATP binding);GO:0005794(Golgi apparatus);GO:0006256(UDP catabolic process);GO:0016020(membrane);GO:0016021(integral component of membrane);GO:0016787(hydrolase activity);GO:0017110(nucleoside-diphosphatase activity);GO:0030173(integral component of Golgi membrane);GO:0031410(cytoplasmic vesicle…	00230(Purine metabolism);00240(Pyrimidine metabolism);04142(Lysosome);04142(Lysosome)	K12305	EC:3.6.1.6	ectonucleoside triphosphate diphosphohydrolase 4 [Source:HGNC Symbol;Acc:HGNC:14573]	retained_intron;protein_coding;processed_transcript	3.04998	3.3548	3.17253	4.90698	5.2166	5.15792	0.626726	-0.674092	0.000693813	0.0204007	down	no
ENSG00000131459	GFPT2	ENST00000253778;ENST00000518158;ENST00000518185;ENST00000520165;ENST00000503228;ENST00000510122;ENST00000518906;ENST00000503546	GO:0004360(glutamine-fructose-6-phosphate transaminase (isomerizing) activity);GO:0005515(protein binding);GO:0005829(cytosol);GO:0006002(fructose 6-phosphate metabolic process);GO:0006047(UDP-N-acetylglucosamine metabolic process);GO:0006048(UDP-N-acetylglucosamine biosynthetic process);GO:0006112(energy reserve metabolic process);GO:0006487(protein N-linked glycosylation);GO:0006541(glutamine m…	00250(Alanine, aspartate and glutamate metabolism);00520(Amino sugar and nucleotide sugar metabolism);04931(Insulin resistance);04931(Insulin resistance)	K00820	EC:2.6.1.16	glutamine-fructose-6-phosphate transaminase 2 [Source:HGNC Symbol;Acc:HGNC:4242]	protein_coding;retained_intron;processed_transcript	4.19099	4.15901	3.33693	2.29958	2.43498	2.14029	1.69996	0.765497	0.000694761	0.0204007	up	no
ENSG00000141469	SLC14A1	ENST00000321925;ENST00000586951;ENST00000644925;ENST00000587601;ENST00000586056;ENST00000402943;ENST00000589322;ENST00000619403;ENST00000502059;ENST00000586142;ENST00000586854;ENST00000589700;ENST00000436407;ENST00000590246;ENST00000591541;ENST00000535474;ENST00000588179;ENST00000415427;ENST00000590377;ENST00000591642	GO:0005372(water transmembrane transporter activity);GO:0005886(plasma membrane);GO:0005887(integral component of plasma membrane);GO:0006833(water transport);GO:0015204(urea transmembrane transporter activity);GO:0015265(urea channel activity);GO:0015840(urea transport);GO:0016020(membrane);GO:0016021(integral component of membrane);GO:0016323(basolateral plasma membrane);GO:0055085(transmembran…	NA	K08716	NA	solute carrier family 14 member 1 (Kidd blood group) [Source:HGNC Symbol;Acc:HGNC:10918]	protein_coding;retained_intron;nonsense_mediated_decay	0.11671	0.114687	0.117869	0.222081	0.421511	0.352596	0.350603	-1.51209	0.000707621	0.0207364	down	yes
ENSG00000047457	CP	ENST00000481169;ENST00000489736;ENST00000474204;ENST00000463556;ENST00000264613;ENST00000479771;ENST00000471356;ENST00000455472;ENST00000497797;ENST00000460674;ENST00000462336;ENST00000494544;ENST00000473296;ENST00000497902;ENST00000490639	GO:0004322(ferroxidase activity);GO:0005507(copper ion binding);GO:0005576(extracellular region);GO:0005615(extracellular space);GO:0005765(lysosomal membrane);GO:0005788(endoplasmic reticulum lumen);GO:0005886(plasma membrane);GO:0006811(ion transport);GO:0006825(copper ion transport);GO:0006826(iron ion transport);GO:0006879(cellular iron ion homeostasis);GO:0016491(oxidoreductase activity);GO:…	00860(Porphyrin and chlorophyll metabolism);04216(Ferroptosis);04216(Ferroptosis)	NA	NA	ceruloplasmin [Source:HGNC Symbol;Acc:HGNC:2295]	nonsense_mediated_decay;retained_intron;protein_coding;processed_transcript	0.0223727	0.0747386	0.135508	0.362299	0.259733	0.264989	0.262248	-1.93099	0.000709969	0.0207634	down	yes
ENSG00000105011	ASF1B	ENST00000263382;ENST00000590835;ENST00000592798;ENST00000589468;ENST00000474890	GO:0000785(chromatin);GO:0000790(nuclear chromatin);GO:0001835(blastocyst hatching);GO:0005515(protein binding);GO:0005634(nucleus);GO:0005654(nucleoplasm);GO:0006325(chromatin organization);GO:0006333(chromatin assembly or disassembly);GO:0006334(nucleosome assembly);GO:0006335(DNA replication-dependent nucleosome assembly);GO:0006336(DNA replication-independent nucleosome assembly);GO:0007275(m…	NA	K10753	NA	anti-silencing function 1B histone chaperone [Source:HGNC Symbol;Acc:HGNC:20996]	protein_coding;nonsense_mediated_decay	24.0176	22.0691	18.5115	13.6412	13.9772	14.7772	1.5237	0.607577	0.000711634	0.0207703	up	no
ENSG00000131171	SH3BGRL	ENST00000373212;ENST00000481106;ENST00000463546;ENST00000474113	GO:0005615(extracellular space);GO:0005634(nucleus);GO:0005737(cytoplasm);GO:0017124(SH3 domain binding);GO:0070062(extracellular exosome);GO:0070062(extracellular exosome)	NA	NA	NA	SH3 domain binding glutamate rich protein like [Source:HGNC Symbol;Acc:HGNC:10823]	protein_coding;processed_transcript	21.2004	27.5254	31.2776	43.1738	42.8873	37.3729	0.648147	-0.625606	0.000722152	0.021035	down	no
ENSG00000123388	HOXC11	ENST00000243082;ENST00000546378	GO:0000790(nuclear chromatin);GO:0000978(RNA polymerase II cis-regulatory region sequence-specific DNA binding);GO:0000981(DNA-binding transcription factor activity, RNA polymerase II-specific);GO:0001228(DNA-binding transcription activator activity, RNA polymerase II-specific);GO:0001501(skeletal system development);GO:0001656(metanephros development);GO:0001759(organ induction);GO:0003677(DNA b…	NA	K09296	NA	homeobox C11 [Source:HGNC Symbol;Acc:HGNC:5123]	protein_coding	8.87804	7.82736	7.38567	5.30355	4.86149	5.10214	1.57796	0.658064	0.000724325	0.0210561	up	no
ENSG00000126461	SCAF1	ENST00000360565;ENST00000598359;ENST00000601038;ENST00000595242	GO:0003723(RNA binding);GO:0005515(protein binding);GO:0005634(nucleus);GO:0006366(transcription by RNA polymerase II);GO:0006397(mRNA processing);GO:0008380(RNA splicing);GO:0019904(protein domain specific binding);GO:0099122(RNA polymerase II C-terminal domain binding);GO:0099122(RNA polymerase II C-terminal domain binding)	NA	NA	NA	SR-related CTD associated factor 1 [Source:HGNC Symbol;Acc:HGNC:30403]	protein_coding	23.3065	20.3701	18.8368	14.3496	14.1742	15.4711	1.42093	0.506831	0.000728727	0.0211418	up	no
ENSG00000214274	ANG	ENST00000336811;ENST00000397990;ENST00000554073	GO:0001525(angiogenesis);GO:0001541(ovarian follicle development);GO:0001556(oocyte maturation);GO:0001666(response to hypoxia);GO:0001890(placenta development);GO:0001938(positive regulation of endothelial cell proliferation);GO:0003676(nucleic acid binding);GO:0003677(DNA binding);GO:0003779(actin binding);GO:0004518(nuclease activity);GO:0004519(endonuclease activity);GO:0004540(ribonuclease a…	NA	NA	NA	angiogenin [Source:HGNC Symbol;Acc:HGNC:483]	protein_coding;processed_transcript	1.66097	1.75809	1.55305	3.65528	3.8297	3.5069	0.452344	-1.14451	0.000731305	0.0211743	down	yes
ENSG00000169129	AFAP1L2	ENST00000369271;ENST00000491814;ENST00000304129;ENST00000483496;ENST00000486300;ENST00000419268	GO:0005737(cytoplasm);GO:0005829(cytosol);GO:0005886(plasma membrane);GO:0006954(inflammatory response);GO:0007346(regulation of mitotic cell cycle);GO:0009966(regulation of signal transduction);GO:0017124(SH3 domain binding);GO:0030296(protein tyrosine kinase activator activity);GO:0032675(regulation of interleukin-6 production);GO:0032757(positive regulation of interleukin-8 production);GO:0035…	NA	NA	NA	actin filament associated protein 1 like 2 [Source:HGNC Symbol;Acc:HGNC:25901]	protein_coding;processed_transcript	18.9987	17.2099	17.0944	12.3345	12.4537	13.3435	1.39786	0.483225	0.000735144	0.0212432	up	no
ENSG00000132016	C19orf57	ENST00000346736;ENST00000591586;ENST00000586783;ENST00000588115;ENST00000585755;ENST00000586500;ENST00000589393;ENST00000591439	GO:0003674(molecular_function);GO:0005515(protein binding);GO:0005575(cellular_component);GO:0007275(multicellular organism development);GO:0007275(multicellular organism development)	NA	NA	NA	chromosome 19 open reading frame 57 [Source:HGNC Symbol;Acc:HGNC:28153]	protein_coding;retained_intron	1.52838	1.63563	1.28362	0.630688	0.742518	0.748302	2.09644	1.06794	0.000737934	0.0212815	up	yes
ENSG00000166508	MCM7	ENST00000303887;ENST00000425308;ENST00000354230;ENST00000489841;ENST00000485286;ENST00000493352;ENST00000463722;ENST00000621318;ENST00000343023;ENST00000491245;ENST00000465738;ENST00000467516;ENST00000465688	GO:0000082(G1/S transition of mitotic cell cycle);GO:0000166(nucleotide binding);GO:0000727(double-strand break repair via break-induced replication);GO:0000784(nuclear chromosome, telomeric region);GO:0000785(chromatin);GO:0003677(DNA binding);GO:0003678(DNA helicase activity);GO:0003688(DNA replication origin binding);GO:0003697(single-stranded DNA binding);GO:0004386(helicase activity);GO:0005…	03030(DNA replication);04110(Cell cycle);04110(Cell cycle)	K02210	EC:3.6.4.12	minichromosome maintenance complex component 7 [Source:HGNC Symbol;Acc:HGNC:6950]	protein_coding;retained_intron;nonsense_mediated_decay	60.4502	56.108	50.6398	38.8603	40.1168	41.8476	1.38381	0.468642	0.000741934	0.0213545	up	no
ENSG00000164463	CREBRF	ENST00000520420;ENST00000296953;ENST00000523161;ENST00000522692;ENST00000520464;ENST00000517882	GO:0000977(RNA polymerase II regulatory region sequence-specific DNA binding);GO:0000981(DNA-binding transcription factor activity, RNA polymerase II-specific);GO:0001228(DNA-binding transcription activator activity, RNA polymerase II-specific);GO:0003700(DNA-binding transcription factor activity);GO:0005515(protein binding);GO:0005634(nucleus);GO:0005654(nucleoplasm);GO:0005829(cytosol);GO:00063…	NA	K21554	NA	CREB3 regulatory factor [Source:HGNC Symbol;Acc:HGNC:24050]	protein_coding;retained_intron;processed_transcript	0.176669	0.345831	0.33821	0.712345	0.614813	0.610135	0.444285	-1.17044	0.000749147	0.0214658	down	yes
ENSG00000111674	ENO2	ENST00000541477;ENST00000229277;ENST00000535366;ENST00000537838;ENST00000542509;ENST00000441285;ENST00000536199;ENST00000543975;ENST00000534977;ENST00000535275;ENST00000538763;ENST00000537688;ENST00000545045;ENST00000539713	GO:0000015(phosphopyruvate hydratase complex);GO:0000287(magnesium ion binding);GO:0001917(photoreceptor inner segment);GO:0004634(phosphopyruvate hydratase activity);GO:0005515(protein binding);GO:0005615(extracellular space);GO:0005737(cytoplasm);GO:0005829(cytosol);GO:0005886(plasma membrane);GO:0006094(gluconeogenesis);GO:0006096(glycolytic process);GO:0016020(membrane);GO:0016829(lyase activ…	00010(Glycolysis / Gluconeogenesis);03018(RNA degradation);04066(HIF-1 signaling pathway);04066(HIF-1 signaling pathway)	K01689	EC:4.2.1.11	enolase 2 [Source:HGNC Symbol;Acc:HGNC:3353]	protein_coding;retained_intron;processed_transcript;nonsense_mediated_decay	5.7854	4.86778	4.61025	2.89392	3.616	2.46418	1.70083	0.766239	0.00075107	0.0214658	up	no
ENSG00000185070	FLRT2	ENST00000330753;ENST00000556335;ENST00000553627;ENST00000555398;ENST00000554746;ENST00000553650;ENST00000557419	GO:0003007(heart morphogenesis);GO:0005104(fibroblast growth factor receptor binding);GO:0005515(protein binding);GO:0005576(extracellular region);GO:0005615(extracellular space);GO:0005783(endoplasmic reticulum);GO:0005789(endoplasmic reticulum membrane);GO:0005886(plasma membrane);GO:0005887(integral component of plasma membrane);GO:0005911(cell-cell junction);GO:0005925(focal adhesion);GO:0007…	NA	K16362	NA	fibronectin leucine rich transmembrane protein 2 [Source:HGNC Symbol;Acc:HGNC:3761]	protein_coding;processed_transcript;retained_intron	0.776546	0.803317	1.00794	1.51909	1.2961	1.29182	0.630096	-0.666356	0.000751696	0.0214658	down	no
ENSG00000189410	SH2D5	ENST00000517430;ENST00000444387;ENST00000460804;ENST00000519434;ENST00000447746;ENST00000375031;ENST00000518294	GO:0005515(protein binding);GO:0014069(postsynaptic density);GO:0030054(cell junction);GO:0045202(synapse);GO:0045202(synapse)	NA	NA	NA	SH2 domain containing 5 [Source:HGNC Symbol;Acc:HGNC:28819]	protein_coding;processed_transcript	9.18202	7.59838	7.79123	5.04885	5.75862	5.31581	1.52398	0.607848	0.000751707	0.0214658	up	no
ENSG00000167325	RRM1	ENST00000300738;ENST00000529109;ENST00000533349;ENST00000528470;ENST00000534285;ENST00000528442;ENST00000532710;ENST00000531591;ENST00000526350;ENST00000532170;ENST00000526304;ENST00000530368;ENST00000533495;ENST00000526865	GO:0000166(nucleotide binding);GO:0000278(mitotic cell cycle);GO:0003824(catalytic activity);GO:0004748(ribonucleoside-diphosphate reductase activity, thioredoxin disulfide as acceptor);GO:0005515(protein binding);GO:0005524(ATP binding);GO:0005635(nuclear envelope);GO:0005737(cytoplasm);GO:0005829(cytosol);GO:0005971(ribonucleoside-diphosphate reductase complex);GO:0006206(pyrimidine nucleobase …	00230(Purine metabolism);00240(Pyrimidine metabolism);00480(Glutathione metabolism);00983(Drug metabolism - other enzymes);00983(Drug metabolism - other enzymes)	K10807	EC:1.17.4.1	ribonucleotide reductase catalytic subunit M1 [Source:HGNC Symbol;Acc:HGNC:10451]	protein_coding;retained_intron;nonsense_mediated_decay;processed_transcript	55.6015	59.8249	61.7558	44.0627	44.8726	41.7937	1.35534	0.438655	0.000766963	0.0218439	up	no
ENSG00000187720	THSD4	ENST00000355327;ENST00000567776;ENST00000567838;ENST00000567745;ENST00000261862;ENST00000620694;ENST00000357769	GO:0001527(microfibril);GO:0004222(metalloendopeptidase activity);GO:0005201(extracellular matrix structural constituent);GO:0005576(extracellular region);GO:0006508(proteolysis);GO:0008233(peptidase activity);GO:0016787(hydrolase activity);GO:0030198(extracellular matrix organization);GO:0031012(extracellular matrix);GO:0048251(elastic fiber assembly);GO:0062023(collagen-containing extracellular…	NA	NA	NA	thrombospondin type 1 domain containing 4 [Source:HGNC Symbol;Acc:HGNC:25835]	protein_coding;retained_intron;processed_transcript	8.17778	8.68209	9.06747	12.8906	11.8249	12.974	0.68792	-0.539688	0.000767954	0.0218439	down	no
ENSG00000136869	TLR4	ENST00000394487;ENST00000490685;ENST00000472304;ENST00000355622	GO:0000187(activation of MAPK activity);GO:0001530(lipopolysaccharide binding);GO:0001540(amyloid-beta binding);GO:0001726(ruffle);GO:0001875(lipopolysaccharide immune receptor activity);GO:0001891(phagocytic cup);GO:0002218(activation of innate immune response);GO:0002224(toll-like receptor signaling pathway);GO:0002322(B cell proliferation involved in immune response);GO:0002376(immune system p…	04064(NF-kappa B signaling pathway);04066(HIF-1 signaling pathway);04145(Phagosome);04151(PI3K-Akt signaling pathway);04217(Necroptosis);04620(Toll-like receptor signaling pathway);04621(NOD-like receptor signaling pathway);05130(Pathogenic Escherichia coli infection);05132(Salmonella infection);05133(Pertussis);05134(Legionellosis);05140(Leishmaniasis);05142(Chagas disease (American trypanosomia…	K10160	NA	toll like receptor 4 [Source:HGNC Symbol;Acc:HGNC:11850]	protein_coding;processed_transcript	0.0390223	0.0532188	0.0427898	0.268099	0.14359	0.0700488	0.2803	-1.83496	0.000770591	0.0218761	down	yes
ENSG00000132017	DCAF15	ENST00000585468;ENST00000588523;ENST00000254337;ENST00000591802;ENST00000587307;ENST00000591385	GO:0000209(protein polyubiquitination);GO:0002376(immune system process);GO:0005515(protein binding);GO:0008144(drug binding);GO:0016567(protein ubiquitination);GO:0032814(regulation of natural killer cell activation);GO:0046872(metal ion binding);GO:0080008(Cul4-RING E3 ubiquitin ligase complex);GO:0080008(Cul4-RING E3 ubiquitin ligase complex)	NA	K11791	NA	DDB1 and CUL4 associated factor 15 [Source:HGNC Symbol;Acc:HGNC:25095]	protein_coding;retained_intron;nonsense_mediated_decay	10.2388	9.83558	9.27818	6.61021	5.97519	6.59814	1.53009	0.613615	0.000776908	0.0220081	up	no
ENSG00000154556	SORBS2	ENST00000284776;ENST00000429056;ENST00000490779;ENST00000451701;ENST00000463104;ENST00000476311;ENST00000469627;ENST00000450341;ENST00000444771;ENST00000452351;ENST00000415274;ENST00000456596;ENST00000419063;ENST00000498125;ENST00000480146;ENST00000420158;ENST00000476878;ENST00000437304;ENST00000457934;ENST00000431902;ENST00000445343;ENST00000464819;ENST00000414724;ENST00000488562;ENST00000393523…	GO:0003676(nucleic acid binding);GO:0003723(RNA binding);GO:0005200(structural constituent of cytoskeleton);GO:0005515(protein binding);GO:0005634(nucleus);GO:0005737(cytoplasm);GO:0005886(plasma membrane);GO:0005925(focal adhesion);GO:0007015(actin filament organization);GO:0007219(Notch signaling pathway);GO:0008093(cytoskeletal adaptor activity);GO:0008150(biological_process);GO:0008307(struct…	NA	NA	NA	sorbin and SH3 domain containing 2 [Source:HGNC Symbol;Acc:HGNC:24098]	protein_coding;processed_transcript;retained_intron	0.0454307	0.0383144	0.0531704	0.115732	0.133082	0.119955	0.371277	-1.42943	0.000778272	0.0220081	down	yes
ENSG00000107816	LZTS2	ENST00000370220;ENST00000370223;ENST00000429732;ENST00000489526;ENST00000454422;ENST00000426584;ENST00000481129	GO:0000281(mitotic cytokinesis);GO:0001822(kidney development);GO:0005515(protein binding);GO:0005737(cytoplasm);GO:0005813(centrosome);GO:0005815(microtubule organizing center);GO:0005829(cytosol);GO:0005856(cytoskeleton);GO:0005874(microtubule);GO:0005886(plasma membrane);GO:0007049(cell cycle);GO:0008285(negative regulation of cell population proliferation);GO:0016055(Wnt signaling pathway);GO…	NA	NA	NA	leucine zipper tumor suppressor 2 [Source:HGNC Symbol;Acc:HGNC:29381]	protein_coding;retained_intron	3.06121	3.42211	3.7281	6.05366	4.96018	5.40419	0.621964	-0.685098	0.000783323	0.022108	down	no
ENSG00000196531	NACA	ENST00000550952;ENST00000454682;ENST00000549259;ENST00000552055;ENST00000546862;ENST00000356769;ENST00000546392;ENST00000546410;ENST00000393891;ENST00000548563;ENST00000552540;ENST00000551520;ENST00000550920;ENST00000546917;ENST00000550343;ENST00000548084;ENST00000551793;ENST00000549855;ENST00000548386;ENST00000551775;ENST00000547914	GO:0003231(cardiac ventricle development);GO:0003677(DNA binding);GO:0003713(transcription coactivator activity);GO:0005515(protein binding);GO:0005634(nucleus);GO:0005737(cytoplasm);GO:0005854(nascent polypeptide-associated complex);GO:0006412(translation);GO:0006612(protein targeting to membrane);GO:0010664(negative regulation of striated muscle cell apoptotic process);GO:0015031(protein transp…	04928(Parathyroid hormone synthesis, secretion and action);04928(Parathyroid hormone synthesis, secretion and action)	K03626	NA	nascent polypeptide associated complex subunit alpha [Source:HGNC Symbol;Acc:HGNC:7629]	protein_coding;retained_intron;processed_transcript;nonsense_mediated_decay	18.2725	20.9237	17.1352	29.7423	24.766	29.1784	0.673123	-0.571057	0.00079959	0.0225233	down	no
ENSG00000258388	PPT2-EGFL8	ENST00000422437;ENST00000428388;ENST00000421600;ENST00000453656;ENST00000585246;ENST00000479001;ENST00000583227	GO:0005764(lysosome);GO:0008474(palmitoyl-(protein) hydrolase activity);GO:0016020(membrane);GO:0016021(integral component of membrane);GO:0016787(hydrolase activity);GO:0016790(thiolester hydrolase activity);GO:0098734(macromolecule depalmitoylation);GO:0098734(macromolecule depalmitoylation)	NA	NA	NA	PPT2-EGFL8 readthrough (NMD candidate) [Source:HGNC Symbol;Acc:HGNC:48343]	nonsense_mediated_decay;processed_transcript;retained_intron	0.768574	0.661117	1.05397	0.391747	0.259422	0.433301	2.29021	1.19548	0.000810319	0.0227814	up	yes
ENSG00000162813	BPNT1	ENST00000544404;ENST00000469520;ENST00000322067;ENST00000354807;ENST00000498237;ENST00000463953;ENST00000414869;ENST00000498791;ENST00000482136;ENST00000480959;ENST00000548668	GO:0005829(cytosol);GO:0006139(nucleobase-containing compound metabolic process);GO:0007399(nervous system development);GO:0008441(3'(2'),5'-bisphosphate nucleotidase activity);GO:0016787(hydrolase activity);GO:0046854(phosphatidylinositol phosphorylation);GO:0046855(inositol phosphate dephosphorylation);GO:0046872(metal ion binding);GO:0050427(3'-phosphoadenosine 5'-phosphosulfate metabolic proc…	00920(Sulfur metabolism);00920(Sulfur metabolism)	K01082	EC:3.1.3.7	3'(2'), 5'-bisphosphate nucleotidase 1 [Source:HGNC Symbol;Acc:HGNC:1096]	protein_coding;processed_transcript;retained_intron	5.8343	6.49915	5.60789	11.6414	7.68639	11.4081	0.583725	-0.77664	0.000812133	0.0227883	down	no
ENSG00000254929	AL591684	ENST00000431840;ENST00000605970	NA	NA	NA	NA	novel transcript	lncRNA	0.952664	0.309511	1.74149	0.0510982	0.0001	0.276911	9.15444	3.19447	0.000826129	0.0231056	up	yes
ENSG00000129946	SHC2	ENST00000588376;ENST00000264554;ENST00000590222;ENST00000590170;ENST00000590113;ENST00000587423	GO:0000165(MAPK cascade);GO:0000187(activation of MAPK activity);GO:0005515(protein binding);GO:0005575(cellular_component);GO:0005829(cytosol);GO:0005886(plasma membrane);GO:0007169(transmembrane receptor protein tyrosine kinase signaling pathway);GO:0007265(Ras protein signal transduction);GO:0030971(receptor tyrosine kinase binding);GO:0035556(intracellular signal transduction);GO:0048010(vasc…	01521(EGFR tyrosine kinase inhibitor resistance);01522(Endocrine resistance);04012(ErbB signaling pathway);04014(Ras signaling pathway);04062(Chemokine signaling pathway);04072(Phospholipase D signaling pathway);04370(VEGF signaling pathway);04510(Focal adhesion);04650(Natural killer cell mediated cytotoxicity);04722(Neurotrophin signaling pathway);04910(Insulin signaling pathway);04915(Estrogen …	K17447	NA	SHC adaptor protein 2 [Source:HGNC Symbol;Acc:HGNC:29869]	retained_intron;protein_coding;nonsense_mediated_decay;processed_transcript	0.214538	0.389153	0.211288	0.687673	0.692851	0.861081	0.363569	-1.4597	0.000826619	0.0231056	down	yes
ENSG00000105856	HBP1	ENST00000222574;ENST00000463202;ENST00000498408;ENST00000468410;ENST00000478930;ENST00000461963;ENST00000607681;ENST00000464009;ENST00000485846;ENST00000479011;ENST00000483809;ENST00000468116;ENST00000497535;ENST00000468401;ENST00000463790	GO:0000122(negative regulation of transcription by RNA polymerase II);GO:0000790(nuclear chromatin);GO:0000978(RNA polymerase II cis-regulatory region sequence-specific DNA binding);GO:0000981(DNA-binding transcription factor activity, RNA polymerase II-specific);GO:0001227(DNA-binding transcription repressor activity, RNA polymerase II-specific);GO:0003677(DNA binding);GO:0003723(RNA binding);GO…	NA	K21644	NA	HMG-box transcription factor 1 [Source:HGNC Symbol;Acc:HGNC:23200]	protein_coding;retained_intron;processed_transcript;nonsense_mediated_decay	2.02559	2.24279	2.59879	4.61644	3.59452	3.56499	0.583151	-0.778059	0.000831989	0.0231671	down	no
ENSG00000188897	AC099489	ENST00000612858;ENST00000598234;ENST00000600877;ENST00000595170;ENST00000595168;ENST00000599216;ENST00000600548;ENST00000596416	GO:0005319(lipid transporter activity);GO:0006869(lipid transport);GO:0032355(response to estradiol);GO:0071391(cellular response to estrogen stimulus);GO:0071391(cellular response to estrogen stimulus)	NA	NA	NA	novel lipoprotein amino terminal region containing protein	retained_intron;protein_coding;nonsense_mediated_decay	0.0248667	0.0133407	0.0329842	0.104581	0.0764313	0.0697015	0.283956	-1.81626	0.000832009	0.0231671	down	yes
ENSG00000164647	STEAP1	ENST00000297205;ENST00000475789;ENST00000412573	GO:0005215(transporter activity);GO:0005768(endosome);GO:0005886(plasma membrane);GO:0005887(integral component of plasma membrane);GO:0005911(cell-cell junction);GO:0006811(ion transport);GO:0010008(endosome membrane);GO:0015267(channel activity);GO:0016020(membrane);GO:0016021(integral component of membrane);GO:0016491(oxidoreductase activity);GO:0046872(metal ion binding);GO:0055072(iron ion h…	04978(Mineral absorption);04978(Mineral absorption)	K14737	EC:1.16.1.-	STEAP family member 1 [Source:HGNC Symbol;Acc:HGNC:11378]	protein_coding;retained_intron;nonsense_mediated_decay	4.37409	6.21899	5.86524	11.4219	9.44227	9.66072	0.539176	-0.891171	0.000838779	0.0232876	down	no
ENSG00000171408	PDE7B	ENST00000308191;ENST00000615259;ENST00000446774	GO:0004114(3',5'-cyclic-nucleotide phosphodiesterase activity);GO:0004115(3',5'-cyclic-AMP phosphodiesterase activity);GO:0005829(cytosol);GO:0006198(cAMP catabolic process);GO:0007165(signal transduction);GO:0007186(G protein-coupled receptor signaling pathway);GO:0007268(chemical synaptic transmission);GO:0008081(phosphoric diester hydrolase activity);GO:0016787(hydrolase activity);GO:0045202(s…	00230(Purine metabolism);05032(Morphine addiction);05032(Morphine addiction)	K18436	EC:3.1.4.53	phosphodiesterase 7B [Source:HGNC Symbol;Acc:HGNC:8792]	protein_coding	0.11527	0.179857	0.187994	0.373675	0.41556	0.507302	0.372624	-1.42421	0.000839539	0.0232876	down	yes
[truncated: 60,088 more rows]
