# Supplementary material for: Long noncoding RNA SOX2OT promotes pancreatic cancer cell migration and invasion through destabilizing FUS protein via ubiquitination
Source: Cell Death Discov. 2021 Sep 22;7:261. doi: 10.1038/s41420-021-00640-8 (PMC8458496; doi:10.1038/s41420-021-00640-8)
Supplement: Supplementary file 2 — Table S2 [file 41420_2021_640_MOESM2_ESM.xlsx]

## Sheet: Sheet1
gene_id	gene_name	transcript_id	GO	KEGG	KO_ENTRY	EC	Description	trans_type	FPKM.sox2_F_1	FPKM.sox2_F_2	FPKM.sox2_F_3	FPKM.sox2_1	FPKM.sox2_2	FPKM.sox2_3	fc	log2(fc)	pval	qval	regulation	significant
ENSG00000243207	PPAN-P2RY11	ENST00000393796;ENST00000428358	GO:0004930(G protein-coupled receptor activity);GO:0005730(nucleolus);GO:0007165(signal transduction);GO:0007186(G protein-coupled receptor signaling pathway);GO:0016020(membrane);GO:0016021(integral component of membrane);GO:0016021(integral component of membrane)	NA	K14859	NA	PPAN-P2RY11 readthrough [Source:HGNC Symbol;Acc:HGNC:33526]	protein_coding	4.99071	4.30525	5.41196	0.457387	0.271863	0.485712	12.1057	3.59761	4.31545e-25	6.20519e-21	up	yes
ENSG00000095303	PTGS1	ENST00000362012;ENST00000540753;ENST00000645132;ENST00000426608;ENST00000647067;ENST00000643576;ENST00000223423;ENST00000619306;ENST00000373698;ENST00000643810	GO:0001516(prostaglandin biosynthetic process);GO:0001750(photoreceptor outer segment);GO:0004601(peroxidase activity);GO:0004666(prostaglandin-endoperoxide synthase activity);GO:0005737(cytoplasm);GO:0005783(endoplasmic reticulum);GO:0005789(endoplasmic reticulum membrane);GO:0005794(Golgi apparatus);GO:0006629(lipid metabolic process);GO:0006631(fatty acid metabolic process);GO:0006633(fatty ac…	00590(Arachidonic acid metabolism);04611(Platelet activation);04726(Serotonergic synapse);04923(Regulation of lipolysis in adipocytes);04923(Regulation of lipolysis in adipocytes)	K00509	EC:1.14.99.1	prostaglandin-endoperoxide synthase 1 [Source:HGNC Symbol;Acc:HGNC:9604]	protein_coding;retained_intron;nonsense_mediated_decay	0.300771	0.258505	0.40697	2.59658	1.78453	2.87987	0.133074	-2.9097	9.88624e-18	7.10772e-14	down	yes
ENSG00000197483	ZNF628	ENST00000391718;ENST00000591164;ENST00000598519	GO:0000978(RNA polymerase II cis-regulatory region sequence-specific DNA binding);GO:0003676(nucleic acid binding);GO:0003677(DNA binding);GO:0003700(DNA-binding transcription factor activity);GO:0005515(protein binding);GO:0005634(nucleus);GO:0006355(regulation of transcription, DNA-templated);GO:0046872(metal ion binding);GO:0046872(metal ion binding)	NA	NA	NA	zinc finger protein 628 [Source:HGNC Symbol;Acc:HGNC:28054]	protein_coding	0.550628	0.874998	0.804155	3.89615	3.36258	3.57426	0.205832	-2.28046	3.06193e-13	1.46758e-09	down	yes
ENSG00000089280	FUS	ENST00000568685;ENST00000254108;ENST00000487509;ENST00000380244;ENST00000566605;ENST00000569760;ENST00000474990;ENST00000487974;ENST00000564766;ENST00000568901;ENST00000487045;ENST00000483853;ENST00000570090	GO:0000398(mRNA splicing, via spliceosome);GO:0003676(nucleic acid binding);GO:0003677(DNA binding);GO:0003682(chromatin binding);GO:0003712(transcription coregulator activity);GO:0003713(transcription coactivator activity);GO:0003723(RNA binding);GO:0003730(mRNA 3'-UTR binding);GO:0005515(protein binding);GO:0005634(nucleus);GO:0005654(nucleoplasm);GO:0005737(cytoplasm);GO:0005844(polysome);GO:0…	05202(Transcriptional misregulation in cancer);05202(Transcriptional misregulation in cancer)	K13098	NA	FUS RNA binding protein [Source:HGNC Symbol;Acc:HGNC:4010]	protein_coding;retained_intron;nonsense_mediated_decay;processed_transcript	111.586	117.985	115.627	57.2548	58.1146	56.056	2.01369	1.00984	5.98318e-13	2.1508e-09	up	yes
ENSG00000153048	CARHSP1	ENST00000562843;ENST00000311052;ENST00000396593;ENST00000611932;ENST00000563815;ENST00000562586;ENST00000567554;ENST00000565287;ENST00000570125;ENST00000569398;ENST00000568117;ENST00000568968;ENST00000618335;ENST00000567908;ENST00000569572;ENST00000561530;ENST00000619881;ENST00000610831;ENST00000614449;ENST00000567626	GO:0000177(cytoplasmic exosome (RNase complex));GO:0000932(P-body);GO:0003676(nucleic acid binding);GO:0003723(RNA binding);GO:0003730(mRNA 3'-UTR binding);GO:0005515(protein binding);GO:0005737(cytoplasm);GO:0005829(cytosol);GO:0019902(phosphatase binding);GO:0035556(intracellular signal transduction);GO:0043186(P granule);GO:0043488(regulation of mRNA stability);GO:0043488(regulation of mRNA st…	NA	NA	NA	calcium regulated heat stable protein 1 [Source:HGNC Symbol;Acc:HGNC:17150]	protein_coding;retained_intron;processed_transcript	16.5569	15.936	20.3886	8.76581	7.25452	6.80297	2.317	1.21226	9.53621e-11	2.74242e-07	up	yes
ENSG00000258555	SPECC1L-ADORA2A	ENST00000358654	GO:0005737(cytoplasm);GO:0005819(spindle);GO:0005856(cytoskeleton);GO:0005921(gap junction);GO:0007049(cell cycle);GO:0030054(cell junction);GO:0051301(cell division)	NA	NA	NA	SPECC1L-ADORA2A readthrough (NMD candidate) [Source:HGNC Symbol;Acc:HGNC:49185]	nonsense_mediated_decay	3.30351	0.0001	3.35727	0.0001	0.0001	0.0001	22202.9	14.4385	2.7915e-09	6.68984e-06	up	yes
ENSG00000172840	PDP2	ENST00000311765;ENST00000561704;ENST00000566543;ENST00000561475;ENST00000566776;ENST00000566805;ENST00000568398;ENST00000568869;ENST00000568720	GO:0003824(catalytic activity);GO:0004721(phosphoprotein phosphatase activity);GO:0004722(protein serine/threonine phosphatase activity);GO:0004724(magnesium-dependent protein serine/threonine phosphatase activity);GO:0004741([pyruvate dehydrogenase (lipoamide)] phosphatase activity);GO:0005739(mitochondrion);GO:0005759(mitochondrial matrix);GO:0006470(protein dephosphorylation);GO:0010510(regula…	NA	K01102	EC:3.1.3.43	pyruvate dehyrogenase phosphatase catalytic subunit 2 [Source:HGNC Symbol;Acc:HGNC:30263]	protein_coding;processed_transcript	0.441551	0.152769	0.250711	2.34865	2.05329	0.868044	0.160348	-2.64072	6.28494e-09	1.29102e-05	down	yes
ENSG00000260836	AC245033	ENST00000562833;ENST00000642270	GO:0003676(nucleic acid binding);GO:0003723(RNA binding);GO:0003730(mRNA 3'-UTR binding);GO:0003735(structural constituent of ribosome);GO:0005737(cytoplasm);GO:0005840(ribosome);GO:0006397(mRNA processing);GO:0006412(translation);GO:0006417(regulation of translation);GO:0045182(translation regulator activity);GO:0046872(metal ion binding);GO:0046872(metal ion binding)	NA	NA	NA	novel protein	protein_coding;nonsense_mediated_decay	0.0001	0.0001	0.0001	0.0001	7.60737	5.2545	2.33246e-05	-15.3878	7.83608e-09	1.39704e-05	down	yes
ENSG00000256349	AP002748	ENST00000419755	GO:0034464(BBSome);GO:1905515(non-motile cilium assembly)	NA	NA	NA	novel protein	protein_coding	2.96652	0.0001	2.4819	0.0001	0.0001	0.0001	18161.8	14.1486	8.74426e-09	1.39704e-05	up	yes
ENSG00000171570	RAB4B-EGLN2	ENST00000594136;ENST00000596216;ENST00000601949	GO:0000166(nucleotide binding);GO:0003924(GTPase activity);GO:0005525(GTP binding);GO:0005768(endosome);GO:0005886(plasma membrane);GO:0006886(intracellular protein transport);GO:0012505(endomembrane system);GO:0015031(protein transport);GO:0016020(membrane);GO:0030100(regulation of endocytosis);GO:0032482(Rab protein signal transduction);GO:0032482(Rab protein signal transduction)	NA	NA	NA	RAB4B-EGLN2 readthrough (NMD candidate) [Source:HGNC Symbol;Acc:HGNC:44465]	nonsense_mediated_decay;retained_intron;processed_transcript	3.97277	4.55768	0.0882416	0.083674	0.0465055	0.0415905	50.1758	5.64892	1.35534e-08	1.94884e-05	up	yes
ENSG00000288622	AC010442	ENST00000505113;ENST00000512529;ENST00000675395	GO:0000122(negative regulation of transcription by RNA polymerase II);GO:0000790(nuclear chromatin);GO:0000981(DNA-binding transcription factor activity, RNA polymerase II-specific);GO:0003677(DNA binding);GO:0004879(nuclear receptor activity);GO:0005509(calcium ion binding);GO:0005515(protein binding);GO:0005634(nucleus);GO:0005654(nucleoplasm);GO:0005737(cytoplasm);GO:0005829(cytosol);GO:000635…	NA	NA	NA	Aryl hydrocarbon receptor repressor [Source:UniProtKB/Swiss-Prot;Acc:A9YTQ3]	nonsense_mediated_decay	0.057403	0.0001	0.0001	3.65756	0.797744	0.972171	0.0106132	-6.55799	2.23779e-08	2.92519e-05	down	yes
ENSG00000272779	AC245060	ENST00000413293	NA	NA	NA	NA	BMS1, ribosome biogenesis factor (BSM1) pseudogene	transcribed_unprocessed_pseudogene	0.0001	0.0001	0.0001	3.45588	0.0001	4.52807	3.75749e-05	-14.6999	4.71151e-08	5.64556e-05	down	yes
ENSG00000198879	SFMBT2	ENST00000397167;ENST00000673876;ENST00000379713;ENST00000361972;ENST00000379711	GO:0003682(chromatin binding);GO:0003714(transcription corepressor activity);GO:0005515(protein binding);GO:0005634(nucleus);GO:0005654(nucleoplasm);GO:0005829(cytosol);GO:0006355(regulation of transcription, DNA-templated);GO:0010629(negative regulation of gene expression);GO:0016235(aggresome);GO:0016604(nuclear body);GO:0016607(nuclear speck);GO:0042393(histone binding);GO:0043231(intracellula…	NA	NA	NA	Scm like with four mbt domains 2 [Source:HGNC Symbol;Acc:HGNC:20256]	protein_coding	1.07118	1.23056	1.16023	2.55495	2.69905	2.5179	0.445448	-1.16667	5.12374e-08	5.66725e-05	down	yes
ENSG00000249319	AC068533	ENST00000450043	GO:0000050(urea cycle);GO:0000166(nucleotide binding);GO:0003824(catalytic activity);GO:0003899(DNA-directed 5'-3' RNA polymerase activity);GO:0004056(argininosuccinate lyase activity);GO:0005634(nucleus);GO:0005737(cytoplasm);GO:0006352(DNA-templated transcription, initiation);GO:0006526(arginine biosynthetic process);GO:0030880(RNA polymerase complex);GO:0042450(arginine biosynthetic process vi…	NA	NA	NA	novel protein	protein_coding	0.0001	2.02179	1.50672	0.0001	0.0001	0.0001	11762	13.5218	1.86011e-07	0.000191046	up	yes
ENSG00000272741	AC069257	ENST00000431391	NA	NA	NA	NA	novel protein	nonsense_mediated_decay	0.0001	0.0001	0.0001	2.3751	0.0001	2.3268	6.38027e-05	-13.936	2.3808e-07	0.00022798	down	yes
ENSG00000267303	AC011511	ENST00000586529	GO:0000398(mRNA splicing, via spliceosome);GO:0003676(nucleic acid binding);GO:0005634(nucleus)	NA	NA	NA	novel transcript	nonsense_mediated_decay	0.0001	0.0001	0.0001	1.27391	0.837043	0.0001	0.000142109	-12.7807	2.53681e-07	0.00022798	down	yes
ENSG00000267436	AC005786	ENST00000589360	NA	NA	NA	NA	novel transcript, antisense to MFSD12	lncRNA	0.0001	2.6778	1.71755	0.0001	0.0001	0.0001	14651.5	13.8388	2.98868e-07	0.000252789	up	yes
ENSG00000270872	SRGAP2D	ENST00000605551	NA	NA	NA	NA	SLIT-ROBO Rho GTPase activating protein 2D (pseudogene) [Source:HGNC Symbol;Acc:HGNC:43932]	unprocessed_pseudogene	0.0001	2.67113	0.81441	0.0001	0.0001	0.0001	11618.8	13.5042	3.66389e-07	0.000292683	up	yes
ENSG00000160446	ZDHHC12	ENST00000372663;ENST00000467312;ENST00000372667;ENST00000452105;ENST00000406904	GO:0005783(endoplasmic reticulum);GO:0005794(Golgi apparatus);GO:0006612(protein targeting to membrane);GO:0016020(membrane);GO:0016021(integral component of membrane);GO:0016409(palmitoyltransferase activity);GO:0016740(transferase activity);GO:0016746(transferase activity, transferring acyl groups);GO:0018230(peptidyl-L-cysteine S-palmitoylation);GO:0018345(protein palmitoylation);GO:0019706(pr…	NA	K18932	EC:2.3.1.225	zinc finger DHHC-type palmitoyltransferase 12 [Source:HGNC Symbol;Acc:HGNC:19159]	protein_coding;processed_transcript	4.58432	2.72247	2.41012	8.58524	9.44723	7.69414	0.377698	-1.40469	4.65822e-07	0.000352529	down	yes
ENSG00000105879	CBLL1	ENST00000440859;ENST00000222597;ENST00000432748;ENST00000415884;ENST00000493361;ENST00000479443;ENST00000420796;ENST00000487517	GO:0000151(ubiquitin ligase complex);GO:0004842(ubiquitin-protein transferase activity);GO:0005515(protein binding);GO:0005634(nucleus);GO:0005654(nucleoplasm);GO:0005737(cytoplasm);GO:0005829(cytosol);GO:0007162(negative regulation of cell adhesion);GO:0007275(multicellular organism development);GO:0016567(protein ubiquitination);GO:0016607(nuclear speck);GO:0016740(transferase activity);GO:0030…	NA	K15685	EC:2.3.2.27	Cbl proto-oncogene like 1 [Source:HGNC Symbol;Acc:HGNC:21225]	protein_coding;nonsense_mediated_decay;retained_intron	1.82338	5.2405	5.23886	0.802641	1.53348	0.905046	3.79577	1.92439	5.69176e-07	0.000409209	up	yes
ENSG00000189367	KIAA0408	ENST00000368281;ENST00000483725;ENST00000465254;ENST00000487331;ENST00000472335	GO:0005515(protein binding);GO:0005515(protein binding)	NA	NA	NA	KIAA0408 [Source:HGNC Symbol;Acc:HGNC:21636]	retained_intron;protein_coding	0.0882646	0.382615	0.258852	0.0134716	0.0362746	0.0365014	8.4609	3.08081	9.16734e-07	0.000627701	up	yes
ENSG00000240184	PCDHGC3	ENST00000617641;ENST00000308177;ENST00000622656;ENST00000622836;ENST00000616230;ENST00000611950;ENST00000617222;ENST00000621008	GO:0005509(calcium ion binding);GO:0005886(plasma membrane);GO:0005887(integral component of plasma membrane);GO:0007155(cell adhesion);GO:0007156(homophilic cell adhesion via plasma membrane adhesion molecules);GO:0016020(membrane);GO:0016021(integral component of membrane);GO:0016339(calcium-dependent cell-cell adhesion via plasma membrane cell adhesion molecules);GO:0050808(synapse organizatio…	NA	K16497	NA	protocadherin gamma subfamily C, 3 [Source:HGNC Symbol;Acc:HGNC:8716]	protein_coding;processed_transcript	11.2716	4.96647	5.15199	1.5874	2.55451	3.11101	2.94916	1.56031	1.86289e-06	0.00121757	up	yes
ENSG00000267368	UPK3BL1	ENST00000340457	GO:0016020(membrane);GO:0016021(integral component of membrane)	NA	NA	NA	uroplakin 3B like 1 [Source:HGNC Symbol;Acc:HGNC:37278]	protein_coding	0.064258	0.406839	0.066367	10.5105	9.01667	0.119744	0.0273562	-5.19199	3.536e-06	0.00221062	down	yes
ENSG00000152332	UHMK1	ENST00000489294;ENST00000538489;ENST00000282169;ENST00000545294	GO:0000166(nucleotide binding);GO:0003676(nucleic acid binding);GO:0003723(RNA binding);GO:0004672(protein kinase activity);GO:0004674(protein serine/threonine kinase activity);GO:0005515(protein binding);GO:0005524(ATP binding);GO:0005634(nucleus);GO:0005654(nucleoplasm);GO:0005737(cytoplasm);GO:0005794(Golgi apparatus);GO:0006468(protein phosphorylation);GO:0007050(cell cycle arrest);GO:0016301…	NA	K08877	EC:2.7.11.1	U2AF homology motif kinase 1 [Source:HGNC Symbol;Acc:HGNC:19683]	protein_coding;processed_transcript	11.2495	16.3396	11.4558	8.61993	4.36819	5.32176	2.13245	1.09251	1.0898e-05	0.0064454	up	yes
ENSG00000250067	YJEFN3	ENST00000458210;ENST00000436027;ENST00000514277	GO:0002040(sprouting angiogenesis);GO:0005515(protein binding);GO:0005739(mitochondrion);GO:0006869(lipid transport);GO:0008593(regulation of Notch signaling pathway);GO:0010874(regulation of cholesterol efflux);GO:0016020(membrane);GO:0016525(negative regulation of angiogenesis);GO:0031580(membrane raft distribution);GO:0052856(NADHX epimerase activity);GO:0052857(NADPHX epimerase activity);GO:0…	NA	NA	NA	YjeF N-terminal domain containing 3 [Source:HGNC Symbol;Acc:HGNC:24785]	nonsense_mediated_decay;protein_coding	0.107883	0.0655346	0.168752	0.558245	0.768861	0.392117	0.199025	-2.32898	1.12063e-05	0.0064454	down	yes
ENSG00000183291	SELENOF	ENST00000611507;ENST00000331835;ENST00000616787;ENST00000370554;ENST00000401030;ENST00000467557;ENST00000497861;ENST00000648872;ENST00000469566	GO:0005515(protein binding);GO:0005783(endoplasmic reticulum);GO:0005788(endoplasmic reticulum lumen);GO:0016491(oxidoreductase activity);GO:0051084('de novo' posttranslational protein folding);GO:0055114(oxidation-reduction process);GO:0055114(oxidation-reduction process)	NA	NA	NA	selenoprotein F [Source:HGNC Symbol;Acc:HGNC:17705]	protein_coding;nonsense_mediated_decay;processed_transcript	29.4017	48.7205	23.1785	15.6633	12.7825	18.9458	2.13752	1.09594	1.55504e-05	0.00859994	up	yes
ENSG00000198894	CIPC	ENST00000361786;ENST00000554447;ENST00000554658;ENST00000557115;ENST00000555200;ENST00000555437;ENST00000555611;ENST00000556863	GO:0005515(protein binding);GO:0005634(nucleus);GO:0005737(cytoplasm);GO:0005829(cytosol);GO:0042754(negative regulation of circadian rhythm);GO:0045892(negative regulation of transcription, DNA-templated);GO:0048511(rhythmic process);GO:0048511(rhythmic process)	NA	NA	NA	CLOCK interacting pacemaker [Source:HGNC Symbol;Acc:HGNC:20365]	protein_coding;retained_intron	0.50335	0.433309	0.482374	3.1269	0.500204	3.36678	0.202896	-2.30118	1.73666e-05	0.00924866	down	yes
ENSG00000163286	ALPG	ENST00000295453	GO:0003824(catalytic activity);GO:0004035(alkaline phosphatase activity);GO:0005576(extracellular region);GO:0005886(plasma membrane);GO:0016020(membrane);GO:0016311(dephosphorylation);GO:0016787(hydrolase activity);GO:0016791(phosphatase activity);GO:0031225(anchored component of membrane);GO:0046872(metal ion binding)	00730(Thiamine metabolism);00790(Folate biosynthesis)	NA	NA	alkaline phosphatase, germ cell [Source:HGNC Symbol;Acc:HGNC:441]	protein_coding	38.1214	32.8305	33.9659	52.3232	54.2051	61.2318	0.625404	-0.67714	3.38408e-05	0.0173343	down	no
ENSG00000108960	MMD	ENST00000649377;ENST00000262065;ENST00000577038;ENST00000571578	GO:0004672(protein kinase activity);GO:0005515(protein binding);GO:0005764(lysosome);GO:0005765(lysosomal membrane);GO:0005768(endosome);GO:0005794(Golgi apparatus);GO:0005887(integral component of plasma membrane);GO:0006468(protein phosphorylation);GO:0016020(membrane);GO:0016021(integral component of membrane);GO:0019835(cytolysis);GO:0031902(late endosome membrane);GO:0032880(regulation of pr…	NA	K11064	NA	monocyte to macrophage differentiation associated [Source:HGNC Symbol;Acc:HGNC:7153]	protein_coding;processed_transcript	16.0414	17.8716	17.2639	7.73155	11.9088	9.43578	1.76009	0.815651	3.57128e-05	0.0173343	up	no
ENSG00000182544	MFSD5	ENST00000329548;ENST00000534842;ENST00000551660;ENST00000546655;ENST00000552097	GO:0005515(protein binding);GO:0005886(plasma membrane);GO:0006811(ion transport);GO:0015098(molybdate ion transmembrane transporter activity);GO:0015689(molybdate ion transport);GO:0016020(membrane);GO:0016021(integral component of membrane);GO:0016021(integral component of membrane)	NA	NA	NA	major facilitator superfamily domain containing 5 [Source:HGNC Symbol;Acc:HGNC:28156]	protein_coding;processed_transcript	15.4194	12.5581	13.5154	5.87967	5.33519	9.66231	1.98748	0.990939	3.61659e-05	0.0173343	up	no
ENSG00000231259	ANAPC1P2	ENST00000452554	NA	NA	NA	NA	ANAPC1 pseudogene 2 [Source:HGNC Symbol;Acc:HGNC:54708]	unprocessed_pseudogene	2.01037	1.18759	4.14964	0.322905	0.667912	0.627988	4.53891	2.18234	4.88149e-05	0.0222623	up	yes
ENSG00000213626	LBH	ENST00000395323;ENST00000484150;ENST00000401506;ENST00000407930;ENST00000406087;ENST00000404397;ENST00000467242;ENST00000412933;ENST00000464412	GO:0005515(protein binding);GO:0005634(nucleus);GO:0005737(cytoplasm);GO:0006355(regulation of transcription, DNA-templated);GO:0007275(multicellular organism development);GO:0010468(regulation of gene expression);GO:0030879(mammary gland development);GO:0032991(protein-containing complex);GO:0033147(negative regulation of intracellular estrogen receptor signaling pathway);GO:0043408(regulation o…	NA	NA	NA	LBH regulator of WNT signaling pathway [Source:HGNC Symbol;Acc:HGNC:29532]	protein_coding;processed_transcript;nonsense_mediated_decay	1.02112	0.613814	0.647922	2.04344	1.58012	2.23542	0.389634	-1.35981	4.95441e-05	0.0222623	down	yes
ENSG00000274791	F8A2	ENST00000369505	GO:0003674(molecular_function);GO:0005515(protein binding);GO:0005634(nucleus);GO:0005737(cytoplasm);GO:0005768(endosome);GO:0005769(early endosome);GO:0016604(nuclear body);GO:0099518(vesicle cytoskeletal trafficking);GO:1901799(negative regulation of proteasomal protein catabolic process)	NA	K20135	NA	coagulation factor VIII associated 2 [Source:HGNC Symbol;Acc:HGNC:31849]	protein_coding	0.661545	1.23391	0.609631	8.17705	4.61982	1.09661	0.180307	-2.47147	5.1209e-05	0.0223131	down	yes
ENSG00000137699	TRIM29	ENST00000341846;ENST00000533302;ENST00000524664;ENST00000526881;ENST00000529495;ENST00000524816;ENST00000475051;ENST00000532195;ENST00000529044;ENST00000532833;ENST00000530919;ENST00000524956;ENST00000530470;ENST00000525887;ENST00000531555;ENST00000529011;ENST00000529040;ENST00000528870;ENST00000526161;ENST00000525327;ENST00000627238	GO:0000122(negative regulation of transcription by RNA polymerase II);GO:0002039(p53 binding);GO:0002376(immune system process);GO:0005515(protein binding);GO:0005737(cytoplasm);GO:0005764(lysosome);GO:0005912(adherens junction);GO:0008270(zinc ion binding);GO:0042802(identical protein binding);GO:0045087(innate immune response);GO:0046872(metal ion binding);GO:0098609(cell-cell adhesion);GO:0098…	NA	K12010	NA	tripartite motif containing 29 [Source:HGNC Symbol;Acc:HGNC:17274]	protein_coding;processed_transcript;nonsense_mediated_decay;retained_intron	0.0457147	0.0264737	0.018856	0.152273	0.138521	0.105517	0.22973	-2.12199	5.31024e-05	0.0224576	down	yes
ENSG00000233276	GPX1	ENST00000646881;ENST00000643797;ENST00000419783;ENST00000620890;ENST00000419349;ENST00000496791	GO:0000302(response to reactive oxygen species);GO:0001659(temperature homeostasis);GO:0001885(endothelial cell development);GO:0002862(negative regulation of inflammatory response to antigenic stimulus);GO:0004601(peroxidase activity);GO:0004602(glutathione peroxidase activity);GO:0005737(cytoplasm);GO:0005739(mitochondrion);GO:0005759(mitochondrial matrix);GO:0005829(cytosol);GO:0006195(purine …	00480(Glutathione metabolism);00590(Arachidonic acid metabolism);04918(Thyroid hormone synthesis);05014(Amyotrophic lateral sclerosis (ALS));05016(Huntington disease);05016(Huntington disease)	K00432	EC:1.11.1.9	glutathione peroxidase 1 [Source:HGNC Symbol;Acc:HGNC:4553]	polymorphic_pseudogene;protein_coding	13.5191	10.7213	12.6953	32.9603	16.2714	28.166	0.47722	-1.06727	5.60257e-05	0.023017	down	yes
ENSG00000142173	COL6A2	ENST00000300527;ENST00000310645;ENST00000397763;ENST00000409416;ENST00000460886;ENST00000485591;ENST00000436769;ENST00000413758	GO:0005515(protein binding);GO:0005518(collagen binding);GO:0005576(extracellular region);GO:0005581(collagen trimer);GO:0005615(extracellular space);GO:0005788(endoplasmic reticulum lumen);GO:0007155(cell adhesion);GO:0009749(response to glucose);GO:0016020(membrane);GO:0030020(extracellular matrix structural constituent conferring tensile strength);GO:0030198(extracellular matrix organization);…	04151(PI3K-Akt signaling pathway);04510(Focal adhesion);04512(ECM-receptor interaction);04974(Protein digestion and absorption);05165(Human papillomavirus infection);05165(Human papillomavirus infection)	NA	NA	collagen type VI alpha 2 chain [Source:HGNC Symbol;Acc:HGNC:2212]	protein_coding;processed_transcript;retained_intron	0.639156	0.750208	0.949657	2.02052	1.91569	1.56788	0.424961	-1.2346	5.82615e-05	0.0232706	down	yes
ENSG00000124762	CDKN1A	ENST00000244741;ENST00000405375;ENST00000459970;ENST00000615513;ENST00000448526;ENST00000462537;ENST00000373711;ENST00000478800	GO:0000079(regulation of cyclin-dependent protein serine/threonine kinase activity);GO:0000082(G1/S transition of mitotic cell cycle);GO:0000086(G2/M transition of mitotic cell cycle);GO:0000307(cyclin-dependent protein kinase holoenzyme complex);GO:0004860(protein kinase inhibitor activity);GO:0004861(cyclin-dependent protein serine/threonine kinase inhibitor activity);GO:0005515(protein binding…	01522(Endocrine resistance);01524(Platinum drug resistance);04012(ErbB signaling pathway);04066(HIF-1 signaling pathway);04068(FoxO signaling pathway);04110(Cell cycle);04115(p53 signaling pathway);04151(PI3K-Akt signaling pathway);04218(Cellular senescence);04630(Jak-STAT signaling pathway);04921(Oxytocin signaling pathway);04928(Parathyroid hormone synthesis, secretion and action);04934(Cushing…	NA	NA	cyclin dependent kinase inhibitor 1A [Source:HGNC Symbol;Acc:HGNC:1784]	protein_coding;processed_transcript	6.31208	23.5407	6.95881	35.7122	34.8918	34.3951	0.35059	-1.51214	6.58857e-05	0.0252178	down	yes
ENSG00000106723	SPIN1	ENST00000375859;ENST00000485565;ENST00000469017;ENST00000462844;ENST00000483785;ENST00000485804	GO:0005515(protein binding);GO:0005634(nucleus);GO:0005654(nucleoplasm);GO:0005730(nucleolus);GO:0005819(spindle);GO:0005829(cytosol);GO:0006325(chromatin organization);GO:0006355(regulation of transcription, DNA-templated);GO:0007049(cell cycle);GO:0007275(multicellular organism development);GO:0007276(gamete generation);GO:0009303(rRNA transcription);GO:0016055(Wnt signaling pathway);GO:0030177…	NA	NA	NA	spindlin 1 [Source:HGNC Symbol;Acc:HGNC:11243]	protein_coding;processed_transcript	3.9598	5.1524	4.42062	15.8476	4.32849	18.0698	0.353837	-1.49884	6.66441e-05	0.0252178	down	yes
ENSG00000234648	AL162151	ENST00000448875	NA	NA	NA	NA	pseudogene similar to part of ribosomal protein L3 (RPL3)	processed_pseudogene	33.4945	50.2552	33.6407	10.9545	4.62197	18.1945	3.47607	1.79746	8.30942e-05	0.0306362	up	yes
ENSG00000163235	TGFA	ENST00000295400;ENST00000394241;ENST00000450929;ENST00000460808;ENST00000445399;ENST00000418333;ENST00000474101;ENST00000419940;ENST00000444975	GO:0000139(Golgi membrane);GO:0000165(MAPK cascade);GO:0000187(activation of MAPK activity);GO:0001525(angiogenesis);GO:0005154(epidermal growth factor receptor binding);GO:0005515(protein binding);GO:0005576(extracellular region);GO:0005615(extracellular space);GO:0005634(nucleus);GO:0005789(endoplasmic reticulum membrane);GO:0005886(plasma membrane);GO:0006357(regulation of transcription by RNA…	01521(EGFR tyrosine kinase inhibitor resistance);04010(MAPK signaling pathway);04012(ErbB signaling pathway);04014(Ras signaling pathway);04151(PI3K-Akt signaling pathway);04915(Estrogen signaling pathway);05200(Pathways in cancer);05210(Colorectal cancer);05211(Renal cell carcinoma);05212(Pancreatic cancer);05214(Glioma);05215(Prostate cancer);05223(Non-small cell lung cancer);05225(Hepatocellul…	K08774	NA	transforming growth factor alpha [Source:HGNC Symbol;Acc:HGNC:11765]	protein_coding;processed_transcript	0.407803	0.304767	0.348407	0.837391	1.04712	0.907082	0.380061	-1.3957	9.63268e-05	0.0346271	down	yes
ENSG00000186063	AIDA	ENST00000495670;ENST00000474863;ENST00000340020;ENST00000470437;ENST00000355727;ENST00000497112	GO:0005515(protein binding);GO:0005575(cellular_component);GO:0005737(cytoplasm);GO:0007275(multicellular organism development);GO:0009953(dorsal/ventral pattern formation);GO:0016020(membrane);GO:0019904(protein domain specific binding);GO:0031333(negative regulation of protein-containing complex assembly);GO:0035091(phosphatidylinositol binding);GO:0043254(regulation of protein-containing compl…	NA	NA	NA	axin interactor, dorsalization associated [Source:HGNC Symbol;Acc:HGNC:25761]	processed_transcript;protein_coding	13.4232	16.5077	14.9431	7.95222	4.13706	10.0235	2.02933	1.021	0.000105841	0.0371192	up	yes
ENSG00000187634	SAMD11	ENST00000341065;ENST00000420190;ENST00000455979;ENST00000474461;ENST00000616016;ENST00000464948;ENST00000618323;ENST00000620200;ENST00000617307;ENST00000618779;ENST00000616125;ENST00000618181;ENST00000466827;ENST00000622503;ENST00000342066;ENST00000478729;ENST00000437963	GO:0003677(DNA binding);GO:0003682(chromatin binding);GO:0005515(protein binding);GO:0005634(nucleus);GO:0042393(histone binding);GO:0045892(negative regulation of transcription, DNA-templated);GO:0045892(negative regulation of transcription, DNA-templated)	NA	NA	NA	sterile alpha motif domain containing 11 [Source:HGNC Symbol;Acc:HGNC:28706]	protein_coding;retained_intron;processed_transcript	2.82345	1.95598	2.70716	4.74106	4.67428	4.87031	0.524063	-0.932187	0.000109047	0.0373331	down	no
ENSG00000184012	TMPRSS2	ENST00000398585;ENST00000332149;ENST00000454499;ENST00000455813;ENST00000488556;ENST00000469395;ENST00000424093;ENST00000489201;ENST00000458356;ENST00000463138	GO:0004252(serine-type endopeptidase activity);GO:0005044(scavenger receptor activity);GO:0005515(protein binding);GO:0005576(extracellular region);GO:0005886(plasma membrane);GO:0005887(integral component of plasma membrane);GO:0006508(proteolysis);GO:0006897(endocytosis);GO:0008233(peptidase activity);GO:0008236(serine-type peptidase activity);GO:0016020(membrane);GO:0016021(integral component …	05164(Influenza A);05202(Transcriptional misregulation in cancer);05215(Prostate cancer);05215(Prostate cancer)	K09633	EC:3.4.21.-	transmembrane serine protease 2 [Source:HGNC Symbol;Acc:HGNC:11876]	protein_coding;retained_intron;processed_transcript	1.39144	1.30067	1.17751	2.57235	2.73608	2.55848	0.491885	-1.02361	0.00012945	0.0432874	down	yes
ENSG00000183444	OR7E38P	ENST00000442908	NA	NA	NA	NA	olfactory receptor family 7 subfamily E member 38 pseudogene [Source:HGNC Symbol;Acc:HGNC:8411]	unprocessed_pseudogene	0.725395	1.05809	12.8169	0.566732	0.509279	0.402154	9.87736	3.30413	0.00014158	0.0462676	up	yes
ENSG00000286001	AC021087	ENST00000651543	GO:0005743(mitochondrial inner membrane);GO:0006099(tricarboxylic acid cycle);GO:0016491(oxidoreductase activity);GO:0055114(oxidation-reduction process)	NA	NA	NA	novel protein	nonsense_mediated_decay	1.54281	2.17442	1.10742	3.1074	4.23742	3.58301	0.441501	-1.17951	0.000147655	0.0471051	down	yes
ENSG00000244462	RBM12	ENST00000374114;ENST00000374104;ENST00000424458;ENST00000431148;ENST00000435161;ENST00000359646	GO:0003676(nucleic acid binding);GO:0003723(RNA binding);GO:0005515(protein binding);GO:0005634(nucleus);GO:0005654(nucleoplasm);GO:0043484(regulation of RNA splicing);GO:1990904(ribonucleoprotein complex);GO:1990904(ribonucleoprotein complex)	NA	NA	NA	RNA binding motif protein 12 [Source:HGNC Symbol;Acc:HGNC:9898]	protein_coding	4.38732	2.49879	2.48075	6.78632	6.64354	5.0068	0.508056	-0.97694	0.000150694	0.0471051	down	no
ENSG00000149948	HMGA2	ENST00000403681;ENST00000354636;ENST00000393578;ENST00000545998;ENST00000541363;ENST00000537275;ENST00000537429;ENST00000536545;ENST00000393577;ENST00000425208;ENST00000539662	GO:0000122(negative regulation of transcription by RNA polymerase II);GO:0000228(nuclear chromosome);GO:0000785(chromatin);GO:0000976(transcription regulatory region sequence-specific DNA binding);GO:0000978(RNA polymerase II cis-regulatory region sequence-specific DNA binding);GO:0001227(DNA-binding transcription repressor activity, RNA polymerase II-specific);GO:0001228(DNA-binding transcriptio…	05202(Transcriptional misregulation in cancer);05206(MicroRNAs in cancer);05206(MicroRNAs in cancer)	K09283	NA	high mobility group AT-hook 2 [Source:HGNC Symbol;Acc:HGNC:5009]	protein_coding;retained_intron;nonsense_mediated_decay	6.33069	3.14785	6.66011	1.45776	2.61413	3.34492	2.17595	1.12165	0.000188535	0.0576797	up	yes
ENSG00000189180	ZNF33A	ENST00000458705;ENST00000432900;ENST00000469037;ENST00000628825;ENST00000478556;ENST00000307441;ENST00000374618;ENST00000476504	GO:0003676(nucleic acid binding);GO:0003677(DNA binding);GO:0003700(DNA-binding transcription factor activity);GO:0005634(nucleus);GO:0006355(regulation of transcription, DNA-templated);GO:0046872(metal ion binding);GO:0046872(metal ion binding)	05168(Herpes simplex virus 1 infection);05168(Herpes simplex virus 1 infection)	K09228	NA	zinc finger protein 33A [Source:HGNC Symbol;Acc:HGNC:13096]	protein_coding;processed_transcript	0.439571	0.418123	0.264062	0.750822	1.4563	0.777939	0.37579	-1.412	0.000217973	0.0652966	down	yes
ENSG00000115414	FN1	ENST00000354785;ENST00000474036;ENST00000426059;ENST00000490833;ENST00000498719;ENST00000485567;ENST00000460217;ENST00000357867;ENST00000496542;ENST00000456923;ENST00000432072;ENST00000473614;ENST00000480737;ENST00000461974;ENST00000421182;ENST00000359671;ENST00000356005;ENST00000480024;ENST00000336916;ENST00000471193;ENST00000438981;ENST00000446046;ENST00000323926;ENST00000494446;ENST00000492816…	GO:0001525(angiogenesis);GO:0001932(regulation of protein phosphorylation);GO:0002020(protease binding);GO:0002576(platelet degranulation);GO:0005102(signaling receptor binding);GO:0005178(integrin binding);GO:0005201(extracellular matrix structural constituent);GO:0005515(protein binding);GO:0005518(collagen binding);GO:0005576(extracellular region);GO:0005577(fibrinogen complex);GO:0005604(base…	04151(PI3K-Akt signaling pathway);04510(Focal adhesion);04512(ECM-receptor interaction);04810(Regulation of actin cytoskeleton);04933(AGE-RAGE signaling pathway in diabetic complications);05100(Bacterial invasion of epithelial cells);05146(Amoebiasis);05165(Human papillomavirus infection);05200(Pathways in cancer);05205(Proteoglycans in cancer);05222(Small cell lung cancer);05222(Small cell lung …	NA	NA	fibronectin 1 [Source:HGNC Symbol;Acc:HGNC:3778]	protein_coding;retained_intron;processed_transcript	0.0113992	0.0579552	0.023432	0.238033	0.360802	0.0369916	0.14593	-2.77665	0.000234965	0.0689503	down	yes
ENSG00000126391	FRMD8	ENST00000355991;ENST00000416776;ENST00000317568;ENST00000531151;ENST00000528854;ENST00000526201;ENST00000533782;ENST00000525156;ENST00000531296	GO:0005515(protein binding);GO:0005737(cytoplasm);GO:0005829(cytosol);GO:0005856(cytoskeleton);GO:0005886(plasma membrane);GO:0016020(membrane);GO:1904469(positive regulation of tumor necrosis factor secretion);GO:1904469(positive regulation of tumor necrosis factor secretion)	NA	NA	NA	FERM domain containing 8 [Source:HGNC Symbol;Acc:HGNC:25462]	protein_coding;retained_intron	5.80168	5.69019	6.14856	6.75633	13.0291	13.3109	0.533003	-0.907786	0.000244907	0.0704304	down	no
ENSG00000226688	ENTPD1-AS1	ENST00000669283;ENST00000661794;ENST00000449419;ENST00000665049;ENST00000451364;ENST00000414006;ENST00000452942;ENST00000656604;ENST00000662079;ENST00000661142;ENST00000427846;ENST00000452728;ENST00000671110;ENST00000427300;ENST00000661375;ENST00000666945;ENST00000653870;ENST00000454638;ENST00000669099;ENST00000449197;ENST00000664887;ENST00000667840;ENST00000668038;ENST00000668159;ENST00000444375…	NA	NA	NA	NA	ENTPD1 antisense RNA 1 [Source:HGNC Symbol;Acc:HGNC:45203]	lncRNA	0.27588	0.131798	0.272242	0.789387	0.305704	0.7446	0.369584	-1.43603	0.000308278	0.0869163	down	yes
ENSG00000257315	ZBED6	ENST00000550078	GO:0000122(negative regulation of transcription by RNA polymerase II);GO:0000790(nuclear chromatin);GO:0000981(DNA-binding transcription factor activity, RNA polymerase II-specific);GO:0001835(blastocyst hatching);GO:0003677(DNA binding);GO:0005634(nucleus);GO:0005730(nucleolus);GO:0045892(negative regulation of transcription, DNA-templated);GO:0046872(metal ion binding);GO:0046983(protein dimeri…	NA	NA	NA	zinc finger BED-type containing 6 [Source:HGNC Symbol;Acc:HGNC:33273]	protein_coding	3.76978	1.13782	1.08318	0.674883	0.84218	0.742953	2.65077	1.40641	0.000408547	0.111031	up	yes
ENSG00000165731	RET	ENST00000340058;ENST00000355710;ENST00000640619;ENST00000615310;ENST00000672389;ENST00000479913;ENST00000498820;ENST00000638465;ENST00000671844	GO:0000165(MAPK cascade);GO:0000166(nucleotide binding);GO:0000187(activation of MAPK activity);GO:0001657(ureteric bud development);GO:0001755(neural crest cell migration);GO:0001838(embryonic epithelial tube formation);GO:0004672(protein kinase activity);GO:0004713(protein tyrosine kinase activity);GO:0004714(transmembrane receptor protein tyrosine kinase activity);GO:0005509(calcium ion bindin…	05200(Pathways in cancer);05216(Thyroid cancer);05230(Central carbon metabolism in cancer);05230(Central carbon metabolism in cancer)	K05126	EC:2.7.10.1	ret proto-oncogene [Source:HGNC Symbol;Acc:HGNC:9967]	protein_coding;nonsense_mediated_decay;retained_intron	0.631655	0.655561	0.482929	1.24851	1.10531	1.37662	0.474514	-1.07548	0.000411452	0.111031	down	yes
ENSG00000167996	FTH1	ENST00000529548;ENST00000273550;ENST00000534180;ENST00000533138;ENST00000532829;ENST00000534719;ENST00000526640;ENST00000532601;ENST00000529631;ENST00000529191;ENST00000620041;ENST00000530019	GO:0004322(ferroxidase activity);GO:0005506(iron ion binding);GO:0005515(protein binding);GO:0005576(extracellular region);GO:0005634(nucleus);GO:0005737(cytoplasm);GO:0005829(cytosol);GO:0006826(iron ion transport);GO:0006879(cellular iron ion homeostasis);GO:0006880(intracellular sequestering of iron ion);GO:0006955(immune response);GO:0008043(intracellular ferritin complex);GO:0008198(ferrous …	04216(Ferroptosis);04217(Necroptosis);04978(Mineral absorption);04978(Mineral absorption)	K00522	EC:1.16.3.2	ferritin heavy chain 1 [Source:HGNC Symbol;Acc:HGNC:3976]	protein_coding;nonsense_mediated_decay;retained_intron	301.892	243.918	213.87	393.172	407.314	345.628	0.66283	-0.593289	0.000416974	0.111031	down	no
ENSG00000167600	CYP2S1	ENST00000310054;ENST00000600561;ENST00000595590;ENST00000593890;ENST00000593545;ENST00000597754	GO:0004497(monooxygenase activity);GO:0004796(thromboxane-A synthase activity);GO:0005506(iron ion binding);GO:0005515(protein binding);GO:0005737(cytoplasm);GO:0005783(endoplasmic reticulum);GO:0005789(endoplasmic reticulum membrane);GO:0006082(organic acid metabolic process);GO:0006629(lipid metabolic process);GO:0006631(fatty acid metabolic process);GO:0006690(icosanoid metabolic process);GO:0…	00830(Retinol metabolism);00980(Metabolism of xenobiotics by cytochrome P450);00980(Metabolism of xenobiotics by cytochrome P450)	K07420	EC:1.14.14.1	cytochrome P450 family 2 subfamily S member 1 [Source:HGNC Symbol;Acc:HGNC:15654]	protein_coding;nonsense_mediated_decay	4.82103	3.27763	4.29092	8.05663	7.33697	6.92855	0.555035	-0.84935	0.000437135	0.114283	down	no
ENSG00000117115	PADI2	ENST00000375486;ENST00000466151;ENST00000479534;ENST00000375481	GO:0004668(protein-arginine deiminase activity);GO:0005509(calcium ion binding);GO:0005576(extracellular region);GO:0005634(nucleus);GO:0005737(cytoplasm);GO:0005829(cytosol);GO:0006325(chromatin organization);GO:0010848(regulation of chromatin disassembly);GO:0016787(hydrolase activity);GO:0018101(protein citrullination);GO:0021762(substantia nigra development);GO:0030331(estrogen receptor bindi…	NA	NA	NA	peptidyl arginine deiminase 2 [Source:HGNC Symbol;Acc:HGNC:18341]	protein_coding;processed_transcript	96.4094	92.916	98.3618	134.038	130.741	143.85	0.704031	-0.506288	0.000445829	0.114474	down	no
ENSG00000130810	PPAN	ENST00000393793;ENST00000253107;ENST00000444703;ENST00000466025;ENST00000486482;ENST00000446223;ENST00000430370;ENST00000468881	GO:0000027(ribosomal large subunit assembly);GO:0003723(RNA binding);GO:0005634(nucleus);GO:0005730(nucleolus);GO:0019843(rRNA binding);GO:0030687(preribosome, large subunit precursor);GO:0030687(preribosome, large subunit precursor)	NA	K14859	NA	peter pan homolog [Source:HGNC Symbol;Acc:HGNC:9227]	protein_coding;retained_intron	8.28036	6.28808	6.46014	12.6048	13.0121	9.9675	0.590949	-0.758895	0.000526791	0.13289	down	no
ENSG00000164849	GPR146	ENST00000481403;ENST00000427680;ENST00000474396;ENST00000444847;ENST00000397095	GO:0004930(G protein-coupled receptor activity);GO:0005886(plasma membrane);GO:0007165(signal transduction);GO:0007186(G protein-coupled receptor signaling pathway);GO:0016020(membrane);GO:0016021(integral component of membrane);GO:0016021(integral component of membrane)	NA	K08431	NA	G protein-coupled receptor 146 [Source:HGNC Symbol;Acc:HGNC:21718]	processed_transcript;protein_coding	0.0684008	0.0836435	0.0486016	0.261584	0.283517	0.1867	0.274181	-1.8668	0.000543653	0.134779	down	yes
ENSG00000284292	AC004922	ENST00000638617;ENST00000441989	GO:0003779(actin binding);GO:0005515(protein binding);GO:0005634(nucleus);GO:0005856(cytoskeleton);GO:0005885(Arp2/3 protein complex);GO:0015629(actin cytoskeleton);GO:0030833(regulation of actin filament polymerization);GO:0034314(Arp2/3 complex-mediated actin nucleation);GO:0034314(Arp2/3 complex-mediated actin nucleation)	NA	NA	NA	novel protein, ARPC1A and ARPC1B readthrough	protein_coding;nonsense_mediated_decay	0.190555	0.0568223	0.295896	1.33885	0.739178	0.380252	0.220997	-2.1779	0.000602804	0.146911	down	yes
ENSG00000130635	COL5A1	ENST00000464187;ENST00000371817;ENST00000618395;ENST00000469093;ENST00000465877;ENST00000463925;ENST00000371820;ENST00000460264	GO:0001568(blood vessel development);GO:0003007(heart morphogenesis);GO:0005178(integrin binding);GO:0005201(extracellular matrix structural constituent);GO:0005515(protein binding);GO:0005576(extracellular region);GO:0005581(collagen trimer);GO:0005588(collagen type V trimer);GO:0005604(basement membrane);GO:0005615(extracellular space);GO:0005788(endoplasmic reticulum lumen);GO:0007155(cell adh…	04974(Protein digestion and absorption);04974(Protein digestion and absorption)	K19721	NA	collagen type V alpha 1 chain [Source:HGNC Symbol;Acc:HGNC:2209]	processed_transcript;protein_coding;retained_intron	25.8662	23.3832	24.7536	35.1645	35.8224	33.6609	0.707163	-0.499886	0.000648237	0.15535	down	no
ENSG00000167695	TLCD3A	ENST00000570699;ENST00000301324;ENST00000308278;ENST00000572018;ENST00000574327;ENST00000570892;ENST00000577008	GO:0005515(protein binding);GO:0005886(plasma membrane);GO:0008150(biological_process);GO:0016020(membrane);GO:0016021(integral component of membrane);GO:0016021(integral component of membrane)	NA	NA	NA	TLC domain containing 3A [Source:HGNC Symbol;Acc:HGNC:29646]	nonsense_mediated_decay;protein_coding;processed_transcript	4.03502	3.6584	4.16471	6.96885	4.69697	15.6293	0.434442	-1.20277	0.000732326	0.170762	down	yes
ENSG00000171303	KCNK3	ENST00000302909;ENST00000620977	GO:0005216(ion channel activity);GO:0005252(open rectifier potassium channel activity);GO:0005267(potassium channel activity);GO:0005886(plasma membrane);GO:0005887(integral component of plasma membrane);GO:0006811(ion transport);GO:0006813(potassium ion transport);GO:0007268(chemical synaptic transmission);GO:0007420(brain development);GO:0008022(protein C-terminus binding);GO:0016020(membrane);…	04925(Aldosterone synthesis and secretion);04927(Cortisol synthesis and secretion);04934(Cushing syndrome);04934(Cushing syndrome)	K04914	NA	potassium two pore domain channel subfamily K member 3 [Source:HGNC Symbol;Acc:HGNC:6278]	protein_coding	0.0736384	0.016247	0.0356	0.153839	0.13567	0.203713	0.25442	-1.97472	0.000750136	0.170762	down	yes
ENSG00000113140	SPARC	ENST00000520687;ENST00000231061;ENST00000537849;ENST00000521569;ENST00000522348;ENST00000539687;ENST00000538026;ENST00000524277;ENST00000521327	GO:0001503(ossification);GO:0001937(negative regulation of endothelial cell proliferation);GO:0002576(platelet degranulation);GO:0005201(extracellular matrix structural constituent);GO:0005509(calcium ion binding);GO:0005515(protein binding);GO:0005518(collagen binding);GO:0005576(extracellular region);GO:0005604(basement membrane);GO:0005615(extracellular space);GO:0005634(nucleus);GO:0005737(cy…	NA	NA	NA	secreted protein acidic and cysteine rich [Source:HGNC Symbol;Acc:HGNC:11219]	retained_intron;protein_coding;processed_transcript	0.82584	0.76571	0.770613	1.65197	2.4188	1.20981	0.447331	-1.16059	0.0007502	0.170762	down	yes
ENSG00000204352	C9orf129	ENST00000648864;ENST00000649569	NA	NA	NA	NA	chromosome 9 open reading frame 129 [Source:HGNC Symbol;Acc:HGNC:31116]	processed_transcript;transcribed_unprocessed_pseudogene	1.73491	1.01254	0.0001	0.075568	0.0001	0.0001	36.2627	5.18041	0.000773223	0.170762	up	yes
ENSG00000108691	CCL2	ENST00000582017;ENST00000225831;ENST00000580907;ENST00000624362	GO:0000165(MAPK cascade);GO:0001525(angiogenesis);GO:0002548(monocyte chemotaxis);GO:0004672(protein kinase activity);GO:0005102(signaling receptor binding);GO:0005125(cytokine activity);GO:0005515(protein binding);GO:0005576(extracellular region);GO:0005615(extracellular space);GO:0006468(protein phosphorylation);GO:0006935(chemotaxis);GO:0006954(inflammatory response);GO:0006955(immune response…	04060(Cytokine-cytokine receptor interaction);04062(Chemokine signaling pathway);04621(NOD-like receptor signaling pathway);04657(IL-17 signaling pathway);04668(TNF signaling pathway);04933(AGE-RAGE signaling pathway in diabetic complications);05142(Chagas disease (American trypanosomiasis));05144(Malaria);05163(Human cytomegalovirus infection);05164(Influenza A);05168(Herpes simplex virus 1 infe…	K14624	NA	C-C motif chemokine ligand 2 [Source:HGNC Symbol;Acc:HGNC:10618]	retained_intron;protein_coding;TEC	14.1849	14.6996	14.7141	23.3406	21.9728	21.4577	0.652955	-0.614943	0.000776143	0.170762	down	no
ENSG00000254221	PCDHGB1	ENST00000611598;ENST00000523390	GO:0005509(calcium ion binding);GO:0005886(plasma membrane);GO:0005887(integral component of plasma membrane);GO:0007155(cell adhesion);GO:0007156(homophilic cell adhesion via plasma membrane adhesion molecules);GO:0016020(membrane);GO:0016021(integral component of membrane);GO:0030426(growth cone);GO:0030426(growth cone)	NA	K16496	NA	protocadherin gamma subfamily B, 1 [Source:HGNC Symbol;Acc:HGNC:8708]	protein_coding	0.325954	0.168864	0.141495	0.205041	0.327285	4.39564	0.129123	-2.95319	0.0007838	0.170762	down	yes
ENSG00000112697	TMEM30A	ENST00000230461;ENST00000475111;ENST00000673989;ENST00000673730;ENST00000674038;ENST00000370050;ENST00000674151;ENST00000674104;ENST00000518161	GO:0005515(protein binding);GO:0005783(endoplasmic reticulum);GO:0005794(Golgi apparatus);GO:0005886(plasma membrane);GO:0006855(drug transmembrane transport);GO:0006869(lipid transport);GO:0010976(positive regulation of neuron projection development);GO:0015247(aminophospholipid flippase activity);GO:0015914(phospholipid transport);GO:0015917(aminophospholipid transport);GO:0016020(membrane);GO:…	NA	NA	NA	transmembrane protein 30A [Source:HGNC Symbol;Acc:HGNC:16667]	protein_coding;nonsense_mediated_decay	18.9427	25.8289	19.5934	10.5407	13.2345	17.0872	1.57516	0.655502	0.000813644	0.17459	up	no
ENSG00000205423	CNEP1R1	ENST00000568890;ENST00000427478;ENST00000458059;ENST00000565556;ENST00000566482;ENST00000389134;ENST00000562576;ENST00000567712;ENST00000565457;ENST00000569647;ENST00000566093	GO:0005515(protein binding);GO:0005634(nucleus);GO:0005635(nuclear envelope);GO:0005737(cytoplasm);GO:0005829(cytosol);GO:0006629(lipid metabolic process);GO:0007077(mitotic nuclear envelope disassembly);GO:0010867(positive regulation of triglyceride biosynthetic process);GO:0016020(membrane);GO:0016021(integral component of membrane);GO:0031965(nuclear membrane);GO:0034504(protein localization t…	NA	NA	NA	CTD nuclear envelope phosphatase 1 regulatory subunit 1 [Source:HGNC Symbol;Acc:HGNC:26759]	nonsense_mediated_decay;protein_coding;processed_transcript	2.34433	2.83853	2.66219	1.1633	1.0309	1.7468	1.99062	0.99322	0.000827426	0.17459	up	no
ENSG00000120802	TMPO	ENST00000266732;ENST00000549938;ENST00000393053;ENST00000556029;ENST00000556678;ENST00000343315;ENST00000261210;ENST00000552831;ENST00000551987;ENST00000547214;ENST00000546828;ENST00000548911;ENST00000548223	GO:0000785(chromatin);GO:0003677(DNA binding);GO:0005515(protein binding);GO:0005521(lamin binding);GO:0005634(nucleus);GO:0005635(nuclear envelope);GO:0005637(nuclear inner membrane);GO:0005694(chromosome);GO:0005737(cytoplasm);GO:0006355(regulation of transcription, DNA-templated);GO:0016020(membrane);GO:0016021(integral component of membrane);GO:0031965(nuclear membrane);GO:0045296(cadherin bi…	NA	NA	NA	thymopoietin [Source:HGNC Symbol;Acc:HGNC:11875]	protein_coding;processed_transcript;retained_intron	13.2775	13.0448	12.6616	17.4402	17.9785	20.3424	0.699124	-0.516379	0.000837801	0.17459	down	no
ENSG00000140153	WDR20	ENST00000342702;ENST00000335263;ENST00000556511;ENST00000555879;ENST00000559708;ENST00000557186;ENST00000561154;ENST00000556807;ENST00000424963;ENST00000299135;ENST00000558567;ENST00000555973;ENST00000322340;ENST00000454394;ENST00000557485;ENST00000559478;ENST00000558448;ENST00000558854;ENST00000556094;ENST00000558135	GO:0005515(protein binding);GO:0005654(nucleoplasm);GO:0016579(protein deubiquitination);GO:0016579(protein deubiquitination)	NA	NA	NA	WD repeat domain 20 [Source:HGNC Symbol;Acc:HGNC:19667]	protein_coding;nonsense_mediated_decay;processed_transcript	0.683962	0.413341	0.643687	1.54904	0.876276	1.41915	0.452857	-1.14287	0.000879632	0.176909	down	yes
ENSG00000179409	GEMIN4	ENST00000573482;ENST00000319004;ENST00000576778;ENST00000437269;ENST00000574958;ENST00000576383;ENST00000570364	GO:0000387(spliceosomal snRNP assembly);GO:0005515(protein binding);GO:0005634(nucleus);GO:0005654(nucleoplasm);GO:0005730(nucleolus);GO:0005737(cytoplasm);GO:0005829(cytosol);GO:0006364(rRNA processing);GO:0006397(mRNA processing);GO:0008380(RNA splicing);GO:0015030(Cajal body);GO:0016020(membrane);GO:0016604(nuclear body);GO:0030532(small nuclear ribonucleoprotein complex);GO:0032797(SMN comple…	03013(RNA transport);03013(RNA transport)	K13132	NA	gem nuclear organelle associated protein 4 [Source:HGNC Symbol;Acc:HGNC:15717]	protein_coding	13.14	14.1558	14.2753	10.2502	8.42037	9.38626	1.48167	0.567227	0.000887589	0.176909	up	no
ENSG00000273259	AL049839	ENST00000553947	NA	NA	NA	NA	novel protein	nonsense_mediated_decay	0.074116	0.024594	0.126267	1.58331	0.0001	2.72531	0.0522143	-4.25941	0.000893128	0.176909	down	yes
ENSG00000137878	GCOM1	ENST00000649429;ENST00000488175;ENST00000496627;ENST00000484300;ENST00000477282;ENST00000587652;ENST00000463717;ENST00000468886;ENST00000471563;ENST00000569945;ENST00000380568;ENST00000496101;ENST00000482814;ENST00000460962;ENST00000380569	GO:0016591(RNA polymerase II, holoenzyme);GO:0016591(RNA polymerase II, holoenzyme)	NA	NA	NA	GRINL1A complex locus 1 [Source:HGNC Symbol;Acc:HGNC:26424]	protein_coding;nonsense_mediated_decay;processed_transcript;retained_intron	0.0244129	0.0157333	0.0438396	0.0925185	0.0886214	0.101797	0.296836	-1.75226	0.000898141	0.176909	down	yes
ENSG00000256966	AL513165	ENST00000544475;ENST00000537239;ENST00000541804	GO:0005742(mitochondrial outer membrane translocase complex);GO:0005742(mitochondrial outer membrane translocase complex)	NA	NA	NA	novel transcript	processed_transcript;nonsense_mediated_decay	0.423207	0.187197	0.222081	1.06068	0.832682	0.60967	0.33259	-1.58818	0.000917801	0.178339	down	yes
ENSG00000082458	DLG3	ENST00000542398;ENST00000374355;ENST00000461646;ENST00000463252;ENST00000194900;ENST00000374360;ENST00000496931;ENST00000494493;ENST00000489733;ENST00000466140	GO:0000165(MAPK cascade);GO:0001736(establishment of planar polarity);GO:0005515(protein binding);GO:0005615(extracellular space);GO:0005737(cytoplasm);GO:0005829(cytosol);GO:0005886(plasma membrane);GO:0005911(cell-cell junction);GO:0005923(bicellular tight junction);GO:0008022(protein C-terminus binding);GO:0008285(negative regulation of cell population proliferation);GO:0008328(ionotropic glut…	04390(Hippo signaling pathway);04530(Tight junction);05165(Human papillomavirus infection);05165(Human papillomavirus infection)	K21098	NA	discs large MAGUK scaffold protein 3 [Source:HGNC Symbol;Acc:HGNC:2902]	protein_coding;processed_transcript;retained_intron	0.793488	0.737969	0.702301	0.226269	0.354518	0.426725	2.2171	1.14868	0.000941797	0.180561	up	yes
ENSG00000116977	LGALS8	ENST00000450372;ENST00000416919;ENST00000526589;ENST00000238181;ENST00000406509;ENST00000341872;ENST00000366584;ENST00000526634;ENST00000528259;ENST00000366583;ENST00000532640;ENST00000442397;ENST00000454943;ENST00000525042;ENST00000481485;ENST00000529796;ENST00000489586;ENST00000434231;ENST00000475670;ENST00000323938;ENST00000527974;ENST00000526652;ENST00000529489;ENST00000352231;ENST00000532826…	GO:0005178(integrin binding);GO:0005515(protein binding);GO:0005615(extracellular space);GO:0005737(cytoplasm);GO:0005829(cytosol);GO:0006914(autophagy);GO:0016020(membrane);GO:0030246(carbohydrate binding);GO:0031410(cytoplasmic vesicle);GO:0098586(cellular response to virus);GO:0098792(xenophagy);GO:1904977(lymphatic endothelial cell migration);GO:1904977(lymphatic endothelial cell migration)	NA	K06832	NA	galectin 8 [Source:HGNC Symbol;Acc:HGNC:6569]	protein_coding;retained_intron;nonsense_mediated_decay	15.2434	20.3699	18.3458	11.0822	10.8832	14.5881	1.47617	0.56186	0.000980429	0.185495	up	no
ENSG00000254505	CHMP4A	ENST00000533523;ENST00000347519;ENST00000552620;ENST00000542700;ENST00000530996;ENST00000534106;ENST00000531158;ENST00000533011;ENST00000527154;ENST00000524955	GO:0000815(ESCRT III complex);GO:0005515(protein binding);GO:0005634(nucleus);GO:0005737(cytoplasm);GO:0005768(endosome);GO:0005771(multivesicular body);GO:0005829(cytosol);GO:0005886(plasma membrane);GO:0006620(posttranslational protein targeting to endoplasmic reticulum membrane);GO:0006900(vesicle budding from membrane);GO:0006997(nucleus organization);GO:0007034(vacuolar transport);GO:0007080…	04144(Endocytosis);04217(Necroptosis);04217(Necroptosis)	K12194	NA	charged multivesicular body protein 4A [Source:HGNC Symbol;Acc:HGNC:20274]	nonsense_mediated_decay;protein_coding;retained_intron;processed_transcript	2.13623	2.37089	4.02613	5.48842	6.6112	5.19888	0.493294	-1.01948	0.00102074	0.190614	down	yes
ENSG00000157613	CREB3L1	ENST00000621158;ENST00000527342;ENST00000534787;ENST00000616094;ENST00000530518;ENST00000534616	GO:0000122(negative regulation of transcription by RNA polymerase II);GO:0000790(nuclear chromatin);GO:0000976(transcription regulatory region sequence-specific DNA binding);GO:0000981(DNA-binding transcription factor activity, RNA polymerase II-specific);GO:0001227(DNA-binding transcription repressor activity, RNA polymerase II-specific);GO:0001228(DNA-binding transcription activator activity, R…	04022(cGMP-PKG signaling pathway);04024(cAMP signaling pathway);04151(PI3K-Akt signaling pathway);04152(AMPK signaling pathway);04211(Longevity regulating pathway);04261(Adrenergic signaling in cardiomyocytes);04668(TNF signaling pathway);04714(Thermogenesis);04725(Cholinergic synapse);04728(Dopaminergic synapse);04911(Insulin secretion);04915(Estrogen signaling pathway);04916(Melanogenesis);0491…	K09048	NA	cAMP responsive element binding protein 3 like 1 [Source:HGNC Symbol;Acc:HGNC:18856]	protein_coding;retained_intron;processed_transcript	0.447271	0.349974	0.265694	0.975433	0.957934	0.692382	0.404813	-1.30467	0.00112059	0.206577	down	yes
ENSG00000110330	BIRC2	ENST00000527910;ENST00000613397;ENST00000227758;ENST00000532672;ENST00000533742;ENST00000528344;ENST00000527808;ENST00000531259;ENST00000534646;ENST00000532832;ENST00000534130;ENST00000621637;ENST00000527465;ENST00000530675	GO:0000209(protein polyubiquitination);GO:0001666(response to hypoxia);GO:0001741(XY body);GO:0001890(placenta development);GO:0002756(MyD88-independent toll-like receptor signaling pathway);GO:0003713(transcription coactivator activity);GO:0004842(ubiquitin-protein transferase activity);GO:0005515(protein binding);GO:0005634(nucleus);GO:0005737(cytoplasm);GO:0005829(cytosol);GO:0006915(apoptotic…	01524(Platinum drug resistance);04064(NF-kappa B signaling pathway);04120(Ubiquitin mediated proteolysis);04210(Apoptosis);04215(Apoptosis - multiple species);04217(Necroptosis);04390(Hippo signaling pathway);04510(Focal adhesion);04621(NOD-like receptor signaling pathway);04668(TNF signaling pathway);05145(Toxoplasmosis);05168(Herpes simplex virus 1 infection);05200(Pathways in cancer);05222(Sma…	NA	NA	baculoviral IAP repeat containing 2 [Source:HGNC Symbol;Acc:HGNC:590]	processed_transcript;protein_coding;nonsense_mediated_decay;retained_intron	12.4673	16.9002	5.30482	3.48941	5.83585	6.85743	2.14256	1.09933	0.00118945	0.216495	up	yes
ENSG00000288534	AP001931	ENST00000673781;ENST00000674060;ENST00000673810;ENST00000674116	NA	NA	NA	NA	TMX2-CTNND1 readthrough (NMD candidate)	nonsense_mediated_decay	0.293733	0.1591	0.139499	3.95309	0.29662	0.13987	0.13494	-2.88961	0.00123644	0.222234	down	yes
ENSG00000163283	ALPP	ENST00000392027;ENST00000485563;ENST00000474529	GO:0000287(magnesium ion binding);GO:0003824(catalytic activity);GO:0004035(alkaline phosphatase activity);GO:0005515(protein binding);GO:0005886(plasma membrane);GO:0008270(zinc ion binding);GO:0009986(cell surface);GO:0016020(membrane);GO:0016021(integral component of membrane);GO:0016311(dephosphorylation);GO:0016787(hydrolase activity);GO:0016791(phosphatase activity);GO:0031225(anchored comp…	00730(Thiamine metabolism);00790(Folate biosynthesis);00790(Folate biosynthesis)	K01077	EC:3.1.3.1	alkaline phosphatase, placental [Source:HGNC Symbol;Acc:HGNC:439]	protein_coding;retained_intron	6.77031	5.78465	6.52934	9.49361	9.96913	10.4443	0.638122	-0.648096	0.0012529	0.222413	down	no
ENSG00000170619	COMMD5	ENST00000402718;ENST00000450361;ENST00000305103;ENST00000533270;ENST00000530332;ENST00000543949;ENST00000529143	GO:0005515(protein binding);GO:0005634(nucleus);GO:0005654(nucleoplasm);GO:0005737(cytoplasm);GO:0005829(cytosol);GO:0005829(cytosol)	NA	K22561	NA	COMM domain containing 5 [Source:HGNC Symbol;Acc:HGNC:17902]	protein_coding;nonsense_mediated_decay	1.83519	2.1351	3.27723	4.21657	4.90285	4.81223	0.52022	-0.942806	0.0013466	0.235716	down	no
ENSG00000180354	MTURN	ENST00000324453;ENST00000434060;ENST00000324489;ENST00000409688	GO:0005515(protein binding);GO:0005737(cytoplasm);GO:0007275(multicellular organism development);GO:0032088(negative regulation of NF-kappaB transcription factor activity);GO:0045654(positive regulation of megakaryocyte differentiation);GO:0046330(positive regulation of JNK cascade);GO:0070374(positive regulation of ERK1 and ERK2 cascade);GO:0070374(positive regulation of ERK1 and ERK2 cascade)	NA	NA	NA	maturin, neural progenitor differentiation regulator homolog [Source:HGNC Symbol;Acc:HGNC:25457]	protein_coding	0.0683416	0.210923	0.164267	0.35298	0.392958	0.57044	0.336933	-1.56947	0.00137184	0.235716	down	yes
ENSG00000166145	SPINT1	ENST00000562057;ENST00000344051;ENST00000564375;ENST00000569589;ENST00000566928;ENST00000566642;ENST00000568580;ENST00000568200;ENST00000563656;ENST00000568823;ENST00000563135	GO:0001843(neural tube closure);GO:0001892(embryonic placenta development);GO:0004867(serine-type endopeptidase inhibitor activity);GO:0005515(protein binding);GO:0005576(extracellular region);GO:0005615(extracellular space);GO:0005886(plasma membrane);GO:0010466(negative regulation of peptidase activity);GO:0010951(negative regulation of endopeptidase activity);GO:0016020(membrane);GO:0016021(in…	05202(Transcriptional misregulation in cancer);05215(Prostate cancer);05215(Prostate cancer)	K15619	NA	serine peptidase inhibitor, Kunitz type 1 [Source:HGNC Symbol;Acc:HGNC:11246]	protein_coding;retained_intron	9.19195	9.37296	8.68038	16.6724	12.5014	12.801	0.649087	-0.623516	0.00137702	0.235716	down	no
ENSG00000198492	YTHDF2	ENST00000478283;ENST00000373812;ENST00000496288;ENST00000475796;ENST00000468863;ENST00000541996;ENST00000476976;ENST00000542507;ENST00000474884	GO:0000932(P-body);GO:0001556(oocyte maturation);GO:0002376(immune system process);GO:0003723(RNA binding);GO:0003729(mRNA binding);GO:0005515(protein binding);GO:0005634(nucleus);GO:0005737(cytoplasm);GO:0005829(cytosol);GO:0006402(mRNA catabolic process);GO:0006959(humoral immune response);GO:0016032(viral process);GO:0030154(cell differentiation);GO:0034451(centriolar satellite);GO:0036464(cyt…	NA	K20102	NA	YTH N6-methyladenosine RNA binding protein 2 [Source:HGNC Symbol;Acc:HGNC:31675]	processed_transcript;protein_coding	5.63635	10.4492	6.94519	5.44998	25.8588	28.5222	0.38493	-1.37733	0.00142039	0.2397	down	yes
ENSG00000172888	ZNF621	ENST00000339296;ENST00000310898;ENST00000403205;ENST00000431278;ENST00000490457;ENST00000462161;ENST00000492098;ENST00000453351	GO:0003676(nucleic acid binding);GO:0003677(DNA binding);GO:0005634(nucleus);GO:0006355(regulation of transcription, DNA-templated);GO:0046872(metal ion binding);GO:0046872(metal ion binding)	05168(Herpes simplex virus 1 infection);05168(Herpes simplex virus 1 infection)	K09228	NA	zinc finger protein 621 [Source:HGNC Symbol;Acc:HGNC:24787]	protein_coding;processed_transcript;retained_intron	4.0386	2.33895	4.07234	1.73944	1.75746	2.48905	1.74574	0.803839	0.00143363	0.2397	up	no
ENSG00000233901	LINC01503	ENST00000423122;ENST00000427109;ENST00000654735;ENST00000660635;ENST00000444125;ENST00000657393;ENST00000657651;ENST00000654190;ENST00000654148;ENST00000661745;ENST00000667257;ENST00000436710;ENST00000659864;ENST00000657886;ENST00000660036;ENST00000665063;ENST00000666671	NA	NA	NA	NA	long intergenic non-protein coding RNA 1503 [Source:HGNC Symbol;Acc:HGNC:51184]	lncRNA	0.0390663	0.0643536	0.0751033	0.178065	0.15835	0.224004	0.318553	-1.6504	0.00148236	0.244998	down	yes
ENSG00000258790	AL121594	ENST00000557565	NA	NA	NA	NA	novel transcript	nonsense_mediated_decay	1.56622	3.25464	2.12984	1.09465	0.837711	1.34512	2.12074	1.08457	0.00179292	0.292959	up	yes
ENSG00000267520	AC010733	ENST00000589496	NA	NA	NA	NA	novel transcript	lncRNA	0.082545	1.96648	0.209016	0.125529	0.135388	0.10342	6.19768	2.63173	0.00189308	0.299922	up	yes
ENSG00000119661	DNAL1	ENST00000553645;ENST00000554871;ENST00000555631;ENST00000554113;ENST00000554159;ENST00000559993;ENST00000555919;ENST00000311089;ENST00000554339	GO:0003774(motor activity);GO:0005515(protein binding);GO:0005737(cytoplasm);GO:0005856(cytoskeleton);GO:0005874(microtubule);GO:0030286(dynein complex);GO:0036157(outer dynein arm);GO:0036158(outer dynein arm assembly);GO:0042995(cell projection);GO:0043014(alpha-tubulin binding);GO:0045504(dynein heavy chain binding);GO:0045504(dynein heavy chain binding)	05016(Huntington disease);05016(Huntington disease)	K10411	NA	dynein axonemal light chain 1 [Source:HGNC Symbol;Acc:HGNC:23247]	protein_coding;nonsense_mediated_decay	0.212233	0.231605	0.380344	0.797285	0.365432	0.851896	0.409102	-1.28947	0.00189567	0.299922	down	yes
ENSG00000254004	ZNF260	ENST00000523638;ENST00000593142;ENST00000588993;ENST00000520608;ENST00000592282	GO:0003676(nucleic acid binding);GO:0003677(DNA binding);GO:0005515(protein binding);GO:0005634(nucleus);GO:0005654(nucleoplasm);GO:0005829(cytosol);GO:0007275(multicellular organism development);GO:0046872(metal ion binding);GO:0046872(metal ion binding)	NA	NA	NA	zinc finger protein 260 [Source:HGNC Symbol;Acc:HGNC:13499]	protein_coding;retained_intron	0.740744	0.628282	0.605852	0.437639	2.6959	2.9112	0.32671	-1.61392	0.00189811	0.299922	down	yes
ENSG00000228589	SPCS2P4	ENST00000436160	NA	NA	NA	NA	signal peptidase complex subunit 2 pseudogene 4 [Source:HGNC Symbol;Acc:HGNC:45237]	processed_pseudogene	32.9986	30.9257	36.3467	16.0525	26.6984	15.9086	1.70937	0.773467	0.00198897	0.310863	up	no
ENSG00000204272	NBDY	ENST00000423617;ENST00000374922;ENST00000637096;ENST00000451583	GO:0000932(P-body);GO:0000956(nuclear-transcribed mRNA catabolic process);GO:0005515(protein binding);GO:0005737(cytoplasm);GO:0006397(mRNA processing);GO:0010607(negative regulation of cytoplasmic mRNA processing body assembly);GO:0010607(negative regulation of cytoplasmic mRNA processing body assembly)	NA	NA	NA	negative regulator of P-body association [Source:HGNC Symbol;Acc:HGNC:50713]	protein_coding;nonsense_mediated_decay	6.67885	6.77928	7.14006	7.08921	14.4919	14.5427	0.57021	-0.810434	0.00206725	0.316421	down	no
ENSG00000137575	SDCBP	ENST00000523483;ENST00000630925;ENST00000522843;ENST00000447182;ENST00000447267;ENST00000413219;ENST00000260130;ENST00000520228;ENST00000519115;ENST00000424270;ENST00000520168;ENST00000523441;ENST00000522243	GO:0002091(negative regulation of receptor internalization);GO:0005109(frizzled binding);GO:0005137(interleukin-5 receptor binding);GO:0005515(protein binding);GO:0005546(phosphatidylinositol-4,5-bisphosphate binding);GO:0005576(extracellular region);GO:0005615(extracellular space);GO:0005634(nucleus);GO:0005654(nucleoplasm);GO:0005737(cytoplasm);GO:0005783(endoplasmic reticulum);GO:0005789(endop…	NA	K17254	NA	syndecan binding protein [Source:HGNC Symbol;Acc:HGNC:10662]	protein_coding;retained_intron;processed_transcript	17.2444	23.0561	18.8926	15.6617	10.5857	12.8213	1.5151	0.599418	0.00206854	0.316421	up	no
ENSG00000198040	ZNF84	ENST00000539354;ENST00000545299;ENST00000536123;ENST00000438628;ENST00000543124;ENST00000392319;ENST00000535439;ENST00000327668;ENST00000543758;ENST00000542874;ENST00000539686;ENST00000540031;ENST00000539098;ENST00000441040;ENST00000542358;ENST00000543310	GO:0003676(nucleic acid binding);GO:0003677(DNA binding);GO:0005515(protein binding);GO:0005634(nucleus);GO:0006355(regulation of transcription, DNA-templated);GO:0008270(zinc ion binding);GO:0046872(metal ion binding);GO:0046872(metal ion binding)	05168(Herpes simplex virus 1 infection);05168(Herpes simplex virus 1 infection)	K09228	NA	zinc finger protein 84 [Source:HGNC Symbol;Acc:HGNC:13159]	protein_coding;retained_intron	0.398568	0.60248	0.37699	0.919638	1.42912	0.638858	0.461251	-1.11638	0.00212287	0.320828	down	yes
ENSG00000153246	PLA2R1	ENST00000283243;ENST00000460710;ENST00000392771	GO:0001816(cytokine production);GO:0005576(extracellular region);GO:0005886(plasma membrane);GO:0006897(endocytosis);GO:0006898(receptor-mediated endocytosis);GO:0009986(cell surface);GO:0016020(membrane);GO:0016021(integral component of membrane);GO:0030246(carbohydrate binding);GO:0038023(signaling receptor activity);GO:0043235(receptor complex);GO:0043274(phospholipase binding);GO:0043517(posi…	04145(Phagosome);05152(Tuberculosis);05152(Tuberculosis)	K06560	NA	phospholipase A2 receptor 1 [Source:HGNC Symbol;Acc:HGNC:9042]	protein_coding;processed_transcript	0.129746	0.196127	0.194899	0.318869	0.361778	0.405744	0.47936	-1.06082	0.00214198	0.320828	down	yes
ENSG00000196531	NACA	ENST00000549259;ENST00000552055;ENST00000546862;ENST00000546410;ENST00000356769;ENST00000548563;ENST00000454682;ENST00000546392;ENST00000393891;ENST00000552540;ENST00000551520;ENST00000550920;ENST00000550952;ENST00000546917;ENST00000550343;ENST00000548084;ENST00000551793;ENST00000549855;ENST00000548386;ENST00000551775;ENST00000547914	GO:0003231(cardiac ventricle development);GO:0003677(DNA binding);GO:0003713(transcription coactivator activity);GO:0005515(protein binding);GO:0005634(nucleus);GO:0005737(cytoplasm);GO:0005854(nascent polypeptide-associated complex);GO:0006412(translation);GO:0006612(protein targeting to membrane);GO:0010664(negative regulation of striated muscle cell apoptotic process);GO:0015031(protein transp…	04928(Parathyroid hormone synthesis, secretion and action);04928(Parathyroid hormone synthesis, secretion and action)	K03626	NA	nascent polypeptide associated complex subunit alpha [Source:HGNC Symbol;Acc:HGNC:7629]	protein_coding;retained_intron;processed_transcript;nonsense_mediated_decay	23.0944	25.3012	30.9236	18.2725	20.9237	17.1352	1.40808	0.493728	0.00220927	0.325581	up	no
ENSG00000063322	MED29	ENST00000315588;ENST00000599417;ENST00000615911;ENST00000594368;ENST00000596297;ENST00000600973	GO:0005515(protein binding);GO:0005634(nucleus);GO:0005654(nucleoplasm);GO:0016592(mediator complex);GO:0016592(mediator complex)	NA	K15142	NA	mediator complex subunit 29 [Source:HGNC Symbol;Acc:HGNC:23074]	protein_coding;nonsense_mediated_decay	47.2847	43.9416	41.7371	52.2603	291.506	45.6386	0.341452	-1.55024	0.002219	0.325581	down	yes
ENSG00000248592	STIMATE-MUSTN1	ENST00000495552;ENST00000514466;ENST00000504329	GO:0002062(chondrocyte differentiation);GO:0005634(nucleus);GO:0016020(membrane);GO:0016021(integral component of membrane);GO:0035988(chondrocyte proliferation);GO:0042246(tissue regeneration);GO:0042246(tissue regeneration)	NA	NA	NA	STIMATE-MUSTN1 readthrough [Source:HGNC Symbol;Acc:HGNC:38834]	retained_intron;protein_coding	0.0811419	0.0377954	0.166291	0.99605	0.147821	0.206173	0.211273	-2.24282	0.002286	0.332024	down	yes
ENSG00000204623	ZNRD1ASP	ENST00000444051;ENST00000437417;ENST00000431012;ENST00000376797;ENST00000421692;ENST00000448093;ENST00000420251;ENST00000637794;ENST00000452229;ENST00000425604;ENST00000422224	NA	NA	NA	NA	zinc ribbon domain containing 1 antisense, pseudogene [Source:HGNC Symbol;Acc:HGNC:13924]	processed_transcript;transcribed_unitary_pseudogene	0.157026	0.15125	0.0942742	0.049712	0.0641305	0.0484221	2.48083	1.31082	0.00234122	0.336644	up	yes
ENSG00000185386	MAPK11	ENST00000417877;ENST00000495277;ENST00000330651;ENST00000395764	GO:0000166(nucleotide binding);GO:0000187(activation of MAPK activity);GO:0004672(protein kinase activity);GO:0004674(protein serine/threonine kinase activity);GO:0004707(MAP kinase activity);GO:0005515(protein binding);GO:0005524(ATP binding);GO:0005634(nucleus);GO:0005654(nucleoplasm);GO:0005737(cytoplasm);GO:0005829(cytosol);GO:0006468(protein phosphorylation);GO:0007265(Ras protein signal tra…	01522(Endocrine resistance);04010(MAPK signaling pathway);04015(Rap1 signaling pathway);04068(FoxO signaling pathway);04071(Sphingolipid signaling pathway);04218(Cellular senescence);04261(Adrenergic signaling in cardiomyocytes);04370(VEGF signaling pathway);04380(Osteoclast differentiation);04550(Signaling pathways regulating pluripotency of stem cells);04611(Platelet activation);04620(Toll-like…	NA	NA	mitogen-activated protein kinase 11 [Source:HGNC Symbol;Acc:HGNC:6873]	nonsense_mediated_decay;processed_transcript;protein_coding	5.65743	5.87341	5.58381	12.7069	6.06342	11.4084	0.56711	-0.818298	0.00236903	0.337271	down	no
ENSG00000234882	EIF3EP1	ENST00000433978	NA	NA	NA	NA	eukaryotic translation initiation factor 3 subunit E pseudogene 1 [Source:HGNC Symbol;Acc:HGNC:6102]	processed_pseudogene	0.19259	0.938937	1.04167	0.177328	0.161531	0.236045	3.78011	1.91843	0.00248008	0.349618	up	yes
ENSG00000093183	SEC22C	ENST00000451653;ENST00000456515;ENST00000264454;ENST00000273156;ENST00000449617;ENST00000450981;ENST00000454141;ENST00000417572;ENST00000416880;ENST00000456222;ENST00000493107;ENST00000487701;ENST00000383750;ENST00000445388;ENST00000423701;ENST00000420163	GO:0005515(protein binding);GO:0005737(cytoplasm);GO:0005783(endoplasmic reticulum);GO:0005789(endoplasmic reticulum membrane);GO:0006888(endoplasmic reticulum to Golgi vesicle-mediated transport);GO:0015031(protein transport);GO:0016020(membrane);GO:0016021(integral component of membrane);GO:0016192(vesicle-mediated transport);GO:0016192(vesicle-mediated transport)	NA	K08520	NA	SEC22 homolog C, vesicle trafficking protein [Source:HGNC Symbol;Acc:HGNC:16828]	protein_coding;nonsense_mediated_decay;processed_transcript;retained_intron	3.15396	3.64326	3.56976	3.61687	6.66164	6.76049	0.608428	-0.716843	0.00260678	0.36165	down	no
ENSG00000142156	COL6A1	ENST00000498614;ENST00000612273;ENST00000361866;ENST00000466285;ENST00000492851;ENST00000463060;ENST00000486023	GO:0001649(osteoblast differentiation);GO:0005518(collagen binding);GO:0005576(extracellular region);GO:0005581(collagen trimer);GO:0005589(collagen type VI trimer);GO:0005615(extracellular space);GO:0005765(lysosomal membrane);GO:0005788(endoplasmic reticulum lumen);GO:0007155(cell adhesion);GO:0016020(membrane);GO:0030020(extracellular matrix structural constituent conferring tensile strength);…	04151(PI3K-Akt signaling pathway);04510(Focal adhesion);04512(ECM-receptor interaction);04974(Protein digestion and absorption);05165(Human papillomavirus infection);05165(Human papillomavirus infection)	NA	NA	collagen type VI alpha 1 chain [Source:HGNC Symbol;Acc:HGNC:2211]	processed_transcript;protein_coding;retained_intron	1.26313	1.01768	0.968881	2.00589	2.09751	1.77814	0.552523	-0.855894	0.00261573	0.36165	down	no
ENSG00000162813	BPNT1	ENST00000544404;ENST00000469520;ENST00000322067;ENST00000498237;ENST00000463953;ENST00000414869;ENST00000354807;ENST00000498791;ENST00000482136;ENST00000480959;ENST00000548668	GO:0005829(cytosol);GO:0006139(nucleobase-containing compound metabolic process);GO:0007399(nervous system development);GO:0008441(3'(2'),5'-bisphosphate nucleotidase activity);GO:0016787(hydrolase activity);GO:0046854(phosphatidylinositol phosphorylation);GO:0046855(inositol phosphate dephosphorylation);GO:0046872(metal ion binding);GO:0050427(3'-phosphoadenosine 5'-phosphosulfate metabolic proc…	00920(Sulfur metabolism);00920(Sulfur metabolism)	K01082	EC:3.1.3.7	3'(2'), 5'-bisphosphate nucleotidase 1 [Source:HGNC Symbol;Acc:HGNC:1096]	protein_coding;processed_transcript;retained_intron	10.7133	11.0588	6.93378	5.8343	6.49915	5.60789	1.59998	0.678058	0.00272222	0.372789	up	no
ENSG00000108861	DUSP3	ENST00000226004;ENST00000590753;ENST00000591618;ENST00000590342;ENST00000590935	GO:0000188(inactivation of MAPK activity);GO:0001772(immunological synapse);GO:0004721(phosphoprotein phosphatase activity);GO:0004725(protein tyrosine phosphatase activity);GO:0005515(protein binding);GO:0005634(nucleus);GO:0005654(nucleoplasm);GO:0005829(cytosol);GO:0006470(protein dephosphorylation);GO:0008092(cytoskeletal protein binding);GO:0008138(protein tyrosine/serine/threonine phosphata…	04010(MAPK signaling pathway);04010(MAPK signaling pathway)	K17614	3.1.3.48;EC:3.1.3.16	dual specificity phosphatase 3 [Source:HGNC Symbol;Acc:HGNC:3069]	protein_coding;processed_transcript;nonsense_mediated_decay	2.24401	2.15919	2.10696	2.44863	14.7537	2.41037	0.331935	-1.59103	0.00281416	0.381743	down	yes
ENSG00000084073	ZMPSTE24	ENST00000372759;ENST00000675937;ENST00000674703;ENST00000675754;ENST00000474142;ENST00000472583;ENST00000479131	GO:0001889(liver development);GO:0001942(hair follicle development);GO:0003007(heart morphogenesis);GO:0003229(ventricular cardiac muscle tissue development);GO:0003231(cardiac ventricle development);GO:0003417(growth plate cartilage development);GO:0003690(double-stranded DNA binding);GO:0004175(endopeptidase activity);GO:0004222(metalloendopeptidase activity);GO:0005515(protein binding);GO:0005…	00900(Terpenoid backbone biosynthesis);00900(Terpenoid backbone biosynthesis)	K06013	EC:3.4.24.84	zinc metallopeptidase STE24 [Source:HGNC Symbol;Acc:HGNC:12877]	protein_coding;nonsense_mediated_decay;retained_intron;processed_transcript	19.7338	23.1485	13.3353	9.72365	12.2807	13.9779	1.56237	0.643735	0.00285645	0.383859	up	no
ENSG00000105711	SCN1B	ENST00000415950;ENST00000602150;ENST00000262631;ENST00000638536;ENST00000639260;ENST00000595652;ENST00000640135;ENST00000596348;ENST00000675741;ENST00000676410	GO:0001518(voltage-gated sodium channel complex);GO:0002028(regulation of sodium ion transport);GO:0005244(voltage-gated ion channel activity);GO:0005248(voltage-gated sodium channel activity);GO:0005272(sodium channel activity);GO:0005515(protein binding);GO:0005576(extracellular region);GO:0005886(plasma membrane);GO:0005887(integral component of plasma membrane);GO:0006811(ion transport);GO:00…	04261(Adrenergic signaling in cardiomyocytes);04261(Adrenergic signaling in cardiomyocytes)	K04845	NA	sodium voltage-gated channel beta subunit 1 [Source:HGNC Symbol;Acc:HGNC:10586]	protein_coding;retained_intron;nonsense_mediated_decay	0.74482	0.808437	0.856124	1.35635	1.57617	1.29592	0.569804	-0.811461	0.00291008	0.386065	down	no
ENSG00000176788	BASP1	ENST00000322611;ENST00000616743;ENST00000606445	GO:0000785(chromatin);GO:0000976(transcription regulatory region sequence-specific DNA binding);GO:0003714(transcription corepressor activity);GO:0005634(nucleus);GO:0005737(cytoplasm);GO:0005856(cytoskeleton);GO:0005886(plasma membrane);GO:0007356(thorax and anterior abdomen determination);GO:0008180(COP9 signalosome);GO:0008406(gonad development);GO:0016020(membrane);GO:0016363(nuclear matrix);…	NA	K17272	NA	brain abundant membrane attached signal protein 1 [Source:HGNC Symbol;Acc:HGNC:957]	protein_coding	24.3892	23.2949	21.7518	24.6387	132.582	26.9416	0.377036	-1.40723	0.00292657	0.386065	down	yes
ENSG00000114270	COL7A1	ENST00000487017;ENST00000328333;ENST00000466591;ENST00000462475;ENST00000467985;ENST00000465238;ENST00000459756;ENST00000422991;ENST00000470076;ENST00000474432	GO:0000139(Golgi membrane);GO:0004867(serine-type endopeptidase inhibitor activity);GO:0005515(protein binding);GO:0005576(extracellular region);GO:0005581(collagen trimer);GO:0005590(collagen type VII trimer);GO:0005604(basement membrane);GO:0005615(extracellular space);GO:0005788(endoplasmic reticulum lumen);GO:0006888(endoplasmic reticulum to Golgi vesicle-mediated transport);GO:0007155(cell a…	04974(Protein digestion and absorption);04974(Protein digestion and absorption)	NA	NA	collagen type VII alpha 1 chain [Source:HGNC Symbol;Acc:HGNC:2214]	retained_intron;protein_coding;processed_transcript	11.0637	10.5993	10.7876	13.9697	15.6264	14.7927	0.731055	-0.451948	0.00301274	0.39382	down	no
ENSG00000125743	SNRPD2	ENST00000342669;ENST00000587367;ENST00000588599;ENST00000391932;ENST00000588301;ENST00000587579;ENST00000590212;ENST00000585392	GO:0000245(spliceosomal complex assembly);GO:0000387(spliceosomal snRNP assembly);GO:0000398(mRNA splicing, via spliceosome);GO:0003723(RNA binding);GO:0005515(protein binding);GO:0005634(nucleus);GO:0005654(nucleoplasm);GO:0005681(spliceosomal complex);GO:0005682(U5 snRNP);GO:0005685(U1 snRNP);GO:0005686(U2 snRNP);GO:0005687(U4 snRNP);GO:0005689(U12-type spliceosomal complex);GO:0005737(cytoplas…	03040(Spliceosome);03040(Spliceosome)	K11096	NA	small nuclear ribonucleoprotein D2 polypeptide [Source:HGNC Symbol;Acc:HGNC:11159]	protein_coding;processed_transcript	70.6739	36.624	42.6642	80.6319	70.682	90.4747	0.62022	-0.689149	0.00304457	0.394395	down	no
ENSG00000284707	AC079781	ENST00000641784;ENST00000661128;ENST00000641390;ENST00000641315	NA	NA	NA	NA	novel transcript	lncRNA	0.723932	4.23655	1.11198	0.445751	0.934432	0.626714	3.0258	1.59732	0.00321401	0.412627	up	yes
ENSG00000166033	HTRA1	ENST00000368984;ENST00000420892;ENST00000648167	GO:0001890(placenta development);GO:0004252(serine-type endopeptidase activity);GO:0005515(protein binding);GO:0005520(insulin-like growth factor binding);GO:0005576(extracellular region);GO:0005615(extracellular space);GO:0005737(cytoplasm);GO:0005829(cytosol);GO:0005886(plasma membrane);GO:0006508(proteolysis);GO:0008233(peptidase activity);GO:0008236(serine-type peptidase activity);GO:0016020(…	NA	NA	NA	HtrA serine peptidase 1 [Source:HGNC Symbol;Acc:HGNC:9476]	protein_coding	3.79132	3.94389	4.93951	7.06552	6.87603	6.92259	0.607488	-0.719072	0.00333883	0.421292	down	no
ENSG00000152683	SLC30A6	ENST00000454324;ENST00000357055;ENST00000379343;ENST00000449777;ENST00000282587;ENST00000435660;ENST00000440718;ENST00000457724;ENST00000406369	GO:0000139(Golgi membrane);GO:0005385(zinc ion transmembrane transporter activity);GO:0005794(Golgi apparatus);GO:0006811(ion transport);GO:0006812(cation transport);GO:0006829(zinc ion transport);GO:0008324(cation transmembrane transporter activity);GO:0016020(membrane);GO:0016021(integral component of membrane);GO:0055085(transmembrane transport);GO:0071577(zinc ion transmembrane transport);GO:…	NA	K14693	NA	solute carrier family 30 member 6 [Source:HGNC Symbol;Acc:HGNC:19305]	nonsense_mediated_decay;protein_coding	12.1678	14.7831	11.565	7.47631	10.4747	8.35139	1.46435	0.550259	0.003347	0.421292	up	no
ENSG00000223799	IL10RB-DT	ENST00000411998	NA	NA	NA	NA	IL10RB divergent transcript [Source:HGNC Symbol;Acc:HGNC:44303]	lncRNA	0.020427	0.16868	0.227849	0.524888	2.76078	0.055365	0.124798	-3.00233	0.0033694	0.421292	down	yes
ENSG00000242732	RTL5	ENST00000479991;ENST00000609883	NA	NA	NA	NA	retrotransposon Gag like 5 [Source:HGNC Symbol;Acc:HGNC:29430]	nonsense_mediated_decay;protein_coding	1.06181	1.15397	1.17002	2.30014	1.92855	1.80064	0.561556	-0.832499	0.00358075	0.44138	down	no
ENSG00000001617	SEMA3F	ENST00000413852;ENST00000450338;ENST00000002829;ENST00000434342;ENST00000426511;ENST00000414301;ENST00000420831;ENST00000470737;ENST00000493743	GO:0001755(neural crest cell migration);GO:0005515(protein binding);GO:0005576(extracellular region);GO:0005615(extracellular space);GO:0005887(integral component of plasma membrane);GO:0007411(axon guidance);GO:0021612(facial nerve structural organization);GO:0021637(trigeminal nerve structural organization);GO:0021675(nerve development);GO:0021785(branchiomotor neuron axon guidance);GO:0030215(…	04360(Axon guidance);04360(Axon guidance)	K06840	NA	semaphorin 3F [Source:HGNC Symbol;Acc:HGNC:10728]	protein_coding;retained_intron	10.6361	8.82536	9.29543	15.5696	14.4452	11.9993	0.684459	-0.546965	0.00359145	0.44138	down	no
ENSG00000171574	ZNF584	ENST00000593920;ENST00000599238;ENST00000306910;ENST00000322834;ENST00000596921;ENST00000596281;ENST00000594993;ENST00000599145;ENST00000598901	GO:0003676(nucleic acid binding);GO:0003677(DNA binding);GO:0005634(nucleus);GO:0006355(regulation of transcription, DNA-templated);GO:0046872(metal ion binding);GO:0046872(metal ion binding)	05168(Herpes simplex virus 1 infection);05168(Herpes simplex virus 1 infection)	K09228	NA	zinc finger protein 584 [Source:HGNC Symbol;Acc:HGNC:27318]	protein_coding;processed_transcript;retained_intron	1.86547	1.80915	1.98105	5.99096	1.65795	4.68203	0.458656	-1.12452	0.00370333	0.447096	down	yes
ENSG00000101654	RNMT	ENST00000262173;ENST00000383314;ENST00000592764;ENST00000589866;ENST00000588457;ENST00000591922;ENST00000591746;ENST00000593007;ENST00000543302;ENST00000588417	GO:0001650(fibrillar center);GO:0003723(RNA binding);GO:0004482(mRNA (guanine-N7-)-methyltransferase activity);GO:0005515(protein binding);GO:0005634(nucleus);GO:0005654(nucleoplasm);GO:0005845(mRNA cap binding complex);GO:0006366(transcription by RNA polymerase II);GO:0006370(7-methylguanosine mRNA capping);GO:0006397(mRNA processing);GO:0008168(methyltransferase activity);GO:0016740(transferase…	03015(mRNA surveillance pathway);03015(mRNA surveillance pathway)	K00565	EC:2.1.1.56	RNA guanine-7 methyltransferase [Source:HGNC Symbol;Acc:HGNC:10075]	protein_coding;nonsense_mediated_decay;processed_transcript;retained_intron	3.99809	5.56344	4.89521	4.141	1.86465	1.84074	1.84247	0.881642	0.00371865	0.447096	up	no
ENSG00000138185	ENTPD1	ENST00000371205;ENST00000483213;ENST00000371206;ENST00000639992;ENST00000422161;ENST00000371207;ENST00000453258;ENST00000494070;ENST00000635677;ENST00000635076;ENST00000543964;ENST00000461927;ENST00000490659	GO:0000166(nucleotide binding);GO:0005515(protein binding);GO:0005524(ATP binding);GO:0005886(plasma membrane);GO:0005887(integral component of plasma membrane);GO:0007155(cell adhesion);GO:0007596(blood coagulation);GO:0016020(membrane);GO:0016021(integral component of membrane);GO:0016787(hydrolase activity);GO:0034656(nucleobase-containing small molecule catabolic process);GO:0070062(extracell…	00230(Purine metabolism);00240(Pyrimidine metabolism);05169(Epstein-Barr virus infection);05169(Epstein-Barr virus infection)	NA	NA	ectonucleoside triphosphate diphosphohydrolase 1 [Source:HGNC Symbol;Acc:HGNC:3363]	protein_coding;nonsense_mediated_decay;retained_intron;processed_transcript	0.277843	1.50243	1.16544	0.338352	0.134889	0.52282	2.95736	1.56431	0.00375563	0.447096	up	yes
ENSG00000106665	CLIP2	ENST00000361545;ENST00000223398;ENST00000487091;ENST00000482424;ENST00000487447;ENST00000493166;ENST00000474962;ENST00000491075	GO:0005634(nucleus);GO:0005737(cytoplasm);GO:0005856(cytoskeleton);GO:0005874(microtubule);GO:0005875(microtubule associated complex);GO:0005881(cytoplasmic microtubule);GO:0008017(microtubule binding);GO:0031122(cytoplasmic microtubule organization);GO:0035371(microtubule plus-end);GO:0051010(microtubule plus-end binding);GO:0051010(microtubule plus-end binding)	NA	K10422	NA	CAP-Gly domain containing linker protein 2 [Source:HGNC Symbol;Acc:HGNC:2586]	protein_coding;retained_intron	5.41187	8.97743	5.59244	11.3966	9.74307	9.6421	0.649141	-0.623396	0.00379259	0.447096	down	no
ENSG00000071242	RPS6KA2	ENST00000510118;ENST00000507371;ENST00000512860;ENST00000503859;ENST00000481261;ENST00000265678;ENST00000509742;ENST00000506565;ENST00000511034;ENST00000366865;ENST00000405189;ENST00000507350;ENST00000491836	GO:0000166(nucleotide binding);GO:0000287(magnesium ion binding);GO:0001556(oocyte maturation);GO:0002035(brain renin-angiotensin system);GO:0004672(protein kinase activity);GO:0004674(protein serine/threonine kinase activity);GO:0004711(ribosomal protein S6 kinase activity);GO:0004712(protein serine/threonine/tyrosine kinase activity);GO:0005515(protein binding);GO:0005524(ATP binding);GO:000563…	04010(MAPK signaling pathway);04114(Oocyte meiosis);04150(mTOR signaling pathway);04714(Thermogenesis);04720(Long-term potentiation);04722(Neurotrophin signaling pathway);04914(Progesterone-mediated oocyte maturation);04931(Insulin resistance);04931(Insulin resistance)	K04373	EC:2.7.11.1	ribosomal protein S6 kinase A2 [Source:HGNC Symbol;Acc:HGNC:10431]	protein_coding;processed_transcript	0.273771	0.279355	0.339707	0.663251	0.532482	0.585221	0.501323	-0.996187	0.00379343	0.447096	down	no
ENSG00000160783	PMF1	ENST00000368279;ENST00000368277;ENST00000606952;ENST00000368273;ENST00000466489;ENST00000497069	GO:0000444(MIS12/MIND type complex);GO:0000775(chromosome, centromeric region);GO:0000776(kinetochore);GO:0000777(condensed chromosome kinetochore);GO:0000818(nuclear MIS12/MIND complex);GO:0003713(transcription coactivator activity);GO:0005515(protein binding);GO:0005634(nucleus);GO:0005654(nucleoplasm);GO:0005667(transcription factor complex);GO:0005694(chromosome);GO:0005794(Golgi apparatus);G…	NA	K11546	NA	polyamine modulated factor 1 [Source:HGNC Symbol;Acc:HGNC:9112]	protein_coding;retained_intron;nonsense_mediated_decay	19.0994	9.06221	18.6217	9.14643	9.74434	9.00042	1.67735	0.746184	0.00401606	0.46307	up	no
ENSG00000183760	ACP7	ENST00000331256;ENST00000601575;ENST00000594229;ENST00000601531	GO:0003993(acid phosphatase activity);GO:0005576(extracellular region);GO:0016311(dephosphorylation);GO:0016787(hydrolase activity);GO:0046872(metal ion binding);GO:0046872(metal ion binding)	NA	K22390	NA	acid phosphatase 7, tartrate resistant (putative) [Source:HGNC Symbol;Acc:HGNC:33781]	protein_coding;nonsense_mediated_decay	19.3207	18.2377	20.0457	31.8346	21.1895	32.5105	0.67346	-0.570335	0.00401654	0.46307	down	no
ENSG00000198794	SCAMP5	ENST00000565923;ENST00000562212;ENST00000562765;ENST00000567529;ENST00000562327;ENST00000361900;ENST00000568081;ENST00000568423;ENST00000565989;ENST00000568119;ENST00000566872;ENST00000564491;ENST00000564779;ENST00000425597;ENST00000567920;ENST00000564141;ENST00000567535;ENST00000568018	GO:0000139(Golgi membrane);GO:0005515(protein binding);GO:0005768(endosome);GO:0005794(Golgi apparatus);GO:0005886(plasma membrane);GO:0006887(exocytosis);GO:0015031(protein transport);GO:0016020(membrane);GO:0016021(integral component of membrane);GO:0030054(cell junction);GO:0030672(synaptic vesicle membrane);GO:0031410(cytoplasmic vesicle);GO:0032588(trans-Golgi network membrane);GO:0034976(re…	NA	K19995	NA	secretory carrier membrane protein 5 [Source:HGNC Symbol;Acc:HGNC:30386]	processed_transcript;protein_coding;nonsense_mediated_decay;retained_intron	0.443092	0.411984	0.346114	0.676498	0.670687	1.3305	0.448592	-1.15652	0.00402934	0.46307	down	yes
ENSG00000160963	COL26A1	ENST00000313669;ENST00000613501;ENST00000613091	GO:0005515(protein binding);GO:0005576(extracellular region);GO:0005581(collagen trimer);GO:0005783(endoplasmic reticulum);GO:0005788(endoplasmic reticulum lumen);GO:0005794(Golgi apparatus);GO:0005886(plasma membrane);GO:0010811(positive regulation of cell-substrate adhesion);GO:0031012(extracellular matrix);GO:0062023(collagen-containing extracellular matrix);GO:0062023(collagen-containing extr…	NA	NA	NA	collagen type XXVI alpha 1 chain [Source:HGNC Symbol;Acc:HGNC:18038]	protein_coding;retained_intron	1.40978	1.14015	0.68217	1.82768	2.24436	2.558	0.487494	-1.03654	0.00407421	0.46307	down	yes
ENSG00000073331	ALPK1	ENST00000504488;ENST00000458497;ENST00000514594;ENST00000650871;ENST00000505176;ENST00000177648;ENST00000505127;ENST00000509688;ENST00000508589;ENST00000502366;ENST00000515106;ENST00000505912;ENST00000509722;ENST00000512847;ENST00000426472;ENST00000515330;ENST00000504745;ENST00000504176;ENST00000509209	GO:0002376(immune system process);GO:0002753(cytoplasmic pattern recognition receptor signaling pathway);GO:0004674(protein serine/threonine kinase activity);GO:0005515(protein binding);GO:0005524(ATP binding);GO:0005737(cytoplasm);GO:0005829(cytosol);GO:0006468(protein phosphorylation);GO:0016301(kinase activity);GO:0016310(phosphorylation);GO:0016740(transferase activity);GO:0043123(positive re…	NA	K08868	NA	alpha kinase 1 [Source:HGNC Symbol;Acc:HGNC:20917]	retained_intron;protein_coding;processed_transcript;nonsense_mediated_decay	0.0591908	0.0497365	0.0725368	0.167707	0.108367	0.166185	0.410313	-1.2852	0.00408999	0.46307	down	yes
ENSG00000158805	ZNF276	ENST00000289816;ENST00000443381;ENST00000568064;ENST00000569582;ENST00000564004;ENST00000561536;ENST00000569901;ENST00000563983;ENST00000563541;ENST00000562530;ENST00000568295;ENST00000569426	GO:0000775(chromosome, centromeric region);GO:0000776(kinetochore);GO:0000777(condensed chromosome kinetochore);GO:0003676(nucleic acid binding);GO:0003677(DNA binding);GO:0005515(protein binding);GO:0005634(nucleus);GO:0005694(chromosome);GO:0008270(zinc ion binding);GO:0046872(metal ion binding);GO:1990837(sequence-specific double-stranded DNA binding);GO:1990837(sequence-specific double-strand…	NA	NA	NA	zinc finger protein 276 [Source:HGNC Symbol;Acc:HGNC:23330]	protein_coding;retained_intron;nonsense_mediated_decay	1.12695	1.29824	1.47418	0.639187	0.756127	0.810625	1.76767	0.821851	0.00416229	0.467574	up	no
ENSG00000163481	RNF25	ENST00000473034;ENST00000295704;ENST00000474339;ENST00000463188;ENST00000497832;ENST00000423170	GO:0004842(ubiquitin-protein transferase activity);GO:0005515(protein binding);GO:0005634(nucleus);GO:0005829(cytosol);GO:0016567(protein ubiquitination);GO:0016740(transferase activity);GO:0046872(metal ion binding);GO:0051059(NF-kappaB binding);GO:0051092(positive regulation of NF-kappaB transcription factor activity);GO:0061630(ubiquitin protein ligase activity);GO:0061630(ubiquitin protein li…	NA	K10640	EC:2.3.2.27	ring finger protein 25 [Source:HGNC Symbol;Acc:HGNC:14662]	retained_intron;protein_coding;nonsense_mediated_decay	9.65109	11.3989	8.89677	14.8794	17.6758	13.2865	0.653265	-0.614259	0.00443368	0.494201	down	no
ENSG00000271503	CCL5	ENST00000603197;ENST00000651122;ENST00000605509;ENST00000605140	GO:0000165(MAPK cascade);GO:0002407(dendritic cell chemotaxis);GO:0002548(monocyte chemotaxis);GO:0002676(regulation of chronic inflammatory response);GO:0004435(phosphatidylinositol phospholipase C activity);GO:0004672(protein kinase activity);GO:0005125(cytokine activity);GO:0005515(protein binding);GO:0005576(extracellular region);GO:0005615(extracellular space);GO:0005737(cytoplasm);GO:000681…	04060(Cytokine-cytokine receptor interaction);04062(Chemokine signaling pathway);04620(Toll-like receptor signaling pathway);04621(NOD-like receptor signaling pathway);04623(Cytosolic DNA-sensing pathway);04668(TNF signaling pathway);05020(Prion diseases);05120(Epithelial cell signaling in Helicobacter pylori infection);05142(Chagas disease (American trypanosomiasis));05163(Human cytomegalovirus …	K12499	NA	C-C motif chemokine ligand 5 [Source:HGNC Symbol;Acc:HGNC:10632]	protein_coding	0.244781	0.173946	0.337231	0.789332	0.528095	0.741912	0.367088	-1.4458	0.00452932	0.500977	down	yes
ENSG00000254612	DNAJB6P1	ENST00000526843	NA	NA	NA	NA	DNAJB6 pseudogene 1 [Source:HGNC Symbol;Acc:HGNC:54754]	processed_pseudogene	21.952	11.1504	6.16284	6.01553	5.36169	6.43647	2.20421	1.14026	0.0047119	0.514784	up	yes
ENSG00000143418	CERS2	ENST00000560793;ENST00000271688;ENST00000345896;ENST00000361419;ENST00000368954;ENST00000460664;ENST00000561294;ENST00000421609;ENST00000482825;ENST00000368949;ENST00000457392;ENST00000558062;ENST00000559660;ENST00000559020	GO:0003677(DNA binding);GO:0005515(protein binding);GO:0005634(nucleus);GO:0005783(endoplasmic reticulum);GO:0005789(endoplasmic reticulum membrane);GO:0006629(lipid metabolic process);GO:0006665(sphingolipid metabolic process);GO:0016020(membrane);GO:0016021(integral component of membrane);GO:0016410(N-acyltransferase activity);GO:0016740(transferase activity);GO:0030148(sphingolipid biosyntheti…	00600(Sphingolipid metabolism);04071(Sphingolipid signaling pathway);04071(Sphingolipid signaling pathway)	K04710	EC:2.3.1.24	ceramide synthase 2 [Source:HGNC Symbol;Acc:HGNC:14076]	protein_coding;processed_transcript;retained_intron	43.9856	76.624	38.2828	86.1832	78.9703	78.9567	0.650904	-0.619483	0.00481064	0.514784	down	no
ENSG00000189337	KAZN	ENST00000361144;ENST00000376030;ENST00000503743;ENST00000491547;ENST00000376028;ENST00000636203;ENST00000636564;ENST00000400798;ENST00000400797	GO:0001533(cornified envelope);GO:0005515(protein binding);GO:0005634(nucleus);GO:0005654(nucleoplasm);GO:0005737(cytoplasm);GO:0005829(cytosol);GO:0005856(cytoskeleton);GO:0016607(nuclear speck);GO:0030054(cell junction);GO:0030057(desmosome);GO:0031424(keratinization);GO:0070268(cornification);GO:0070268(cornification)	NA	NA	NA	kazrin, periplakin interacting protein [Source:HGNC Symbol;Acc:HGNC:29173]	protein_coding;retained_intron	0.19539	0.184896	0.189887	0.238271	0.497767	0.447578	0.481721	-1.05373	0.00482155	0.514784	down	yes
ENSG00000223496	EXOSC6	ENST00000435634	GO:0000176(nuclear exosome (RNase complex));GO:0000177(cytoplasmic exosome (RNase complex));GO:0000178(exosome (RNase complex));GO:0003723(RNA binding);GO:0005634(nucleus);GO:0005654(nucleoplasm);GO:0005730(nucleolus);GO:0005737(cytoplasm);GO:0005829(cytosol);GO:0006364(rRNA processing);GO:0016075(rRNA catabolic process);GO:0034427(nuclear-transcribed mRNA catabolic process, exonucleolytic, 3'-5'…	03018(RNA degradation)	K12587	NA	exosome component 6 [Source:HGNC Symbol;Acc:HGNC:19055]	protein_coding	0.127208	0.093391	0.396468	3.30102	0.336629	0.107574	0.164761	-2.60155	0.00482925	0.514784	down	yes
ENSG00000181135	ZNF707	ENST00000533031;ENST00000532486;ENST00000532571;ENST00000527293;ENST00000531811;ENST00000508587;ENST00000526970;ENST00000532205;ENST00000529833;ENST00000418203;ENST00000527561;ENST00000530574;ENST00000532003;ENST00000525538;ENST00000534589;ENST00000442058;ENST00000528134;ENST00000525185;ENST00000525619;ENST00000358656;ENST00000525862;ENST00000528456;ENST00000531985;ENST00000531254;ENST00000532158…	GO:0003676(nucleic acid binding);GO:0003677(DNA binding);GO:0005515(protein binding);GO:0005634(nucleus);GO:0006355(regulation of transcription, DNA-templated);GO:0046872(metal ion binding);GO:0046872(metal ion binding)	05168(Herpes simplex virus 1 infection);05168(Herpes simplex virus 1 infection)	K09228	NA	zinc finger protein 707 [Source:HGNC Symbol;Acc:HGNC:27815]	nonsense_mediated_decay;retained_intron;processed_transcript;protein_coding	0.282268	0.305891	0.144459	0.864857	0.275132	0.763029	0.384977	-1.37716	0.00483315	0.514784	down	yes
ENSG00000116667	C1orf21	ENST00000235307;ENST00000477517;ENST00000648109;ENST00000675148;ENST00000367514;ENST00000675061;ENST00000675405;ENST00000489143	GO:0005515(protein binding);GO:0005515(protein binding)	NA	NA	NA	chromosome 1 open reading frame 21 [Source:HGNC Symbol;Acc:HGNC:15494]	protein_coding;processed_transcript;nonsense_mediated_decay	0.178829	0.164207	0.1295	0.0766267	0.0342695	0.0793548	2.48375	1.31252	0.00496611	0.524872	up	yes
ENSG00000237036	ZEB1-AS1	ENST00000607455;ENST00000606250;ENST00000424191;ENST00000607166;ENST00000606286;ENST00000450834;ENST00000656575;ENST00000423714;ENST00000605946;ENST00000441257;ENST00000659795	NA	NA	NA	NA	ZEB1 antisense RNA 1 [Source:HGNC Symbol;Acc:HGNC:42354]	lncRNA	0.195155	0.147541	0.0960455	0.297348	0.286153	0.716342	0.337534	-1.56689	0.00503013	0.524872	down	yes
ENSG00000102158	MAGT1	ENST00000618282;ENST00000358075;ENST00000610432;ENST00000476168;ENST00000373336	GO:0005783(endoplasmic reticulum);GO:0005789(endoplasmic reticulum membrane);GO:0005886(plasma membrane);GO:0005887(integral component of plasma membrane);GO:0006486(protein glycosylation);GO:0006487(protein N-linked glycosylation);GO:0008250(oligosaccharyltransferase complex);GO:0015095(magnesium ion transmembrane transporter activity);GO:0015693(magnesium ion transport);GO:0016020(membrane);GO:…	NA	K19478	NA	magnesium transporter 1 [Source:HGNC Symbol;Acc:HGNC:28880]	protein_coding;retained_intron	17.3423	20.5495	18.4499	10.1845	8.32444	17.4883	1.56517	0.646317	0.00506535	0.524872	up	no
ENSG00000138613	APH1B	ENST00000261879;ENST00000380343;ENST00000560353;ENST00000559971;ENST00000560890;ENST00000559823;ENST00000380340;ENST00000558631;ENST00000559744;ENST00000560716	GO:0004175(endopeptidase activity);GO:0005515(protein binding);GO:0005783(endoplasmic reticulum);GO:0005886(plasma membrane);GO:0005887(integral component of plasma membrane);GO:0007219(Notch signaling pathway);GO:0007220(Notch receptor processing);GO:0007626(locomotory behavior);GO:0008233(peptidase activity);GO:0010008(endosome membrane);GO:0016020(membrane);GO:0016021(integral component of mem…	04330(Notch signaling pathway);05010(Alzheimer disease);05010(Alzheimer disease)	K06172	NA	aph-1 homolog B, gamma-secretase subunit [Source:HGNC Symbol;Acc:HGNC:24080]	protein_coding;nonsense_mediated_decay;processed_transcript;retained_intron	0.720741	0.51833	0.715566	1.73796	1.46159	0.808962	0.487621	-1.03617	0.00507387	0.524872	down	yes
ENSG00000125966	MMP24	ENST00000246186	GO:0004222(metalloendopeptidase activity);GO:0005576(extracellular region);GO:0005794(Golgi apparatus);GO:0005886(plasma membrane);GO:0005887(integral component of plasma membrane);GO:0006508(proteolysis);GO:0007155(cell adhesion);GO:0008047(enzyme activator activity);GO:0008233(peptidase activity);GO:0008237(metallopeptidase activity);GO:0008270(zinc ion binding);GO:0010001(glial cell differenti…	04928(Parathyroid hormone synthesis, secretion and action)	K08002	EC:3.4.24.-	matrix metallopeptidase 24 [Source:HGNC Symbol;Acc:HGNC:7172]	protein_coding	0.869401	0.693765	0.793856	1.64	1.47918	1.2775	0.536092	-0.899446	0.00511811	0.525667	down	no
ENSG00000268173	AC007192	ENST00000593731	NA	NA	NA	NA	novel protein, readthrough between PIK3R2 and IFI30	nonsense_mediated_decay	4.70905	0.027942	0.016025	0.025529	0.122321	0.163666	15.2577	3.93146	0.00526628	0.533481	up	yes
ENSG00000063978	RNF4	ENST00000506706;ENST00000502316;ENST00000511892;ENST00000507784;ENST00000541204;ENST00000503659;ENST00000503123;ENST00000504782;ENST00000511843;ENST00000509206;ENST00000509258;ENST00000513643;ENST00000511859;ENST00000513284;ENST00000509388;ENST00000511600;ENST00000508235;ENST00000504224;ENST00000314289;ENST00000513450;ENST00000507247;ENST00000513578	GO:0003677(DNA binding);GO:0004842(ubiquitin-protein transferase activity);GO:0005515(protein binding);GO:0005634(nucleus);GO:0005654(nucleoplasm);GO:0005737(cytoplasm);GO:0008134(transcription factor binding);GO:0008270(zinc ion binding);GO:0016567(protein ubiquitination);GO:0016604(nuclear body);GO:0016605(PML body);GO:0016740(transferase activity);GO:0030374(nuclear receptor transcription coac…	NA	K22651	EC:2.3.2.27	ring finger protein 4 [Source:HGNC Symbol;Acc:HGNC:10067]	protein_coding;processed_transcript;retained_intron;nonsense_mediated_decay	12.1214	7.9702	6.25758	5.95961	5.8766	2.51104	1.83653	0.876983	0.00528327	0.533481	up	no
ENSG00000167552	TUBA1A	ENST00000301071;ENST00000550767;ENST00000295766;ENST00000546918;ENST00000550811;ENST00000548363;ENST00000552924;ENST00000550254;ENST00000547939	GO:0000086(G2/M transition of mitotic cell cycle);GO:0000166(nucleotide binding);GO:0000226(microtubule cytoskeleton organization);GO:0000278(mitotic cell cycle);GO:0003924(GTPase activity);GO:0005198(structural molecule activity);GO:0005200(structural constituent of cytoskeleton);GO:0005515(protein binding);GO:0005525(GTP binding);GO:0005634(nucleus);GO:0005737(cytoplasm);GO:0005829(cytosol);GO:…	04145(Phagosome);04210(Apoptosis);04530(Tight junction);04540(Gap junction);05130(Pathogenic Escherichia coli infection);05130(Pathogenic Escherichia coli infection)	K07374	NA	tubulin alpha 1a [Source:HGNC Symbol;Acc:HGNC:20766]	protein_coding;retained_intron	32.9298	29.5747	34.8811	38.7795	89.6688	37.6814	0.586202	-0.77053	0.00533894	0.533481	down	no
ENSG00000147789	ZNF7	ENST00000528017;ENST00000446747;ENST00000532382;ENST00000525266;ENST00000530776;ENST00000529819;ENST00000325217;ENST00000529767;ENST00000533314;ENST00000532777;ENST00000528130;ENST00000530682;ENST00000544249;ENST00000532051;ENST00000528372;ENST00000527218;ENST00000530082;ENST00000532393	GO:0003676(nucleic acid binding);GO:0003677(DNA binding);GO:0005634(nucleus);GO:0006355(regulation of transcription, DNA-templated);GO:0007275(multicellular organism development);GO:0016020(membrane);GO:0016021(integral component of membrane);GO:0046872(metal ion binding);GO:0046872(metal ion binding)	05168(Herpes simplex virus 1 infection);05168(Herpes simplex virus 1 infection)	K09228	NA	zinc finger protein 7 [Source:HGNC Symbol;Acc:HGNC:13139]	retained_intron;protein_coding;processed_transcript	1.33637	1.36792	1.77964	0.46376	1.25872	0.373915	2.13887	1.09685	0.0053426	0.533481	up	yes
ENSG00000167196	FBXO22	ENST00000453211;ENST00000569022;ENST00000308275;ENST00000564220;ENST00000569054;ENST00000565131;ENST00000565036;ENST00000569749;ENST00000561885	GO:0000209(protein polyubiquitination);GO:0004842(ubiquitin-protein transferase activity);GO:0005515(protein binding);GO:0005634(nucleus);GO:0005737(cytoplasm);GO:0005829(cytosol);GO:0006464(cellular protein modification process);GO:0006511(ubiquitin-dependent protein catabolic process);GO:0006913(nucleocytoplasmic transport);GO:0009267(cellular response to starvation);GO:0010830(regulation of my…	NA	K10302	NA	F-box protein 22 [Source:HGNC Symbol;Acc:HGNC:13593]	protein_coding;nonsense_mediated_decay;processed_transcript	1.99442	2.26233	2.09518	3.05888	3.08724	3.03023	0.692207	-0.530724	0.00540916	0.536403	down	no
ENSG00000137801	THBS1	ENST00000260356;ENST00000397591;ENST00000497720;ENST00000484734;ENST00000490247;ENST00000466755;ENST00000559746;ENST00000560894	GO:0000187(activation of MAPK activity);GO:0001666(response to hypoxia);GO:0001786(phosphatidylserine binding);GO:0001937(negative regulation of endothelial cell proliferation);GO:0001953(negative regulation of cell-matrix adhesion);GO:0001968(fibronectin binding);GO:0002040(sprouting angiogenesis);GO:0002544(chronic inflammatory response);GO:0002576(platelet degranulation);GO:0002581(negative re…	04015(Rap1 signaling pathway);04115(p53 signaling pathway);04145(Phagosome);04151(PI3K-Akt signaling pathway);04350(TGF-beta signaling pathway);04510(Focal adhesion);04512(ECM-receptor interaction);05144(Malaria);05165(Human papillomavirus infection);05205(Proteoglycans in cancer);05206(MicroRNAs in cancer);05219(Bladder cancer);05219(Bladder cancer)	K16857	NA	thrombospondin 1 [Source:HGNC Symbol;Acc:HGNC:11785]	protein_coding;retained_intron	5.66493	6.28273	5.90097	7.9293	8.18649	8.62069	0.721551	-0.470827	0.00545109	0.536857	down	no
ENSG00000255508	AP002990	ENST00000526409;ENST00000496634;ENST00000534745	GO:0003676(nucleic acid binding);GO:0003723(RNA binding);GO:0003730(mRNA 3'-UTR binding);GO:0004652(polynucleotide adenylyltransferase activity);GO:0005634(nucleus);GO:0006378(mRNA polyadenylation);GO:0016740(transferase activity);GO:0050265(RNA uridylyltransferase activity);GO:0050265(RNA uridylyltransferase activity)	NA	NA	NA	novel protein	retained_intron;nonsense_mediated_decay	5.46124	9.62587	0.793202	1.45809	1.86234	0.114828	4.62275	2.20875	0.00552703	0.540634	up	yes
ENSG00000124839	RAB17	ENST00000264601;ENST00000477149;ENST00000466244;ENST00000409576;ENST00000487008;ENST00000416106;ENST00000411462;ENST00000414278;ENST00000430445;ENST00000392001;ENST00000409822	GO:0000166(nucleotide binding);GO:0002415(immunoglobulin transcytosis in epithelial cells mediated by polymeric immunoglobulin receptor);GO:0003924(GTPase activity);GO:0005515(protein binding);GO:0005525(GTP binding);GO:0005622(intracellular);GO:0005768(endosome);GO:0005769(early endosome);GO:0005886(plasma membrane);GO:0006886(intracellular protein transport);GO:0006897(endocytosis);GO:0012505(e…	NA	K07909	NA	RAB17, member RAS oncogene family [Source:HGNC Symbol;Acc:HGNC:16523]	protein_coding;retained_intron;processed_transcript;nonsense_mediated_decay	0.357158	0.548418	0.432784	0.803764	0.867563	0.998357	0.501318	-0.996203	0.00561362	0.545394	down	no
ENSG00000174151	CYB561D1	ENST00000310611;ENST00000420578;ENST00000430195;ENST00000369868;ENST00000527072;ENST00000496961;ENST00000528785;ENST00000393709;ENST00000533024	GO:0005515(protein binding);GO:0016020(membrane);GO:0016021(integral component of membrane);GO:0016491(oxidoreductase activity);GO:0020037(heme binding);GO:0046872(metal ion binding);GO:0055114(oxidation-reduction process);GO:0055114(oxidation-reduction process)	NA	NA	NA	cytochrome b561 family member D1 [Source:HGNC Symbol;Acc:HGNC:26804]	protein_coding	0.878531	0.255773	0.700519	0.34451	0.184713	0.0769554	3.02687	1.59783	0.00577674	0.557452	up	yes
ENSG00000102904	TSNAXIP1	ENST00000565339;ENST00000466164;ENST00000561639;ENST00000487120;ENST00000388833;ENST00000565558;ENST00000415766;ENST00000562633;ENST00000565148;ENST00000563363;ENST00000431934;ENST00000562321;ENST00000569504;ENST00000567852;ENST00000561654;ENST00000568990	GO:0003674(molecular_function);GO:0005515(protein binding);GO:0005575(cellular_component);GO:0005737(cytoplasm);GO:0007275(multicellular organism development);GO:0007283(spermatogenesis);GO:0008150(biological_process);GO:0030154(cell differentiation);GO:0048471(perinuclear region of cytoplasm);GO:0048471(perinuclear region of cytoplasm)	NA	NA	NA	translin associated factor X interacting protein 1 [Source:HGNC Symbol;Acc:HGNC:18586]	retained_intron;nonsense_mediated_decay;protein_coding;processed_transcript	0.0866466	0.109351	0.0770757	0.189685	0.217196	0.30547	0.383341	-1.3833	0.00581527	0.557452	down	yes
ENSG00000184986	TMEM121	ENST00000392519;ENST00000552019;ENST00000431372	GO:0003674(molecular_function);GO:0005515(protein binding);GO:0005575(cellular_component);GO:0008150(biological_process);GO:0016020(membrane);GO:0016021(integral component of membrane);GO:0016021(integral component of membrane)	NA	NA	NA	transmembrane protein 121 [Source:HGNC Symbol;Acc:HGNC:20511]	protein_coding;processed_transcript	0.306603	0.215606	0.301356	0.516908	0.739122	0.76881	0.40673	-1.29786	0.00592879	0.56457	down	yes
ENSG00000119729	RHOQ	ENST00000238738;ENST00000432183;ENST00000494370;ENST00000489471;ENST00000465198;ENST00000473428;ENST00000489448;ENST00000482449	GO:0000166(nucleotide binding);GO:0003924(GTPase activity);GO:0005515(protein binding);GO:0005522(profilin binding);GO:0005525(GTP binding);GO:0005737(cytoplasm);GO:0005829(cytosol);GO:0005884(actin filament);GO:0005886(plasma membrane);GO:0006897(endocytosis);GO:0007264(small GTPase mediated signal transduction);GO:0008286(insulin receptor signaling pathway);GO:0008360(regulation of cell shape);…	04910(Insulin signaling pathway);04910(Insulin signaling pathway)	K07194	NA	ras homolog family member Q [Source:HGNC Symbol;Acc:HGNC:17736]	protein_coding;nonsense_mediated_decay;retained_intron;processed_transcript	3.47957	0.711491	0.772797	3.45962	4.42794	4.42991	0.402993	-1.31117	0.00609064	0.576166	down	yes
ENSG00000070831	CDC42	ENST00000400259;ENST00000656825;ENST00000344548;ENST00000498236;ENST00000315554;ENST00000667384;ENST00000411827;ENST00000651171;ENST00000648594;ENST00000652582;ENST00000662562	GO:0000139(Golgi membrane);GO:0000166(nucleotide binding);GO:0000322(storage vacuole);GO:0002040(sprouting angiogenesis);GO:0003161(cardiac conduction system development);GO:0003924(GTPase activity);GO:0005515(protein binding);GO:0005525(GTP binding);GO:0005737(cytoplasm);GO:0005789(endoplasmic reticulum membrane);GO:0005813(centrosome);GO:0005815(microtubule organizing center);GO:0005819(spindle…	04010(MAPK signaling pathway);04014(Ras signaling pathway);04015(Rap1 signaling pathway);04062(Chemokine signaling pathway);04144(Endocytosis);04360(Axon guidance);04370(VEGF signaling pathway);04510(Focal adhesion);04520(Adherens junction);04530(Tight junction);04660(T cell receptor signaling pathway);04666(Fc gamma R-mediated phagocytosis);04670(Leukocyte transendothelial migration);04722(Neuro…	NA	NA	cell division cycle 42 [Source:HGNC Symbol;Acc:HGNC:1736]	protein_coding;nonsense_mediated_decay	17.9083	20.0653	20.7612	15.3213	16.1303	10.3998	1.40341	0.488939	0.00620539	0.582145	up	no
ENSG00000136235	GPNMB	ENST00000258733;ENST00000381990;ENST00000465673;ENST00000492512;ENST00000478451;ENST00000487890;ENST00000459927;ENST00000409458;ENST00000470994;ENST00000492858;ENST00000463011;ENST00000468723;ENST00000647578;ENST00000474157;ENST00000479625	GO:0001649(osteoblast differentiation);GO:0001818(negative regulation of cytokine production);GO:0001934(positive regulation of protein phosphorylation);GO:0005178(integrin binding);GO:0005515(protein binding);GO:0005768(endosome);GO:0005886(plasma membrane);GO:0005887(integral component of plasma membrane);GO:0007155(cell adhesion);GO:0007165(signal transduction);GO:0007267(cell-cell signaling);…	NA	K20732	NA	glycoprotein nmb [Source:HGNC Symbol;Acc:HGNC:4462]	protein_coding;processed_transcript;retained_intron	0.420922	0.34341	0.284803	0.768062	0.679388	0.636196	0.503509	-0.989911	0.006265	0.582145	down	no
ENSG00000260342	AC138811	ENST00000567078	GO:0003735(structural constituent of ribosome);GO:0005784(Sec61 translocon complex);GO:0005840(ribosome);GO:0006412(translation);GO:0006613(cotranslational protein targeting to membrane);GO:0016020(membrane);GO:0016021(integral component of membrane)	NA	NA	NA	novel protein	protein_coding	43.9442	28.9335	23.3585	44.7127	29.9572	152.544	0.423549	-1.2394	0.00634562	0.582145	down	yes
ENSG00000285897	AC004687	ENST00000648873	GO:0005886(plasma membrane);GO:0016020(membrane);GO:0016021(integral component of membrane);GO:0016567(protein ubiquitination);GO:0016740(transferase activity);GO:0046872(metal ion binding)	NA	NA	NA	novel transcript	nonsense_mediated_decay	0.0001	0.0001	0.063048	0.176453	0.239981	0.082462	0.126776	-2.97965	0.00636932	0.582145	down	yes
ENSG00000170439	METTL7B	ENST00000614691;ENST00000394252	GO:0008168(methyltransferase activity);GO:0016740(transferase activity);GO:0032259(methylation);GO:0032259(methylation)	NA	NA	NA	methyltransferase like 7B [Source:HGNC Symbol;Acc:HGNC:28276]	protein_coding	0.434668	0.257551	0.12056	0.971746	0.520655	0.888999	0.341303	-1.55087	0.00639353	0.582145	down	yes
ENSG00000164011	ZNF691	ENST00000372508;ENST00000372507;ENST00000372503;ENST00000372504;ENST00000651192;ENST00000372506;ENST00000372502;ENST00000630961;ENST00000397034	GO:0000976(transcription regulatory region sequence-specific DNA binding);GO:0003676(nucleic acid binding);GO:0003677(DNA binding);GO:0003700(DNA-binding transcription factor activity);GO:0005515(protein binding);GO:0005634(nucleus);GO:0005654(nucleoplasm);GO:0045944(positive regulation of transcription by RNA polymerase II);GO:0046872(metal ion binding);GO:0046872(metal ion binding)	NA	NA	NA	zinc finger protein 691 [Source:HGNC Symbol;Acc:HGNC:28028]	protein_coding	2.49767	3.25535	3.06339	1.60912	1.6009	1.6615	1.80978	0.855818	0.00639676	0.582145	up	no
ENSG00000128567	PODXL	ENST00000322985;ENST00000378555;ENST00000446198;ENST00000465001;ENST00000490761;ENST00000487965;ENST00000482581;ENST00000484346	GO:0001726(ruffle);GO:0005515(protein binding);GO:0005615(extracellular space);GO:0005730(nucleolus);GO:0005737(cytoplasm);GO:0005886(plasma membrane);GO:0005887(integral component of plasma membrane);GO:0005902(microvillus);GO:0007155(cell adhesion);GO:0007162(negative regulation of cell adhesion);GO:0016020(membrane);GO:0016021(integral component of membrane);GO:0016324(apical plasma membrane);…	NA	NA	NA	podocalyxin like [Source:HGNC Symbol;Acc:HGNC:9171]	protein_coding;nonsense_mediated_decay;processed_transcript;retained_intron	5.42469	5.49481	6.79774	8.31738	8.38405	8.40366	0.705723	-0.502826	0.00653465	0.587635	down	no
ENSG00000187534	PRR13P5	ENST00000596581	NA	NA	NA	NA	proline rich 13 pseudogene 5 [Source:HGNC Symbol;Acc:HGNC:50618]	processed_pseudogene	51.7415	51.3724	50.561	24.3939	44.0711	27.9439	1.59399	0.672643	0.00660084	0.587635	up	no
ENSG00000162511	LAPTM5	ENST00000294507;ENST00000464569;ENST00000476492	GO:0005515(protein binding);GO:0005764(lysosome);GO:0005765(lysosomal membrane);GO:0005887(integral component of plasma membrane);GO:0016020(membrane);GO:0016021(integral component of membrane);GO:1990830(cellular response to leukemia inhibitory factor);GO:1990830(cellular response to leukemia inhibitory factor)	04142(Lysosome);04142(Lysosome)	K12387	NA	lysosomal protein transmembrane 5 [Source:HGNC Symbol;Acc:HGNC:29612]	protein_coding;processed_transcript	0.13909	0.154468	0.197104	0.396081	0.322148	0.462401	0.415593	-1.26676	0.00660694	0.587635	down	yes
ENSG00000157404	KIT	ENST00000288135;ENST00000514582;ENST00000512959;ENST00000412167	GO:0000165(MAPK cascade);GO:0000166(nucleotide binding);GO:0000187(activation of MAPK activity);GO:0001541(ovarian follicle development);GO:0001650(fibrillar center);GO:0001669(acrosomal vesicle);GO:0002020(protease binding);GO:0002244(hematopoietic progenitor cell differentiation);GO:0002318(myeloid progenitor cell differentiation);GO:0002320(lymphoid progenitor cell differentiation);GO:0002327(…	04010(MAPK signaling pathway);04014(Ras signaling pathway);04015(Rap1 signaling pathway);04072(Phospholipase D signaling pathway);04151(PI3K-Akt signaling pathway);04640(Hematopoietic cell lineage);04916(Melanogenesis);05200(Pathways in cancer);05221(Acute myeloid leukemia);05224(Breast cancer);05230(Central carbon metabolism in cancer);05230(Central carbon metabolism in cancer)	K05091	EC:2.7.10.1	KIT proto-oncogene, receptor tyrosine kinase [Source:HGNC Symbol;Acc:HGNC:6342]	protein_coding;retained_intron	0.198067	0.248294	0.175675	0.103364	0.083404	0.075788	2.36916	1.24438	0.00662055	0.587635	up	yes
ENSG00000185985	SLITRK2	ENST00000335565;ENST00000370490	GO:0005515(protein binding);GO:0005886(plasma membrane);GO:0007409(axonogenesis);GO:0016020(membrane);GO:0016021(integral component of membrane);GO:0051965(positive regulation of synapse assembly);GO:0099055(integral component of postsynaptic membrane);GO:0099560(synaptic membrane adhesion);GO:1905606(regulation of presynapse assembly);GO:1905606(regulation of presynapse assembly)	NA	NA	NA	SLIT and NTRK like family member 2 [Source:HGNC Symbol;Acc:HGNC:13449]	protein_coding	0.116074	0.0835747	0.0703804	0.165618	0.181797	0.269612	0.437629	-1.19222	0.00670789	0.588605	down	yes
ENSG00000278974	AC093909	ENST00000624757	NA	NA	NA	NA	tec	TEC	1.07315	4.69393	4.70914	1.37324	1.12576	1.3071	2.75248	1.46073	0.00671334	0.588605	up	yes
ENSG00000127824	TUBA4A	ENST00000248437;ENST00000498660;ENST00000427737;ENST00000425551;ENST00000462806;ENST00000475683;ENST00000398989;ENST00000447205;ENST00000456818;ENST00000392088	GO:0000086(G2/M transition of mitotic cell cycle);GO:0000166(nucleotide binding);GO:0000226(microtubule cytoskeleton organization);GO:0000278(mitotic cell cycle);GO:0002576(platelet degranulation);GO:0003924(GTPase activity);GO:0005200(structural constituent of cytoskeleton);GO:0005515(protein binding);GO:0005525(GTP binding);GO:0005576(extracellular region);GO:0005737(cytoplasm);GO:0005829(cytos…	04145(Phagosome);04210(Apoptosis);04530(Tight junction);04540(Gap junction);05130(Pathogenic Escherichia coli infection);05130(Pathogenic Escherichia coli infection)	K07374	NA	tubulin alpha 4a [Source:HGNC Symbol;Acc:HGNC:12407]	protein_coding;processed_transcript;retained_intron	3.45295	3.41725	6.69908	5.63394	9.36349	8.464	0.578366	-0.789946	0.00678305	0.591112	down	no
ENSG00000115275	MOGS	ENST00000649777;ENST00000647915;ENST00000649075;ENST00000648768;ENST00000647753;ENST00000409065;ENST00000647771;ENST00000649601;ENST00000414701;ENST00000462189;ENST00000486036;ENST00000650523;ENST00000649854;ENST00000648810;ENST00000462443;ENST00000647723;ENST00000452063;ENST00000489655;ENST00000448666	GO:0003824(catalytic activity);GO:0004573(mannosyl-oligosaccharide glucosidase activity);GO:0005783(endoplasmic reticulum);GO:0005789(endoplasmic reticulum membrane);GO:0006457(protein folding);GO:0006487(protein N-linked glycosylation);GO:0008152(metabolic process);GO:0009311(oligosaccharide metabolic process);GO:0015926(glucosidase activity);GO:0016020(membrane);GO:0016021(integral component of…	00510(N-Glycan biosynthesis);04141(Protein processing in endoplasmic reticulum);04141(Protein processing in endoplasmic reticulum)	K01228	EC:3.2.1.106	mannosyl-oligosaccharide glucosidase [Source:HGNC Symbol;Acc:HGNC:24862]	retained_intron;nonsense_mediated_decay;protein_coding	8.37068	6.17396	5.83893	9.57884	7.56355	18.1198	0.578057	-0.790716	0.00688051	0.595993	down	no
ENSG00000116191	RALGPS2	ENST00000367634;ENST00000495034;ENST00000478871;ENST00000415888;ENST00000480743;ENST00000367632;ENST00000477383;ENST00000367635;ENST00000324778	GO:0005085(guanyl-nucleotide exchange factor activity);GO:0005515(protein binding);GO:0005737(cytoplasm);GO:0005886(plasma membrane);GO:0007264(small GTPase mediated signal transduction);GO:0016020(membrane);GO:0032485(regulation of Ral protein signal transduction);GO:0032485(regulation of Ral protein signal transduction)	NA	NA	NA	Ral GEF with PH domain and SH3 binding motif 2 [Source:HGNC Symbol;Acc:HGNC:30279]	protein_coding;retained_intron;processed_transcript	1.21329	0.712248	1.11856	0.364118	0.554999	0.702455	1.87725	0.908619	0.00693804	0.597153	up	no
ENSG00000125844	RRBP1	ENST00000246043;ENST00000398782;ENST00000377813;ENST00000468428;ENST00000610403;ENST00000620641;ENST00000377807;ENST00000470422;ENST00000495501;ENST00000360807;ENST00000455029	GO:0001649(osteoblast differentiation);GO:0003723(RNA binding);GO:0005783(endoplasmic reticulum);GO:0005789(endoplasmic reticulum membrane);GO:0005840(ribosome);GO:0006412(translation);GO:0015031(protein transport);GO:0016020(membrane);GO:0016021(integral component of membrane);GO:0030176(integral component of endoplasmic reticulum membrane);GO:0038023(signaling receptor activity);GO:0038023(sign…	04141(Protein processing in endoplasmic reticulum);04141(Protein processing in endoplasmic reticulum)	K14000	NA	ribosome binding protein 1 [Source:HGNC Symbol;Acc:HGNC:10448]	protein_coding;retained_intron;nonsense_mediated_decay	34.0485	29.9587	28.3432	27.2585	20.0404	19.5185	1.38213	0.466895	0.00697696	0.597153	up	no
ENSG00000163131	CTSS	ENST00000368985;ENST00000480760;ENST00000483930;ENST00000448301;ENST00000472977;ENST00000607427	GO:0001968(fibronectin binding);GO:0002224(toll-like receptor signaling pathway);GO:0002250(adaptive immune response);GO:0004197(cysteine-type endopeptidase activity);GO:0005518(collagen binding);GO:0005576(extracellular region);GO:0005615(extracellular space);GO:0005764(lysosome);GO:0005770(late endosome);GO:0006508(proteolysis);GO:0006955(immune response);GO:0008233(peptidase activity);GO:00082…	04142(Lysosome);04145(Phagosome);04210(Apoptosis);04612(Antigen processing and presentation);05152(Tuberculosis);05152(Tuberculosis)	NA	NA	cathepsin S [Source:HGNC Symbol;Acc:HGNC:2545]	protein_coding;processed_transcript;nonsense_mediated_decay	0.0796926	0.129074	0.161977	0.303402	0.26557	0.346072	0.405165	-1.30342	0.00729966	0.621076	down	yes
ENSG00000157570	TSPAN18	ENST00000520358;ENST00000340160;ENST00000533080;ENST00000520837;ENST00000520245;ENST00000520999;ENST00000533786;ENST00000517621;ENST00000518429;ENST00000520278;ENST00000519051;ENST00000521990;ENST00000533202	GO:0005887(integral component of plasma membrane);GO:0016020(membrane);GO:0016021(integral component of membrane);GO:0016021(integral component of membrane)	NA	K17353	NA	tetraspanin 18 [Source:HGNC Symbol;Acc:HGNC:20660]	protein_coding;retained_intron	0.341391	0.359768	1.78325	2.271	2.60045	1.73834	0.375867	-1.4117	0.00761415	0.644023	down	yes
ENSG00000183044	ABAT	ENST00000396600;ENST00000566590;ENST00000565671;ENST00000268251;ENST00000425191;ENST00000563992;ENST00000561870;ENST00000564714;ENST00000569695;ENST00000567812;ENST00000564453;ENST00000569156;ENST00000565016;ENST00000562115;ENST00000563215;ENST00000568847	GO:0001666(response to hypoxia);GO:0003824(catalytic activity);GO:0003867(4-aminobutyrate transaminase activity);GO:0005739(mitochondrion);GO:0005759(mitochondrial matrix);GO:0007568(aging);GO:0007620(copulation);GO:0007626(locomotory behavior);GO:0008483(transaminase activity);GO:0009448(gamma-aminobutyric acid metabolic process);GO:0009449(gamma-aminobutyric acid biosynthetic process);GO:000945…	00250(Alanine, aspartate and glutamate metabolism);00280(Valine, leucine and isoleucine degradation);00410(beta-Alanine metabolism);00640(Propanoate metabolism);00650(Butanoate metabolism);04727(GABAergic synapse);04727(GABAergic synapse)	NA	NA	4-aminobutyrate aminotransferase [Source:HGNC Symbol;Acc:HGNC:23]	protein_coding;nonsense_mediated_decay;processed_transcript;retained_intron	0.0942282	0.0998567	0.0803129	0.196812	0.166506	0.234589	0.45893	-1.12365	0.00766478	0.644514	down	yes
ENSG00000182551	ADI1	ENST00000327435;ENST00000382093;ENST00000415131	GO:0005506(iron ion binding);GO:0005515(protein binding);GO:0005634(nucleus);GO:0005737(cytoplasm);GO:0005829(cytosol);GO:0005886(plasma membrane);GO:0006555(methionine metabolic process);GO:0008652(cellular amino acid biosynthetic process);GO:0009086(methionine biosynthetic process);GO:0010309(acireductone dioxygenase [iron(II)-requiring] activity);GO:0016020(membrane);GO:0016491(oxidoreductase …	00270(Cysteine and methionine metabolism);00270(Cysteine and methionine metabolism)	K08967	1.13.11.54;EC:1.13.11.53	acireductone dioxygenase 1 [Source:HGNC Symbol;Acc:HGNC:30576]	protein_coding	14.6049	14.3934	14.9576	7.02994	6.58048	14.2951	1.57517	0.655506	0.00805177	0.672318	up	no
ENSG00000271793	AL589666	ENST00000503906	NA	NA	NA	NA	novel protein, SYNCRIP-SNX14 readthrough	nonsense_mediated_decay	5.74414	5.00729	1.08052	1.31679	1.75227	1.26364	2.73085	1.44935	0.00808895	0.672318	up	yes
ENSG00000123384	LRP1	ENST00000243077;ENST00000556830;ENST00000556356;ENST00000556247;ENST00000554174;ENST00000554118;ENST00000555124;ENST00000338962;ENST00000451724;ENST00000553446;ENST00000553277;ENST00000555941	GO:0001523(retinoid metabolic process);GO:0001540(amyloid-beta binding);GO:0002020(protease binding);GO:0002265(astrocyte activation involved in immune response);GO:0003723(RNA binding);GO:0005041(low-density lipoprotein particle receptor activity);GO:0005044(scavenger receptor activity);GO:0005509(calcium ion binding);GO:0005515(protein binding);GO:0005634(nucleus);GO:0005737(cytoplasm);GO:00057…	04979(Cholesterol metabolism);05010(Alzheimer disease);05144(Malaria);05144(Malaria)	K04550	NA	LDL receptor related protein 1 [Source:HGNC Symbol;Acc:HGNC:6692]	protein_coding;retained_intron;processed_transcript	1.73871	1.64382	1.57263	2.18241	2.27505	2.42622	0.719841	-0.474249	0.00839462	0.690071	down	no
ENSG00000078140	UBE2K	ENST00000503368;ENST00000261427;ENST00000513231;ENST00000445950;ENST00000510934;ENST00000510719;ENST00000438068	GO:0000166(nucleotide binding);GO:0000209(protein polyubiquitination);GO:0004842(ubiquitin-protein transferase activity);GO:0005515(protein binding);GO:0005524(ATP binding);GO:0005634(nucleus);GO:0005737(cytoplasm);GO:0005829(cytosol);GO:0006511(ubiquitin-dependent protein catabolic process);GO:0010800(positive regulation of peptidyl-threonine phosphorylation);GO:0010994(free ubiquitin chain poly…	04120(Ubiquitin mediated proteolysis);04120(Ubiquitin mediated proteolysis)	K04649	EC:2.3.2.23	ubiquitin conjugating enzyme E2 K [Source:HGNC Symbol;Acc:HGNC:4914]	protein_coding;processed_transcript;nonsense_mediated_decay	10.5307	13.6366	7.6384	7.26862	6.44427	7.69029	1.48603	0.571462	0.00839853	0.690071	up	no
ENSG00000067955	CBFB	ENST00000652116;ENST00000290858;ENST00000412916;ENST00000568858;ENST00000564034;ENST00000563939;ENST00000561924;ENST00000651988;ENST00000565389;ENST00000652360;ENST00000650873;ENST00000567947;ENST00000566281	GO:0000122(negative regulation of transcription by RNA polymerase II);GO:0000209(protein polyubiquitination);GO:0001503(ossification);GO:0001649(osteoblast differentiation);GO:0001959(regulation of cytokine-mediated signaling pathway);GO:0003677(DNA binding);GO:0003712(transcription coregulator activity);GO:0003713(transcription coactivator activity);GO:0005515(protein binding);GO:0005634(nucleus…	NA	NA	NA	core-binding factor subunit beta [Source:HGNC Symbol;Acc:HGNC:1539]	processed_transcript;protein_coding;retained_intron;nonsense_mediated_decay	4.98664	4.05032	3.86324	8.00688	7.47291	4.68992	0.639583	-0.644796	0.00845978	0.691155	down	no
ENSG00000280614	FP236383	ENST00000625598	NA	NA	NA	NA	novel transcript, similar to YY1 associated myogenesis RNA 1 YAM1	lncRNA	581.093	252.89	185.559	207.477	174.262	201.875	1.74694	0.804833	0.00869676	0.706501	up	no
ENSG00000196862	RGPD4	ENST00000408999	GO:0005096(GTPase activator activity);GO:0005515(protein binding);GO:0005634(nucleus);GO:0005643(nuclear pore);GO:0005737(cytoplasm);GO:0006607(NLS-bearing protein import into nucleus);GO:0008536(Ran GTPase binding);GO:0043547(positive regulation of GTPase activity);GO:0046907(intracellular transport)	NA	NA	NA	RANBP2 like and GRIP domain containing 4 [Source:HGNC Symbol;Acc:HGNC:32417]	protein_coding	0.02949	0.444639	0.19994	0.041565	0.063338	0.075297	3.74067	1.9033	0.00877582	0.708919	up	yes
ENSG00000183283	DAZAP2	ENST00000552459;ENST00000551313;ENST00000549041;ENST00000439799;ENST00000425012;ENST00000412716;ENST00000449723;ENST00000551919;ENST00000549732;ENST00000549555;ENST00000436900;ENST00000552173;ENST00000549497;ENST00000604900;ENST00000551534	GO:0005515(protein binding);GO:0005634(nucleus);GO:0005737(cytoplasm);GO:0016607(nuclear speck);GO:0030971(receptor tyrosine kinase binding);GO:0031435(mitogen-activated protein kinase kinase kinase binding);GO:0032991(protein-containing complex);GO:0042802(identical protein binding);GO:0043539(protein serine/threonine kinase activator activity);GO:0050699(WW domain binding);GO:0071902(positive r…	NA	NA	NA	DAZ associated protein 2 [Source:HGNC Symbol;Acc:HGNC:2684]	retained_intron;protein_coding;processed_transcript;nonsense_mediated_decay	15.1808	11.2425	13.3274	23.7324	16.3103	17.2827	0.693421	-0.528196	0.00884536	0.710545	down	no
ENSG00000166908	PIP4K2C	ENST00000422156;ENST00000354947;ENST00000548264;ENST00000540759;ENST00000550360;ENST00000551772;ENST00000550095;ENST00000550465	GO:0000166(nucleotide binding);GO:0005524(ATP binding);GO:0005737(cytoplasm);GO:0005776(autophagosome);GO:0005829(cytosol);GO:0006661(phosphatidylinositol biosynthetic process);GO:0010506(regulation of autophagy);GO:0014066(regulation of phosphatidylinositol 3-kinase signaling);GO:0016020(membrane);GO:0016301(kinase activity);GO:0016307(phosphatidylinositol phosphate kinase activity);GO:0016309(1…	00562(Inositol phosphate metabolism);04070(Phosphatidylinositol signaling system);04810(Regulation of actin cytoskeleton);04810(Regulation of actin cytoskeleton)	K00920	EC:2.7.1.149	phosphatidylinositol-5-phosphate 4-kinase type 2 gamma [Source:HGNC Symbol;Acc:HGNC:23786]	protein_coding;nonsense_mediated_decay	24.9847	11.258	25.0498	15.5822	9.20148	11.764	1.67705	0.745929	0.00893227	0.71354	up	no
ENSG00000196866	H2AC7	ENST00000341023	GO:0000786(nucleosome);GO:0000790(nuclear chromatin);GO:0003674(molecular_function);GO:0003677(DNA binding);GO:0005634(nucleus);GO:0005694(chromosome);GO:0006325(chromatin organization);GO:0006342(chromatin silencing);GO:0008150(biological_process);GO:0046982(protein heterodimerization activity);GO:0070062(extracellular exosome)	04217(Necroptosis);05034(Alcoholism);05322(Systemic lupus erythematosus)	K11251	NA	H2A clustered histone 7 [Source:HGNC Symbol;Acc:HGNC:4729]	protein_coding	0.942726	1.04809	0.580429	3.38542	1.94713	1.3501	0.384765	-1.37795	0.00901772	0.714202	down	yes
ENSG00000173598	NUDT4	ENST00000549992;ENST00000415493;ENST00000337179;ENST00000550056;ENST00000548662;ENST00000547014;ENST00000546925	GO:0000298(endopolyphosphatase activity);GO:0003723(RNA binding);GO:0005515(protein binding);GO:0005634(nucleus);GO:0005737(cytoplasm);GO:0005829(cytosol);GO:0008486(diphosphoinositol-polyphosphate diphosphatase activity);GO:0016787(hydrolase activity);GO:0019722(calcium-mediated signaling);GO:0019935(cyclic-nucleotide-mediated signaling);GO:0030515(snoRNA binding);GO:0034431(bis(5'-adenosyl)-hex…	NA	K07766	EC:3.6.1.52	nudix hydrolase 4 [Source:HGNC Symbol;Acc:HGNC:8051]	protein_coding	3.71397	3.58582	3.9294	2.60597	1.78772	3.1269	1.49313	0.578336	0.0090399	0.714202	up	no
ENSG00000150687	PRSS23	ENST00000280258;ENST00000527521;ENST00000533902;ENST00000532572;ENST00000532234;ENST00000531521;ENST00000528769;ENST00000531475;ENST00000533880	GO:0004252(serine-type endopeptidase activity);GO:0005515(protein binding);GO:0005576(extracellular region);GO:0005634(nucleus);GO:0005788(endoplasmic reticulum lumen);GO:0006508(proteolysis);GO:0008233(peptidase activity);GO:0008236(serine-type peptidase activity);GO:0016787(hydrolase activity);GO:0043687(post-translational protein modification);GO:0044267(cellular protein metabolic process);GO:…	NA	K09627	EC:3.4.21.-	serine protease 23 [Source:HGNC Symbol;Acc:HGNC:14370]	protein_coding;retained_intron;nonsense_mediated_decay;processed_transcript	19.6206	20.4273	20.6099	83.808	20.7191	20.9729	0.483329	-1.04892	0.00912625	0.717084	down	yes
ENSG00000103495	MAZ	ENST00000565777;ENST00000616501;ENST00000322945;ENST00000569978;ENST00000545521;ENST00000568544;ENST00000567444;ENST00000219782;ENST00000568282;ENST00000561855;ENST00000563402;ENST00000563012;ENST00000562557;ENST00000566906;ENST00000568411;ENST00000562337	GO:0000978(RNA polymerase II cis-regulatory region sequence-specific DNA binding);GO:0000981(DNA-binding transcription factor activity, RNA polymerase II-specific);GO:0003676(nucleic acid binding);GO:0003677(DNA binding);GO:0003723(RNA binding);GO:0005515(protein binding);GO:0005634(nucleus);GO:0006357(regulation of transcription by RNA polymerase II);GO:0006367(transcription initiation from RNA …	NA	NA	NA	MYC associated zinc finger protein [Source:HGNC Symbol;Acc:HGNC:6914]	retained_intron;protein_coding;nonsense_mediated_decay	26.0508	29.7683	31.293	57.9515	46.507	28.0008	0.657652	-0.604603	0.00938937	0.73219	down	no
ENSG00000166123	GPT2	ENST00000562801;ENST00000340124;ENST00000562132;ENST00000440783;ENST00000569193	GO:0003824(catalytic activity);GO:0004021(L-alanine:2-oxoglutarate aminotransferase activity);GO:0005759(mitochondrial matrix);GO:0006103(2-oxoglutarate metabolic process);GO:0008483(transaminase activity);GO:0008652(cellular amino acid biosynthetic process);GO:0009058(biosynthetic process);GO:0016740(transferase activity);GO:0030170(pyridoxal phosphate binding);GO:0042851(L-alanine metabolic pro…	00220(Arginine biosynthesis);00250(Alanine, aspartate and glutamate metabolism);00250(Alanine, aspartate and glutamate metabolism)	K00814	EC:2.6.1.2	glutamic--pyruvic transaminase 2 [Source:HGNC Symbol;Acc:HGNC:18062]	retained_intron;protein_coding	4.23329	3.90607	3.94218	2.42755	2.20775	3.4592	1.49256	0.577791	0.00942034	0.73219	up	no
ENSG00000272884	AC113189	ENST00000575331	NA	NA	NA	NA	novel transcript	lncRNA	0.060198	0.053779	0.132378	0.152546	0.129462	0.450284	0.336416	-1.57168	0.00962519	0.744089	down	yes
ENSG00000171492	LRRC8D	ENST00000337338;ENST00000527156;ENST00000525774;ENST00000394593;ENST00000532201;ENST00000414841;ENST00000441269	GO:0005225(volume-sensitive anion channel activity);GO:0005515(protein binding);GO:0005737(cytoplasm);GO:0005783(endoplasmic reticulum);GO:0005789(endoplasmic reticulum membrane);GO:0005886(plasma membrane);GO:0005887(integral component of plasma membrane);GO:0006811(ion transport);GO:0015698(inorganic anion transport);GO:0015734(taurine transport);GO:0015810(aspartate transmembrane transport);GO…	NA	K22038	NA	leucine rich repeat containing 8 VRAC subunit D [Source:HGNC Symbol;Acc:HGNC:16992]	protein_coding	7.53406	2.25715	2.841	1.26586	1.34482	3.19461	2.17598	1.12167	0.0099124	0.760397	up	yes
ENSG00000109501	WFS1	ENST00000226760;ENST00000507765;ENST00000506588;ENST00000503569;ENST00000673991;ENST00000513395;ENST00000674051;ENST00000506362;ENST00000673642	GO:0000122(negative regulation of transcription by RNA polymerase II);GO:0001822(kidney development);GO:0003091(renal water homeostasis);GO:0005515(protein binding);GO:0005516(calmodulin binding);GO:0005783(endoplasmic reticulum);GO:0005788(endoplasmic reticulum lumen);GO:0005789(endoplasmic reticulum membrane);GO:0006983(ER overload response);GO:0007601(visual perception);GO:0007605(sensory perc…	04141(Protein processing in endoplasmic reticulum);04141(Protein processing in endoplasmic reticulum)	K14020	NA	wolframin ER transmembrane glycoprotein [Source:HGNC Symbol;Acc:HGNC:12762]	protein_coding;retained_intron	14.8641	13.5858	8.20208	16.2164	15.1834	26.3948	0.634175	-0.657047	0.00999549	0.760397	down	no
ENSG00000138459	SLC35A5	ENST00000261034;ENST00000492406;ENST00000494706;ENST00000460713;ENST00000468642;ENST00000460615;ENST00000484995	GO:0000139(Golgi membrane);GO:0005515(protein binding);GO:0005794(Golgi apparatus);GO:0008643(carbohydrate transport);GO:0015165(pyrimidine nucleotide-sugar transmembrane transporter activity);GO:0016020(membrane);GO:0016021(integral component of membrane);GO:0030173(integral component of Golgi membrane);GO:0090481(pyrimidine nucleotide-sugar transmembrane transport);GO:0090481(pyrimidine nucleot…	NA	K15274	NA	solute carrier family 35 member A5 [Source:HGNC Symbol;Acc:HGNC:20792]	protein_coding;processed_transcript;retained_intron	4.58401	5.85418	4.80362	1.96097	4.61387	2.59516	1.66214	0.73304	0.0100362	0.760397	up	no
ENSG00000006534	ALDH3B1	ENST00000342456;ENST00000615368;ENST00000617288;ENST00000619675;ENST00000612297;ENST00000617449;ENST00000527514;ENST00000615463;ENST00000616697;ENST00000614849	GO:0004028(3-chloroallyl aldehyde dehydrogenase activity);GO:0004029(aldehyde dehydrogenase (NAD+) activity);GO:0004030(aldehyde dehydrogenase [NAD(P)+] activity);GO:0005515(protein binding);GO:0005737(cytoplasm);GO:0005829(cytosol);GO:0005886(plasma membrane);GO:0006066(alcohol metabolic process);GO:0006068(ethanol catabolic process);GO:0006081(cellular aldehyde metabolic process);GO:0006629(lip…	00010(Glycolysis / Gluconeogenesis);00340(Histidine metabolism);00350(Tyrosine metabolism);00360(Phenylalanine metabolism);00410(beta-Alanine metabolism);00980(Metabolism of xenobiotics by cytochrome P450);00982(Drug metabolism - cytochrome P450);05204(Chemical carcinogenesis);05204(Chemical carcinogenesis)	NA	NA	aldehyde dehydrogenase 3 family member B1 [Source:HGNC Symbol;Acc:HGNC:410]	protein_coding;retained_intron;nonsense_mediated_decay	3.75945	3.11417	3.14318	3.9584	5.28821	5.44097	0.681991	-0.552176	0.0100477	0.760397	down	no
ENSG00000213015	ZNF580	ENST00000545125;ENST00000543039;ENST00000325333;ENST00000592881;ENST00000590190;ENST00000592461	GO:0000790(nuclear chromatin);GO:0000981(DNA-binding transcription factor activity, RNA polymerase II-specific);GO:0001938(positive regulation of endothelial cell proliferation);GO:0002690(positive regulation of leukocyte chemotaxis);GO:0003676(nucleic acid binding);GO:0003677(DNA binding);GO:0005515(protein binding);GO:0005634(nucleus);GO:0005654(nucleoplasm);GO:0006357(regulation of transcripti…	NA	NA	NA	zinc finger protein 580 [Source:HGNC Symbol;Acc:HGNC:29473]	protein_coding	4.10746	7.2074	9.40848	4.61721	3.64258	3.96335	1.69542	0.761642	0.0102807	0.773958	up	no
ENSG00000074527	NTN4	ENST00000553059;ENST00000343702;ENST00000674345;ENST00000674466;ENST00000547980;ENST00000344911;ENST00000538383;ENST00000552603	GO:0005515(protein binding);GO:0005576(extracellular region);GO:0005604(basement membrane);GO:0005886(plasma membrane);GO:0007411(axon guidance);GO:0009887(animal organ morphogenesis);GO:0009888(tissue development);GO:0016322(neuron remodeling);GO:0016477(cell migration);GO:0034446(substrate adhesion-dependent cell spreading);GO:0043237(laminin-1 binding);GO:0043256(laminin complex);GO:0060668(re…	04360(Axon guidance);04360(Axon guidance)	K06845	NA	netrin 4 [Source:HGNC Symbol;Acc:HGNC:13658]	protein_coding;retained_intron;processed_transcript	27.2764	27.7356	27.4955	15.0265	25.6903	18.0687	1.40353	0.489064	0.0106778	0.797595	up	no
ENSG00000163362	INAVA	ENST00000367342;ENST00000465162;ENST00000451872;ENST00000532631;ENST00000526172;ENST00000531649;ENST00000413687	GO:0000187(activation of MAPK activity);GO:0002221(pattern recognition receptor signaling pathway);GO:0002367(cytokine production involved in immune response);GO:0002376(immune system process);GO:0005515(protein binding);GO:0005634(nucleus);GO:0005737(cytoplasm);GO:0031398(positive regulation of protein ubiquitination);GO:0032494(response to peptidoglycan);GO:0032495(response to muramyl dipeptide…	NA	NA	NA	innate immunity activator [Source:HGNC Symbol;Acc:HGNC:25599]	protein_coding;processed_transcript	7.61958	6.44183	6.64214	10.6659	8.99626	9.20452	0.717212	-0.479529	0.0107298	0.797595	down	no
ENSG00000138696	BMPR1B	ENST00000515059;ENST00000509540;ENST00000506363;ENST00000440890;ENST00000264568;ENST00000394931;ENST00000512312;ENST00000502683;ENST00000672698	GO:0000166(nucleotide binding);GO:0001501(skeletal system development);GO:0001502(cartilage condensation);GO:0001550(ovarian cumulus expansion);GO:0001654(eye development);GO:0002062(chondrocyte differentiation);GO:0002063(chondrocyte development);GO:0004672(protein kinase activity);GO:0004674(protein serine/threonine kinase activity);GO:0004675(transmembrane receptor protein serine/threonine kin…	04060(Cytokine-cytokine receptor interaction);04350(TGF-beta signaling pathway);04360(Axon guidance);04390(Hippo signaling pathway);04550(Signaling pathways regulating pluripotency of stem cells);05418(Fluid shear stress and atherosclerosis);05418(Fluid shear stress and atherosclerosis)	NA	NA	bone morphogenetic protein receptor type 1B [Source:HGNC Symbol;Acc:HGNC:1077]	protein_coding;processed_transcript	0.190957	0.178958	0.128412	0.0755806	0.0836881	0.0494778	2.38724	1.25534	0.0107611	0.797595	up	yes
ENSG00000140545	MFGE8	ENST00000566497;ENST00000613965;ENST00000558029;ENST00000268150;ENST00000558018;ENST00000268151;ENST00000560553;ENST00000560937;ENST00000542878;ENST00000558773;ENST00000559770;ENST00000558352;ENST00000559259;ENST00000617199;ENST00000557944;ENST00000559997;ENST00000559143	GO:0001525(angiogenesis);GO:0001786(phosphatidylserine binding);GO:0005178(integrin binding);GO:0005201(extracellular matrix structural constituent);GO:0005576(extracellular region);GO:0005615(extracellular space);GO:0005788(endoplasmic reticulum lumen);GO:0006910(phagocytosis, recognition);GO:0006911(phagocytosis, engulfment);GO:0007155(cell adhesion);GO:0007338(single fertilization);GO:0008429(…	NA	K17253	NA	milk fat globule EGF and factor V/VIII domain containing [Source:HGNC Symbol;Acc:HGNC:7036]	protein_coding;nonsense_mediated_decay;processed_transcript;retained_intron	144.011	115.419	124.45	211.522	155.048	155.908	0.734731	-0.444712	0.0109759	0.800919	down	no
ENSG00000113532	ST8SIA4	ENST00000231461;ENST00000507360;ENST00000451528;ENST00000523381	GO:0000139(Golgi membrane);GO:0001574(ganglioside biosynthetic process);GO:0003828(alpha-N-acetylneuraminate alpha-2,8-sialyltransferase activity);GO:0005794(Golgi apparatus);GO:0006464(cellular protein modification process);GO:0006486(protein glycosylation);GO:0006491(N-glycan processing);GO:0007399(nervous system development);GO:0008373(sialyltransferase activity);GO:0009311(oligosaccharide met…	NA	NA	NA	ST8 alpha-N-acetyl-neuraminide alpha-2,8-sialyltransferase 4 [Source:HGNC Symbol;Acc:HGNC:10871]	protein_coding;processed_transcript;nonsense_mediated_decay	0.268229	0.292607	0.318584	0.0962814	0.177385	0.142494	2.11318	1.07942	0.0110027	0.800919	up	yes
ENSG00000159176	CSRP1	ENST00000340006;ENST00000527662;ENST00000471596;ENST00000367306;ENST00000533402;ENST00000532313;ENST00000526317;ENST00000481851;ENST00000526256;ENST00000526723;ENST00000527573;ENST00000533188;ENST00000530120;ENST00000524951;ENST00000533432;ENST00000529975;ENST00000532460;ENST00000531916;ENST00000458271	GO:0003723(RNA binding);GO:0005515(protein binding);GO:0005634(nucleus);GO:0005737(cytoplasm);GO:0005925(focal adhesion);GO:0008270(zinc ion binding);GO:0008307(structural constituent of muscle);GO:0030018(Z disc);GO:0030036(actin cytoskeleton organization);GO:0042805(actinin binding);GO:0045214(sarcomere organization);GO:0046872(metal ion binding);GO:0060537(muscle tissue development);GO:0070062…	NA	NA	NA	cysteine and glycine rich protein 1 [Source:HGNC Symbol;Acc:HGNC:2469]	protein_coding;retained_intron;processed_transcript	11.6799	12.034	15.564	21.0578	17.3497	15.5172	0.728383	-0.457232	0.0110208	0.800919	down	no
ENSG00000281181	FP236383	ENST00000627981	NA	NA	NA	NA	novel transcript, similar to YY1 associated myogenesis RNA 1 YAM1	lncRNA	899.528	378.987	292.024	328.043	277.094	311.598	1.71319	0.776684	0.011038	0.800919	up	no
ENSG00000198910	L1CAM	ENST00000370060;ENST00000361981;ENST00000616195;ENST00000370055;ENST00000370058;ENST00000420165;ENST00000439496;ENST00000484652;ENST00000491983;ENST00000361699;ENST00000407935;ENST00000458029;ENST00000460553;ENST00000474853;ENST00000455590;ENST00000496122	GO:0005515(protein binding);GO:0005886(plasma membrane);GO:0005925(focal adhesion);GO:0006935(chemotaxis);GO:0007155(cell adhesion);GO:0007156(homophilic cell adhesion via plasma membrane adhesion molecules);GO:0007160(cell-matrix adhesion);GO:0007275(multicellular organism development);GO:0007399(nervous system development);GO:0007411(axon guidance);GO:0008046(axon guidance receptor activity);GO…	04360(Axon guidance);04514(Cell adhesion molecules (CAMs));04514(Cell adhesion molecules (CAMs))	K06550	NA	L1 cell adhesion molecule [Source:HGNC Symbol;Acc:HGNC:6470]	protein_coding;processed_transcript;retained_intron	34.7412	32.3847	31.9079	46.3551	43.0912	39.7464	0.766559	-0.383532	0.0111331	0.800919	down	no
ENSG00000134072	CAMK1	ENST00000256460;ENST00000421120;ENST00000496534;ENST00000411972;ENST00000482803;ENST00000397277	GO:0000166(nucleotide binding);GO:0003824(catalytic activity);GO:0004672(protein kinase activity);GO:0004674(protein serine/threonine kinase activity);GO:0004683(calmodulin-dependent protein kinase activity);GO:0005515(protein binding);GO:0005516(calmodulin binding);GO:0005524(ATP binding);GO:0005634(nucleus);GO:0005737(cytoplasm);GO:0005829(cytosol);GO:0006468(protein phosphorylation);GO:0006913…	04020(Calcium signaling pathway);04921(Oxytocin signaling pathway);04925(Aldosterone synthesis and secretion);05214(Glioma);05214(Glioma)	NA	NA	calcium/calmodulin dependent protein kinase I [Source:HGNC Symbol;Acc:HGNC:1459]	protein_coding;retained_intron;nonsense_mediated_decay	0.948342	0.713881	0.844535	2.02479	1.36297	1.39011	0.524659	-0.930547	0.0111539	0.800919	down	no
ENSG00000168874	ATOH8	ENST00000306279;ENST00000463422;ENST00000469442;ENST00000489682;ENST00000473116	GO:0000790(nuclear chromatin);GO:0000981(DNA-binding transcription factor activity, RNA polymerase II-specific);GO:0001704(formation of primary germ layer);GO:0001937(negative regulation of endothelial cell proliferation);GO:0003677(DNA binding);GO:0003700(DNA-binding transcription factor activity);GO:0005634(nucleus);GO:0005654(nucleoplasm);GO:0005737(cytoplasm);GO:0006355(regulation of transcri…	NA	K09084	NA	atonal bHLH transcription factor 8 [Source:HGNC Symbol;Acc:HGNC:24126]	protein_coding;processed_transcript	1.2676	1.06228	1.09167	2.02038	1.55616	1.68685	0.650067	-0.62134	0.0111958	0.800919	down	no
ENSG00000176597	B3GNT5	ENST00000326505;ENST00000460419;ENST00000462559;ENST00000493370;ENST00000464191;ENST00000465010;ENST00000496270;ENST00000488301;ENST00000464923;ENST00000481531;ENST00000480551;ENST00000477699	GO:0000139(Golgi membrane);GO:0005515(protein binding);GO:0005794(Golgi apparatus);GO:0006486(protein glycosylation);GO:0007275(multicellular organism development);GO:0007417(central nervous system development);GO:0007420(brain development);GO:0008375(acetylglucosaminyltransferase activity);GO:0008376(acetylgalactosaminyltransferase activity);GO:0008457(beta-galactosyl-N-acetylglucosaminylgalacto…	00601(Glycosphingolipid biosynthesis - lacto and neolacto series);00601(Glycosphingolipid biosynthesis - lacto and neolacto series)	K03766	EC:2.4.1.206	UDP-GlcNAc:betaGal beta-1,3-N-acetylglucosaminyltransferase 5 [Source:HGNC Symbol;Acc:HGNC:15684]	protein_coding;processed_transcript	4.0739	5.18542	3.75108	0.760643	3.8654	1.83639	2.01323	1.00952	0.011289	0.803254	up	yes
ENSG00000221995	TIAF1	ENST00000359450	GO:0003674(molecular_function);GO:0005515(protein binding);GO:0005634(nucleus);GO:0006915(apoptotic process);GO:0007249(I-kappaB kinase/NF-kappaB signaling);GO:0042802(identical protein binding);GO:0043066(negative regulation of apoptotic process)	NA	NA	NA	TGFB1-induced anti-apoptotic factor 1 [Source:HGNC Symbol;Acc:HGNC:11803]	protein_coding	0.26311	0.205346	0.1555	0.220301	1.68509	0.209906	0.294974	-1.76134	0.0113402	0.803254	down	yes
ENSG00000286140	DERPC	ENST00000519520;ENST00000306585	GO:0005634(nucleus);GO:0005654(nucleoplasm);GO:0070062(extracellular exosome);GO:0070062(extracellular exosome)	NA	NA	NA	DERPC proline and glycine rich nuclear protein [Source:HGNC Symbol;Acc:HGNC:54084]	protein_coding	0.270554	1.13933	1.97496	0.371135	0.548704	0.236766	2.92653	1.54919	0.0117106	0.824196	up	yes
ENSG00000167775	CD320	ENST00000598299;ENST00000301458;ENST00000596002;ENST00000599573;ENST00000537716;ENST00000596246	GO:0005509(calcium ion binding);GO:0005515(protein binding);GO:0005783(endoplasmic reticulum);GO:0005886(plasma membrane);GO:0005887(integral component of plasma membrane);GO:0007165(signal transduction);GO:0008083(growth factor activity);GO:0009235(cobalamin metabolic process);GO:0010008(endosome membrane);GO:0015420(ATPase-coupled vitamin B12 transmembrane transporter activity);GO:0015889(cobal…	NA	K06734	NA	CD320 molecule [Source:HGNC Symbol;Acc:HGNC:16692]	retained_intron;protein_coding;nonsense_mediated_decay;processed_transcript	22.8214	19.4225	20.8875	25.4012	32.3486	29.0019	0.727725	-0.458535	0.0117591	0.824196	down	no
ENSG00000176472	ZNF575	ENST00000600154;ENST00000598080;ENST00000314228;ENST00000601282;ENST00000458714	GO:0003676(nucleic acid binding);GO:0003677(DNA binding);GO:0005515(protein binding);GO:0005634(nucleus);GO:0046872(metal ion binding);GO:0046872(metal ion binding)	NA	NA	NA	zinc finger protein 575 [Source:HGNC Symbol;Acc:HGNC:27606]	retained_intron;protein_coding	0.139631	0.123463	0.0944807	0.273626	0.452886	0.178068	0.395293	-1.33901	0.0118078	0.824196	down	yes
ENSG00000211460	TSN	ENST00000389682;ENST00000467324;ENST00000409193;ENST00000490104;ENST00000495112;ENST00000536142;ENST00000478165;ENST00000490717;ENST00000455432;ENST00000483698;ENST00000481818;ENST00000498545	GO:0003677(DNA binding);GO:0003697(single-stranded DNA binding);GO:0003723(RNA binding);GO:0003729(mRNA binding);GO:0004518(nuclease activity);GO:0004519(endonuclease activity);GO:0004521(endoribonuclease activity);GO:0005515(protein binding);GO:0005634(nucleus);GO:0005654(nucleoplasm);GO:0005737(cytoplasm);GO:0005783(endoplasmic reticulum);GO:0005829(cytosol);GO:0006310(DNA recombination);GO:001…	NA	NA	NA	translin [Source:HGNC Symbol;Acc:HGNC:12379]	protein_coding;nonsense_mediated_decay;processed_transcript;retained_intron	10.4747	6.83885	10.7704	22.5478	23.0382	6.74934	0.536615	-0.89804	0.0118705	0.82457	down	no
ENSG00000101670	LIPG	ENST00000427224;ENST00000580036;ENST00000261292;ENST00000623277;ENST00000583083;ENST00000577628;ENST00000579750	GO:0004465(lipoprotein lipase activity);GO:0004620(phospholipase activity);GO:0004806(triglyceride lipase activity);GO:0005515(protein binding);GO:0005576(extracellular region);GO:0005615(extracellular space);GO:0005769(early endosome);GO:0005794(Golgi apparatus);GO:0006629(lipid metabolic process);GO:0006633(fatty acid biosynthetic process);GO:0007584(response to nutrient);GO:0008201(heparin bin…	00561(Glycerolipid metabolism);04979(Cholesterol metabolism);04979(Cholesterol metabolism)	K22284	EC:3.1.1.3	lipase G, endothelial type [Source:HGNC Symbol;Acc:HGNC:6623]	protein_coding;TEC;non_stop_decay	2.14554	2.40615	2.50321	3.81552	2.44599	4.09724	0.681056	-0.554154	0.0121382	0.839111	down	no
ENSG00000022267	FHL1	ENST00000651929;ENST00000543669;ENST00000618438;ENST00000394155;ENST00000630684;ENST00000652745;ENST00000370676;ENST00000625935;ENST00000628919;ENST00000458357;ENST00000626004;ENST00000628568;ENST00000627578;ENST00000370683;ENST00000652457;ENST00000627383;ENST00000535737;ENST00000452016;ENST00000651256;ENST00000630278;ENST00000477080;ENST00000539015;ENST00000420362;ENST00000628443;ENST00000628032…	GO:0003254(regulation of membrane depolarization);GO:0003674(molecular_function);GO:0005515(protein binding);GO:0005634(nucleus);GO:0005737(cytoplasm);GO:0005829(cytosol);GO:0005886(plasma membrane);GO:0005925(focal adhesion);GO:0007275(multicellular organism development);GO:0007517(muscle organ development);GO:0009887(animal organ morphogenesis);GO:0010972(negative regulation of G2/M transition …	04630(Jak-STAT signaling pathway);04630(Jak-STAT signaling pathway)	K14365	NA	four and a half LIM domains 1 [Source:HGNC Symbol;Acc:HGNC:3702]	protein_coding;processed_transcript;retained_intron	10.9088	11.466	18.4388	16.7478	21.1334	21.4615	0.687761	-0.54002	0.012518	0.861223	down	no
ENSG00000101144	BMP7	ENST00000395863;ENST00000463939;ENST00000524700;ENST00000530870;ENST00000476877;ENST00000433911;ENST00000450594;ENST00000460817;ENST00000395864	GO:0001501(skeletal system development);GO:0001503(ossification);GO:0001654(eye development);GO:0001656(metanephros development);GO:0001657(ureteric bud development);GO:0001707(mesoderm formation);GO:0001822(kidney development);GO:0001823(mesonephros development);GO:0001837(epithelial to mesenchymal transition);GO:0003272(endocardial cushion formation);GO:0003344(pericardium morphogenesis);GO:000…	04060(Cytokine-cytokine receptor interaction);04350(TGF-beta signaling pathway);04360(Axon guidance);04390(Hippo signaling pathway);04390(Hippo signaling pathway)	NA	NA	bone morphogenetic protein 7 [Source:HGNC Symbol;Acc:HGNC:1074]	protein_coding;processed_transcript;retained_intron	2.02166	1.64933	1.83505	2.95234	3.18465	2.37497	0.646859	-0.628477	0.0126929	0.869103	down	no
ENSG00000108963	DPH1	ENST00000572819;ENST00000570867;ENST00000576129;ENST00000263083;ENST00000570477;ENST00000575162;ENST00000674200;ENST00000571418;ENST00000263084;ENST00000575998;ENST00000572684;ENST00000607788;ENST00000572248;ENST00000576891;ENST00000575667;ENST00000571710;ENST00000570833;ENST00000572214	GO:0005515(protein binding);GO:0005634(nucleus);GO:0005654(nucleoplasm);GO:0005737(cytoplasm);GO:0005829(cytosol);GO:0008283(cell population proliferation);GO:0016740(transferase activity);GO:0017183(peptidyl-diphthamide biosynthetic process from peptidyl-histidine);GO:0030054(cell junction);GO:0030054(cell junction)	NA	K07561	EC:2.5.1.108	diphthamide biosynthesis 1 [Source:HGNC Symbol;Acc:HGNC:3003]	retained_intron;protein_coding;nonsense_mediated_decay;processed_transcript	6.65327	7.62515	8.79071	4.93642	4.20487	6.83516	1.44395	0.530018	0.012807	0.871845	up	no
ENSG00000004139	SARM1	ENST00000585482;ENST00000577870;ENST00000379061;ENST00000578128;ENST00000585453;ENST00000579593;ENST00000582323;ENST00000580711	GO:0002376(immune system process);GO:0003953(NAD+ nucleosidase activity);GO:0005515(protein binding);GO:0005737(cytoplasm);GO:0005739(mitochondrion);GO:0005829(cytosol);GO:0005874(microtubule);GO:0007165(signal transduction);GO:0007399(nervous system development);GO:0009749(response to glucose);GO:0015630(microtubule cytoskeleton);GO:0016787(hydrolase activity);GO:0019677(NAD catabolic process);G…	NA	NA	NA	sterile alpha and TIR motif containing 1 [Source:HGNC Symbol;Acc:HGNC:17074]	protein_coding;retained_intron;processed_transcript;nonsense_mediated_decay	0.373479	0.494199	0.651172	0.934564	0.805022	0.863512	0.583478	-0.77725	0.0128542	0.871845	down	no
ENSG00000259291	ZNF710-AS1	ENST00000620791;ENST00000558334	NA	NA	NA	NA	ZNF710 antisense RNA 1 [Source:HGNC Symbol;Acc:HGNC:53141]	lncRNA	0.0654321	0.265813	0.165634	0.407391	0.47317	0.383773	0.392997	-1.34741	0.0129486	0.873777	down	yes
ENSG00000182885	ADGRG3	ENST00000333493;ENST00000568245;ENST00000565902;ENST00000450388;ENST00000567991;ENST00000569977;ENST00000565579	GO:0004888(transmembrane signaling receptor activity);GO:0004930(G protein-coupled receptor activity);GO:0005515(protein binding);GO:0005886(plasma membrane);GO:0005887(integral component of plasma membrane);GO:0007165(signal transduction);GO:0007166(cell surface receptor signaling pathway);GO:0007186(G protein-coupled receptor signaling pathway);GO:0007189(adenylate cyclase-activating G protein-…	NA	K08452	NA	adhesion G protein-coupled receptor G3 [Source:HGNC Symbol;Acc:HGNC:13728]	protein_coding;nonsense_mediated_decay;retained_intron	0.0310334	0.0927322	0.146076	0.313059	0.13831	0.32615	0.347054	-1.52677	0.0130043	0.873777	down	yes
ENSG00000144566	RAB5A	ENST00000273047;ENST00000446547;ENST00000473608;ENST00000476544;ENST00000443878;ENST00000412966;ENST00000469122;ENST00000422242	GO:0000166(nucleotide binding);GO:0001726(ruffle);GO:0003924(GTPase activity);GO:0005515(protein binding);GO:0005525(GTP binding);GO:0005737(cytoplasm);GO:0005768(endosome);GO:0005769(early endosome);GO:0005829(cytosol);GO:0005886(plasma membrane);GO:0006661(phosphatidylinositol biosynthetic process);GO:0006886(intracellular protein transport);GO:0006897(endocytosis);GO:0006909(phagocytosis);GO:0…	04014(Ras signaling pathway);04144(Endocytosis);04145(Phagosome);04962(Vasopressin-regulated water reabsorption);05014(Amyotrophic lateral sclerosis (ALS));05146(Amoebiasis);05152(Tuberculosis);05152(Tuberculosis)	K07887	NA	RAB5A, member RAS oncogene family [Source:HGNC Symbol;Acc:HGNC:9783]	protein_coding;nonsense_mediated_decay;retained_intron	12.665	13.6783	11.6013	6.64835	10.8432	9.29633	1.41649	0.502319	0.0132157	0.878215	up	no
ENSG00000115525	ST3GAL5	ENST00000640903;ENST00000639608;ENST00000639119;ENST00000638227;ENST00000640849;ENST00000640295;ENST00000639867;ENST00000639743;ENST00000640024;ENST00000487896;ENST00000638572;ENST00000638581;ENST00000639472;ENST00000638956;ENST00000638542;ENST00000639216;ENST00000640835;ENST00000455892;ENST00000640425;ENST00000640314;ENST00000393805;ENST00000377332;ENST00000640594;ENST00000638659;ENST00000638484…	GO:0000139(Golgi membrane);GO:0001574(ganglioside biosynthetic process);GO:0004513(neolactotetraosylceramide alpha-2,3-sialyltransferase activity);GO:0005794(Golgi apparatus);GO:0005887(integral component of plasma membrane);GO:0005975(carbohydrate metabolic process);GO:0006486(protein glycosylation);GO:0006688(glycosphingolipid biosynthetic process);GO:0008373(sialyltransferase activity);GO:0016…	00604(Glycosphingolipid biosynthesis - ganglio series);00604(Glycosphingolipid biosynthesis - ganglio series)	K03370	EC:2.4.99.9	ST3 beta-galactoside alpha-2,3-sialyltransferase 5 [Source:HGNC Symbol;Acc:HGNC:10872]	nonsense_mediated_decay;protein_coding;retained_intron;processed_transcript	3.36141	1.67123	1.62316	3.72464	3.30021	3.47253	0.634044	-0.657345	0.0132241	0.878215	down	no
ENSG00000159640	ACE	ENST00000428043;ENST00000584865;ENST00000584529;ENST00000579314;ENST00000582627;ENST00000582244;ENST00000579204;ENST00000578679;ENST00000578839;ENST00000582005;ENST00000579726;ENST00000290863;ENST00000583336;ENST00000580318;ENST00000579462;ENST00000290866;ENST00000582761;ENST00000583645;ENST00000413513;ENST00000577418;ENST00000582678;ENST00000579409	GO:0001822(kidney development);GO:0001974(blood vessel remodeling);GO:0002003(angiotensin maturation);GO:0002019(regulation of renal output by angiotensin);GO:0002446(neutrophil mediated immunity);GO:0002474(antigen processing and presentation of peptide antigen via MHC class I);GO:0003081(regulation of systemic arterial blood pressure by renin-angiotensin);GO:0003084(positive regulation of syste…	04614(Renin-angiotensin system);04924(Renin secretion);05142(Chagas disease (American trypanosomiasis));05410(Hypertrophic cardiomyopathy (HCM));05410(Hypertrophic cardiomyopathy (HCM))	NA	NA	angiotensin I converting enzyme [Source:HGNC Symbol;Acc:HGNC:2707]	protein_coding;retained_intron;processed_transcript;nonsense_mediated_decay	0.0984735	0.163259	0.146213	0.346587	0.233188	0.272428	0.478695	-1.06282	0.0132535	0.878215	down	yes
ENSG00000156521	TYSND1	ENST00000494143;ENST00000287078;ENST00000335494;ENST00000479086	GO:0002020(protease binding);GO:0004252(serine-type endopeptidase activity);GO:0005777(peroxisome);GO:0005782(peroxisomal matrix);GO:0005829(cytosol);GO:0006508(proteolysis);GO:0006625(protein targeting to peroxisome);GO:0008233(peptidase activity);GO:0008236(serine-type peptidase activity);GO:0016020(membrane);GO:0016485(protein processing);GO:0016787(hydrolase activity);GO:0031998(regulation of…	NA	K23012	EC:3.4.21.-	trypsin domain containing 1 [Source:HGNC Symbol;Acc:HGNC:28531]	processed_transcript;protein_coding	6.15408	5.57839	5.64448	3.13835	3.31705	5.28207	1.48047	0.566052	0.0133654	0.878602	up	no
ENSG00000280800	FP671120	ENST00000631211	NA	NA	NA	NA	novel transcript, similar to YY1 associated myogenesis RNA 1 YAM1	lncRNA	279.384	114.94	88.3608	99.0378	82.8395	97.7214	1.72635	0.787724	0.0133816	0.878602	up	no
ENSG00000225733	FGD5-AS1	ENST00000655923;ENST00000424349;ENST00000665449;ENST00000417835;ENST00000426200;ENST00000665738;ENST00000440079;ENST00000661022;ENST00000430166	NA	NA	NA	NA	FGD5 antisense RNA 1 [Source:HGNC Symbol;Acc:HGNC:40410]	lncRNA	12.17	14.0021	14.3156	20.9428	13.8838	22.2635	0.709191	-0.495754	0.0135048	0.879387	down	no
ENSG00000003056	M6PR	ENST00000000412;ENST00000536844;ENST00000537621;ENST00000543159;ENST00000544193;ENST00000541507;ENST00000543704;ENST00000539143;ENST00000544245;ENST00000543834;ENST00000543258;ENST00000543845;ENST00000540837	GO:0004888(transmembrane signaling receptor activity);GO:0005515(protein binding);GO:0005764(lysosome);GO:0005765(lysosomal membrane);GO:0005768(endosome);GO:0005770(late endosome);GO:0005794(Golgi apparatus);GO:0005802(trans-Golgi network);GO:0005886(plasma membrane);GO:0005887(integral component of plasma membrane);GO:0006622(protein targeting to lysosome);GO:0006898(receptor-mediated endocytos…	04142(Lysosome);04145(Phagosome);04145(Phagosome)	K10089	NA	mannose-6-phosphate receptor, cation dependent [Source:HGNC Symbol;Acc:HGNC:6752]	protein_coding;nonsense_mediated_decay;retained_intron	12.4309	8.61491	13.6928	13.3825	32.7278	13.4879	0.58288	-0.778728	0.0135327	0.879387	down	no
ENSG00000106789	CORO2A	ENST00000343933;ENST00000375077	GO:0003779(actin binding);GO:0005515(protein binding);GO:0017053(transcriptional repressor complex);GO:0035556(intracellular signal transduction);GO:0051015(actin filament binding);GO:0051015(actin filament binding)	NA	K13887	NA	coronin 2A [Source:HGNC Symbol;Acc:HGNC:2255]	protein_coding	0.498754	0.684289	0.608236	0.952486	1.06854	1.0952	0.574823	-0.798811	0.0135785	0.879387	down	no
ENSG00000010404	IDS	ENST00000466323;ENST00000340855;ENST00000428056;ENST00000466019;ENST00000370441;ENST00000464251;ENST00000490775;ENST00000521702	GO:0003824(catalytic activity);GO:0004423(iduronate-2-sulfatase activity);GO:0005509(calcium ion binding);GO:0005764(lysosome);GO:0006027(glycosaminoglycan catabolic process);GO:0008484(sulfuric ester hydrolase activity);GO:0016787(hydrolase activity);GO:0030207(chondroitin sulfate catabolic process);GO:0043202(lysosomal lumen);GO:0046872(metal ion binding);GO:0046872(metal ion binding)	00531(Glycosaminoglycan degradation);04142(Lysosome);04142(Lysosome)	NA	NA	iduronate 2-sulfatase [Source:HGNC Symbol;Acc:HGNC:5389]	nonsense_mediated_decay;protein_coding;processed_transcript	56.0821	49.2508	42.9913	37.2113	39.9863	37.6399	1.2916	0.369159	0.0136382	0.879387	up	no
ENSG00000114115	RBP1	ENST00000619087;ENST00000617459;ENST00000487424;ENST00000474490;ENST00000672186;ENST00000483943;ENST00000232219;ENST00000492918	GO:0001523(retinoid metabolic process);GO:0002138(retinoic acid biosynthetic process);GO:0005501(retinoid binding);GO:0005515(protein binding);GO:0005654(nucleoplasm);GO:0005737(cytoplasm);GO:0005811(lipid droplet);GO:0005829(cytosol);GO:0006776(vitamin A metabolic process);GO:0008289(lipid binding);GO:0016918(retinal binding);GO:0019841(retinol binding);GO:0030852(regulation of granulocyte diffe…	NA	NA	NA	retinol binding protein 1 [Source:HGNC Symbol;Acc:HGNC:9919]	protein_coding;nonsense_mediated_decay;retained_intron	0.0522377	0.141616	0.251262	0.448114	0.312182	0.401451	0.383143	-1.38404	0.013829	0.887712	down	yes
ENSG00000173867	AC013489	ENST00000649547;ENST00000561140	NA	NA	NA	NA	novel transcript	protein_coding;processed_transcript	0.205667	0.303906	0.27783	0.592755	0.346498	0.82477	0.446368	-1.16369	0.0139788	0.893341	down	yes
ENSG00000146223	RPL7L1	ENST00000493763;ENST00000304734;ENST00000602561;ENST00000397415;ENST00000492836;ENST00000497417;ENST00000459829;ENST00000487619;ENST00000462348;ENST00000483998	GO:0000463(maturation of LSU-rRNA from tricistronic rRNA transcript (SSU-rRNA, 5.8S rRNA, LSU-rRNA));GO:0001825(blastocyst formation);GO:0003723(RNA binding);GO:0003735(structural constituent of ribosome);GO:0005515(protein binding);GO:0005730(nucleolus);GO:0005840(ribosome);GO:0022625(cytosolic large ribosomal subunit);GO:0022625(cytosolic large ribosomal subunit)	NA	NA	NA	ribosomal protein L7 like 1 [Source:HGNC Symbol;Acc:HGNC:21370]	protein_coding;retained_intron;processed_transcript;nonsense_mediated_decay	10.0549	9.75469	9.11296	20.1883	10.564	11.9344	0.677555	-0.56159	0.0142588	0.9072	down	no
ENSG00000269858	EGLN2	ENST00000593972;ENST00000593445;ENST00000593477;ENST00000303961;ENST00000593726;ENST00000599579;ENST00000594140;ENST00000596517;ENST00000595051;ENST00000597746;ENST00000595621;ENST00000601733;ENST00000594380;ENST00000598654;ENST00000593525;ENST00000602166;ENST00000406058;ENST00000593397	GO:0001558(regulation of cell growth);GO:0001666(response to hypoxia);GO:0005506(iron ion binding);GO:0005515(protein binding);GO:0005634(nucleus);GO:0005654(nucleoplasm);GO:0005737(cytoplasm);GO:0008198(ferrous iron binding);GO:0016491(oxidoreductase activity);GO:0016705(oxidoreductase activity, acting on paired donors, with incorporation or reduction of molecular oxygen);GO:0016706(2-oxoglutara…	04066(HIF-1 signaling pathway);05200(Pathways in cancer);05211(Renal cell carcinoma);05211(Renal cell carcinoma)	K09592	EC:1.14.11.29	egl-9 family hypoxia inducible factor 2 [Source:HGNC Symbol;Acc:HGNC:14660]	protein_coding;retained_intron	3.64683	4.31916	6.08899	7.3377	6.82127	6.26586	0.688132	-0.539243	0.0144214	0.913502	down	no
ENSG00000100207	TCF20	ENST00000335626;ENST00000359486;ENST00000515426;ENST00000404876;ENST00000675876	GO:0000976(transcription regulatory region sequence-specific DNA binding);GO:0000978(RNA polymerase II cis-regulatory region sequence-specific DNA binding);GO:0003677(DNA binding);GO:0003700(DNA-binding transcription factor activity);GO:0003723(RNA binding);GO:0005515(protein binding);GO:0005634(nucleus);GO:0005654(nucleoplasm);GO:0016604(nuclear body);GO:0045944(positive regulation of transcript…	NA	NA	NA	transcription factor 20 [Source:HGNC Symbol;Acc:HGNC:11631]	protein_coding	2.14304	2.34437	2.41397	2.31426	2.43599	9.03099	0.500782	-0.997746	0.0148862	0.934086	down	no
ENSG00000103066	PLA2G15	ENST00000565460;ENST00000219345;ENST00000568599;ENST00000568082;ENST00000566978;ENST00000566188;ENST00000562966;ENST00000565744;ENST00000444212;ENST00000413021;ENST00000562449;ENST00000564827	GO:0004622(lysophospholipase activity);GO:0004623(phospholipase A2 activity);GO:0005543(phospholipid binding);GO:0005576(extracellular region);GO:0005615(extracellular space);GO:0005654(nucleoplasm);GO:0005764(lysosome);GO:0006629(lipid metabolic process);GO:0006631(fatty acid metabolic process);GO:0006644(phospholipid metabolic process);GO:0006650(glycerophospholipid metabolic process);GO:000665…	00564(Glycerophospholipid metabolism);04142(Lysosome);04142(Lysosome)	K06129	EC:3.1.1.5	phospholipase A2 group XV [Source:HGNC Symbol;Acc:HGNC:17163]	retained_intron;protein_coding;processed_transcript;nonsense_mediated_decay	3.36116	3.21574	1.51837	1.80506	1.00371	1.6411	1.81922	0.863319	0.0149089	0.934086	up	no
ENSG00000225630	MTND2P28	ENST00000457540	NA	NA	NA	NA	MT-ND2 pseudogene 28 [Source:HGNC Symbol;Acc:HGNC:42129]	unprocessed_pseudogene	474.318	176.957	138.066	396.547	490.953	522.739	0.559722	-0.837218	0.0149811	0.934086	down	no
ENSG00000167311	ART5	ENST00000397067;ENST00000397068;ENST00000453353;ENST00000425767;ENST00000359918	GO:0003950(NAD+ ADP-ribosyltransferase activity);GO:0003956(NAD(P)+-protein-arginine ADP-ribosyltransferase activity);GO:0005576(extracellular region);GO:0006471(protein ADP-ribosylation);GO:0016740(transferase activity);GO:0016757(transferase activity, transferring glycosyl groups);GO:0018120(peptidyl-arginine ADP-ribosylation);GO:0018120(peptidyl-arginine ADP-ribosylation)	NA	K19977	EC:2.4.2.31	ADP-ribosyltransferase 5 [Source:HGNC Symbol;Acc:HGNC:24049]	protein_coding	5.282	3.36177	5.23125	7.05534	7.15369	8.66045	0.606705	-0.720933	0.0150548	0.934086	down	no
ENSG00000136997	MYC	ENST00000621592;ENST00000524013;ENST00000259523;ENST00000652288;ENST00000517291;ENST00000641252;ENST00000641036;ENST00000377970;ENST00000651626;ENST00000520751	GO:0000082(G1/S transition of mitotic cell cycle);GO:0000122(negative regulation of transcription by RNA polymerase II);GO:0000165(MAPK cascade);GO:0000320(re-entry into mitotic cell cycle);GO:0000790(nuclear chromatin);GO:0000978(RNA polymerase II cis-regulatory region sequence-specific DNA binding);GO:0000981(DNA-binding transcription factor activity, RNA polymerase II-specific);GO:0001046(core…	04010(MAPK signaling pathway);04012(ErbB signaling pathway);04110(Cell cycle);04151(PI3K-Akt signaling pathway);04218(Cellular senescence);04310(Wnt signaling pathway);04350(TGF-beta signaling pathway);04390(Hippo signaling pathway);04550(Signaling pathways regulating pluripotency of stem cells);04630(Jak-STAT signaling pathway);04919(Thyroid hormone signaling pathway);05160(Hepatitis C);05161(He…	K04377	NA	MYC proto-oncogene, bHLH transcription factor [Source:HGNC Symbol;Acc:HGNC:7553]	protein_coding;processed_transcript	2.21503	3.98323	3.63552	21.4756	4.02628	1.83327	0.359749	-1.47494	0.0150711	0.934086	down	yes
ENSG00000183317	EPHA10	ENST00000373048;ENST00000446149;ENST00000432874;ENST00000534097;ENST00000453577;ENST00000525749;ENST00000319637;ENST00000437645;ENST00000427468;ENST00000444950;ENST00000540011	GO:0000166(nucleotide binding);GO:0004672(protein kinase activity);GO:0004713(protein tyrosine kinase activity);GO:0004714(transmembrane receptor protein tyrosine kinase activity);GO:0005003(ephrin receptor activity);GO:0005005(transmembrane-ephrin receptor activity);GO:0005515(protein binding);GO:0005524(ATP binding);GO:0005576(extracellular region);GO:0005886(plasma membrane);GO:0005887(integra…	NA	K08897	EC:2.7.10.1	EPH receptor A10 [Source:HGNC Symbol;Acc:HGNC:19987]	protein_coding;processed_transcript;nonsense_mediated_decay;retained_intron	0.140039	0.251651	0.155499	0.450125	0.240044	0.445675	0.481746	-1.05365	0.0154435	0.950249	down	yes
ENSG00000162490	DRAXIN	ENST00000294485	GO:0005515(protein binding);GO:0005576(extracellular region);GO:0007275(multicellular organism development);GO:0007411(axon guidance);GO:0016055(Wnt signaling pathway);GO:0021516(dorsal spinal cord development);GO:0021528(commissural neuron differentiation in spinal cord);GO:0030517(negative regulation of axon extension);GO:0030900(forebrain development);GO:0043524(negative regulation of neuron a…	NA	NA	NA	dorsal inhibitory axon guidance protein [Source:HGNC Symbol;Acc:HGNC:25054]	protein_coding	0.123458	0.276484	0.143966	0.065406	0.084254	0.090066	2.26887	1.18198	0.0155013	0.950249	up	yes
ENSG00000277957	SENP3-EIF4A1	ENST00000614237	GO:0005634(nucleus);GO:0006508(proteolysis);GO:0008234(cysteine-type peptidase activity);GO:0016926(protein desumoylation);GO:0071339(MLL1 complex)	NA	NA	NA	SENP3-EIF4A1 readthrough (NMD candidate) [Source:HGNC Symbol;Acc:HGNC:49182]	nonsense_mediated_decay	23.9226	22.7498	25.0397	44.8201	21.0848	41.3853	0.668394	-0.581229	0.0155302	0.950249	down	no
ENSG00000119689	DLST	ENST00000238671;ENST00000334220;ENST00000555190;ENST00000555071;ENST00000554806;ENST00000556582;ENST00000556460;ENST00000626051;ENST00000557012;ENST00000555459;ENST00000556190;ENST00000550473;ENST00000555492;ENST00000554612;ENST00000555089;ENST00000555988	GO:0004149(dihydrolipoyllysine-residue succinyltransferase activity);GO:0005515(protein binding);GO:0005634(nucleus);GO:0005739(mitochondrion);GO:0005759(mitochondrial matrix);GO:0006091(generation of precursor metabolites and energy);GO:0006099(tricarboxylic acid cycle);GO:0006103(2-oxoglutarate metabolic process);GO:0006104(succinyl-CoA metabolic process);GO:0006554(lysine catabolic process);GO…	00020(Citrate cycle (TCA cycle));00310(Lysine degradation);00380(Tryptophan metabolism);00380(Tryptophan metabolism)	K00658	EC:2.3.1.61	dihydrolipoamide S-succinyltransferase [Source:HGNC Symbol;Acc:HGNC:2911]	nonsense_mediated_decay;protein_coding;processed_transcript;retained_intron	24.6464	23.5567	24.7513	16.7087	14.4663	22.7661	1.35248	0.435611	0.015714	0.954505	up	no
ENSG00000126895	AVPR2	ENST00000337474;ENST00000646375;ENST00000370049;ENST00000434679;ENST00000430697	GO:0001992(regulation of systemic arterial blood pressure by vasopressin);GO:0003084(positive regulation of systemic arterial blood pressure);GO:0003091(renal water homeostasis);GO:0004930(G protein-coupled receptor activity);GO:0005000(vasopressin receptor activity);GO:0005515(protein binding);GO:0005768(endosome);GO:0005783(endoplasmic reticulum);GO:0005794(Golgi apparatus);GO:0005886(plasma me…	04072(Phospholipase D signaling pathway);04080(Neuroactive ligand-receptor interaction);04962(Vasopressin-regulated water reabsorption);04962(Vasopressin-regulated water reabsorption)	NA	NA	arginine vasopressin receptor 2 [Source:HGNC Symbol;Acc:HGNC:897]	protein_coding;nonsense_mediated_decay	0.297408	0.211981	0.0972003	0.496604	0.41302	0.559798	0.412808	-1.27646	0.0158021	0.954505	down	yes
ENSG00000103121	CMC2	ENST00000564249;ENST00000565108;ENST00000569666;ENST00000219400;ENST00000486645;ENST00000570195;ENST00000565925;ENST00000565514;ENST00000563779;ENST00000566918;ENST00000570086;ENST00000569187;ENST00000565650;ENST00000630396;ENST00000562828;ENST00000566231;ENST00000568228;ENST00000567593;ENST00000562713;ENST00000566047;ENST00000561614;ENST00000565914;ENST00000565613;ENST00000564174	GO:0005515(protein binding);GO:0005739(mitochondrion);GO:0005739(mitochondrion)	NA	K18172	NA	C-X9-C motif containing 2 [Source:HGNC Symbol;Acc:HGNC:24447]	protein_coding;retained_intron;processed_transcript;nonsense_mediated_decay	1.86947	1.73661	1.64393	1.29415	0.948247	1.36651	1.45474	0.540761	0.0158516	0.954505	up	no
ENSG00000163531	NFASC	ENST00000425360;ENST00000539706;ENST00000403080;ENST00000404977;ENST00000468328;ENST00000493914;ENST00000367173;ENST00000504149;ENST00000513543;ENST00000514644;ENST00000404907;ENST00000495396;ENST00000504476;ENST00000401399;ENST00000404076;ENST00000512826;ENST00000492085;ENST00000413225;ENST00000430393;ENST00000339876;ENST00000360049;ENST00000503221;ENST00000505079;ENST00000471392;ENST00000447819	GO:0002175(protein localization to paranode region of axon);GO:0005515(protein binding);GO:0005886(plasma membrane);GO:0005887(integral component of plasma membrane);GO:0005918(septate junction);GO:0005925(focal adhesion);GO:0007155(cell adhesion);GO:0007411(axon guidance);GO:0007422(peripheral nervous system development);GO:0016020(membrane);GO:0016021(integral component of membrane);GO:0019226(…	04514(Cell adhesion molecules (CAMs));04514(Cell adhesion molecules (CAMs))	K06757	NA	neurofascin [Source:HGNC Symbol;Acc:HGNC:29866]	protein_coding;processed_transcript;retained_intron;nonsense_mediated_decay	0.44728	0.481093	0.521685	0.717839	0.696464	0.740796	0.67285	-0.571642	0.0159166	0.954505	down	no
ENSG00000196437	ZNF569	ENST00000316950;ENST00000392150;ENST00000592490;ENST00000448051;ENST00000591710;ENST00000591073;ENST00000392149;ENST00000589833	GO:0003676(nucleic acid binding);GO:0003677(DNA binding);GO:0005515(protein binding);GO:0005634(nucleus);GO:0006355(regulation of transcription, DNA-templated);GO:0046872(metal ion binding);GO:0046872(metal ion binding)	05168(Herpes simplex virus 1 infection);05168(Herpes simplex virus 1 infection)	K09228	NA	zinc finger protein 569 [Source:HGNC Symbol;Acc:HGNC:24737]	protein_coding;processed_transcript	2.00682	1.91189	1.74605	0.861762	1.17661	1.41884	1.63853	0.712405	0.0159316	0.954505	up	no
ENSG00000162959	MEMO1	ENST00000404530;ENST00000295065;ENST00000490459;ENST00000426310;ENST00000379383;ENST00000422936;ENST00000407893;ENST00000437854;ENST00000413686	GO:0005515(protein binding);GO:0005634(nucleus);GO:0005829(cytosol);GO:0016020(membrane);GO:0016021(integral component of membrane);GO:0032886(regulation of microtubule-based process);GO:2000145(regulation of cell motility);GO:2000145(regulation of cell motility)	NA	K06990	NA	mediator of cell motility 1 [Source:HGNC Symbol;Acc:HGNC:14014]	protein_coding;processed_transcript	8.41733	8.98692	7.14373	6.81782	3.20177	6.01915	1.53054	0.614044	0.0160569	0.958016	up	no
ENSG00000167774	AC010323	ENST00000598884	NA	NA	NA	NA	novel transcript	nonsense_mediated_decay	4.7455	0.672216	3.62011	2.62845	31.5945	2.7909	0.244174	-2.03402	0.0171198	1	down	yes
ENSG00000275496	CU633906	ENST00000617746;ENST00000619488;ENST00000621924;ENST00000624446;ENST00000623575;ENST00000623506;ENST00000623405	NA	NA	NA	NA	uncharacterized LOC102724701 [Source:NCBI gene (formerly Entrezgene);Acc:102724701]	lncRNA	0.6376	0.680844	0.768142	0.263202	0.487879	0.243004	2.099	1.0697	0.0174567	1	up	yes
ENSG00000253710	ALG11	ENST00000521508;ENST00000519151;ENST00000616513;ENST00000649651;ENST00000523764;ENST00000649340;ENST00000650049;ENST00000649708	GO:0004377(GDP-Man:Man3GlcNAc2-PP-Dol alpha-1,2-mannosyltransferase activity);GO:0005783(endoplasmic reticulum);GO:0005789(endoplasmic reticulum membrane);GO:0006487(protein N-linked glycosylation);GO:0006490(oligosaccharide-lipid intermediate biosynthetic process);GO:0016020(membrane);GO:0016021(integral component of membrane);GO:0016740(transferase activity);GO:0016757(transferase activity, tra…	00510(N-Glycan biosynthesis);00510(N-Glycan biosynthesis)	K03844	EC:2.4.1.131	ALG11 alpha-1,2-mannosyltransferase [Source:HGNC Symbol;Acc:HGNC:32456]	protein_coding;processed_transcript;nonsense_mediated_decay	2.62129	0.622433	2.73734	0.816193	0.828216	1.37451	1.98119	0.986368	0.0174572	1	up	no
ENSG00000251562	MALAT1	ENST00000534336;ENST00000620465;ENST00000618227;ENST00000610851;ENST00000508832;ENST00000620902;ENST00000612781;ENST00000618925;ENST00000619449;ENST00000610481;ENST00000618132;ENST00000616691;ENST00000544868;ENST00000613376;ENST00000617489;ENST00000617791;ENST00000616527	NA	NA	NA	NA	metastasis associated lung adenocarcinoma transcript 1 [Source:HGNC Symbol;Acc:HGNC:29665]	lncRNA	13.5098	12.0339	6.90895	4.47967	8.76602	7.85817	1.53776	0.620832	0.017882	1	up	no
ENSG00000073350	LLGL2	ENST00000577500;ENST00000578363;ENST00000579092;ENST00000392550;ENST00000545227;ENST00000577211;ENST00000167462;ENST00000375227;ENST00000578034;ENST00000583514;ENST00000578536;ENST00000577200;ENST00000578638;ENST00000581713;ENST00000582393;ENST00000580027;ENST00000583658;ENST00000580925;ENST00000582860;ENST00000579392;ENST00000580578;ENST00000578719	GO:0005096(GTPase activator activity);GO:0005515(protein binding);GO:0005737(cytoplasm);GO:0005829(cytosol);GO:0005886(plasma membrane);GO:0006887(exocytosis);GO:0007049(cell cycle);GO:0008593(regulation of Notch signaling pathway);GO:0015820(leucine transport);GO:0017137(Rab GTPase binding);GO:0030165(PDZ domain binding);GO:0030864(cortical actin cytoskeleton);GO:0030866(cortical actin cytoskele…	04390(Hippo signaling pathway);04530(Tight junction);05165(Human papillomavirus infection);05165(Human papillomavirus infection)	K06094	NA	LLGL scribble cell polarity complex component 2 [Source:HGNC Symbol;Acc:HGNC:6629]	retained_intron;protein_coding;nonsense_mediated_decay	5.92001	4.83821	5.45257	7.51318	7.15036	7.249	0.739795	-0.434802	0.017968	1	down	no
ENSG00000175274	TP53I11	ENST00000525680;ENST00000616990;ENST00000532253;ENST00000531928;ENST00000525145;ENST00000532921;ENST00000531130;ENST00000527685;ENST00000354556;ENST00000533443;ENST00000308212;ENST00000533937;ENST00000530035;ENST00000533955;ENST00000524774;ENST00000627720;ENST00000525683;ENST00000533940;ENST00000525667;ENST00000528290;ENST00000395648;ENST00000525138;ENST00000528473	GO:0008285(negative regulation of cell population proliferation);GO:0016020(membrane);GO:0016021(integral component of membrane);GO:0016021(integral component of membrane)	NA	NA	NA	tumor protein p53 inducible protein 11 [Source:HGNC Symbol;Acc:HGNC:16842]	protein_coding;nonsense_mediated_decay;retained_intron;processed_transcript	14.6146	14.7431	15.2752	6.1473	6.05973	15.781	1.59472	0.673299	0.0182436	1	up	no
ENSG00000130164	LDLR	ENST00000558013;ENST00000557933;ENST00000545707;ENST00000535915;ENST00000558518;ENST00000560467;ENST00000560502;ENST00000252444;ENST00000560628;ENST00000559340;ENST00000558528;ENST00000557958;ENST00000455727;ENST00000560173	GO:0001540(amyloid-beta binding);GO:0001618(virus receptor activity);GO:0002020(protease binding);GO:0005041(low-density lipoprotein particle receptor activity);GO:0005509(calcium ion binding);GO:0005515(protein binding);GO:0005764(lysosome);GO:0005768(endosome);GO:0005769(early endosome);GO:0005770(late endosome);GO:0005794(Golgi apparatus);GO:0005886(plasma membrane);GO:0005887(integral compone…	04144(Endocytosis);04913(Ovarian steroidogenesis);04925(Aldosterone synthesis and secretion);04927(Cortisol synthesis and secretion);04934(Cushing syndrome);04976(Bile secretion);04979(Cholesterol metabolism);05145(Toxoplasmosis);05160(Hepatitis C);05160(Hepatitis C)	K12473	NA	low density lipoprotein receptor [Source:HGNC Symbol;Acc:HGNC:6547]	protein_coding;retained_intron;processed_transcript;nonsense_mediated_decay	19.5991	36.09	21.8022	39.1374	35.1821	34.5937	0.711495	-0.491074	0.0182812	1	down	no
ENSG00000164331	ANKRA2	ENST00000296785;ENST00000504641;ENST00000515249;ENST00000515804;ENST00000509433;ENST00000506130;ENST00000505301;ENST00000514916	GO:0005515(protein binding);GO:0005634(nucleus);GO:0005737(cytoplasm);GO:0005829(cytosol);GO:0005856(cytoskeleton);GO:0006357(regulation of transcription by RNA polymerase II);GO:0016020(membrane);GO:0019901(protein kinase binding);GO:0031625(ubiquitin protein ligase binding);GO:0032991(protein-containing complex);GO:0042826(histone deacetylase binding);GO:0043254(regulation of protein-containing…	NA	K21486	NA	ankyrin repeat family A member 2 [Source:HGNC Symbol;Acc:HGNC:13208]	protein_coding;retained_intron	1.09544	1.08193	1.34973	0.648909	0.636126	0.674528	1.79994	0.847951	0.018285	1	up	no
ENSG00000163975	MELTF	ENST00000296351;ENST00000296350;ENST00000473501;ENST00000491399;ENST00000489445;ENST00000439320;ENST00000469783	GO:0005506(iron ion binding);GO:0005515(protein binding);GO:0005576(extracellular region);GO:0005615(extracellular space);GO:0005788(endoplasmic reticulum lumen);GO:0005886(plasma membrane);GO:0006811(ion transport);GO:0006826(iron ion transport);GO:0009986(cell surface);GO:0010756(positive regulation of plasminogen activation);GO:0016020(membrane);GO:0031225(anchored component of membrane);GO:00…	NA	K06569	NA	melanotransferrin [Source:HGNC Symbol;Acc:HGNC:7037]	protein_coding;retained_intron	1.3556	1.23456	1.35336	1.98104	2.05138	1.76612	0.680088	-0.556207	0.0183078	1	down	no
ENSG00000272410	AC022384	ENST00000450534;ENST00000437082	GO:0006259(DNA metabolic process);GO:0016788(hydrolase activity, acting on ester bonds);GO:0016888(endodeoxyribonuclease activity, producing 5'-phosphomonoesters);GO:0016888(endodeoxyribonuclease activity, producing 5'-phosphomonoesters)	NA	NA	NA	novel protein	nonsense_mediated_decay	0.0001	0.556517	0.373456	0.738352	1.75605	1.69575	0.221966	-2.17159	0.0183391	1	down	yes
ENSG00000117318	ID3	ENST00000374561;ENST00000486541;ENST00000463312	GO:0000122(negative regulation of transcription by RNA polymerase II);GO:0001656(metanephros development);GO:0005515(protein binding);GO:0005634(nucleus);GO:0005737(cytoplasm);GO:0006275(regulation of DNA replication);GO:0007275(multicellular organism development);GO:0007417(central nervous system development);GO:0007507(heart development);GO:0007517(muscle organ development);GO:0007623(circadian…	04350(TGF-beta signaling pathway);04550(Signaling pathways regulating pluripotency of stem cells);04550(Signaling pathways regulating pluripotency of stem cells)	NA	NA	inhibitor of DNA binding 3, HLH protein [Source:HGNC Symbol;Acc:HGNC:5362]	protein_coding;processed_transcript	19.4599	18.3378	14.5794	27.2855	22.8912	23.3763	0.7121	-0.489848	0.018529	1	down	no
ENSG00000111678	C12orf57	ENST00000229281;ENST00000537087;ENST00000540506;ENST00000544681;ENST00000542222;ENST00000538392;ENST00000545581	GO:0003674(molecular_function);GO:0005515(protein binding);GO:0005737(cytoplasm);GO:0009791(post-embryonic development);GO:0014819(regulation of skeletal muscle contraction);GO:0016607(nuclear speck);GO:0021540(corpus callosum morphogenesis);GO:0021678(third ventricle development);GO:0036343(psychomotor behavior);GO:0048593(camera-type eye morphogenesis);GO:0050890(cognition);GO:0050890(cognition)	NA	NA	NA	chromosome 12 open reading frame 57 [Source:HGNC Symbol;Acc:HGNC:29521]	protein_coding;processed_transcript;retained_intron	16.7093	14.7396	14.6729	23.6474	24.5337	17.0107	0.707478	-0.499242	0.0187449	1	down	no
ENSG00000204386	NEU1	ENST00000375631;ENST00000495807;ENST00000491768;ENST00000480384	GO:0004308(exo-alpha-sialidase activity);GO:0005515(protein binding);GO:0005576(extracellular region);GO:0005737(cytoplasm);GO:0005764(lysosome);GO:0005765(lysosomal membrane);GO:0005886(plasma membrane);GO:0005975(carbohydrate metabolic process);GO:0006629(lipid metabolic process);GO:0006687(glycosphingolipid metabolic process);GO:0006689(ganglioside catabolic process);GO:0008152(metabolic proce…	00511(Other glycan degradation);00600(Sphingolipid metabolism);04142(Lysosome);04142(Lysosome)	K01186	EC:3.2.1.18	neuraminidase 1 [Source:HGNC Symbol;Acc:HGNC:7758]	protein_coding;retained_intron;nonsense_mediated_decay	18.2945	17.6934	18.2047	24.2933	22.005	24.1461	0.769295	-0.378392	0.0187529	1	down	no
ENSG00000089351	GRAMD1A	ENST00000598118;ENST00000600231;ENST00000599476;ENST00000424536;ENST00000411896;ENST00000599564;ENST00000317991;ENST00000603669;ENST00000598580;ENST00000598073;ENST00000595596;ENST00000594597;ENST00000598362;ENST00000603907	GO:0005515(protein binding);GO:0005776(autophagosome);GO:0005783(endoplasmic reticulum);GO:0005789(endoplasmic reticulum membrane);GO:0005829(cytosol);GO:0005886(plasma membrane);GO:0006869(lipid transport);GO:0006914(autophagy);GO:0008289(lipid binding);GO:0015485(cholesterol binding);GO:0015918(sterol transport);GO:0016020(membrane);GO:0016021(integral component of membrane);GO:0031227(intrinsi…	NA	NA	NA	GRAM domain containing 1A [Source:HGNC Symbol;Acc:HGNC:29305]	retained_intron;nonsense_mediated_decay;protein_coding;processed_transcript	14.8861	13.5342	15.299	20.1531	18.4221	18.516	0.765782	-0.384995	0.0188494	1	down	no
ENSG00000148841	ITPRIP	ENST00000358187;ENST00000337478;ENST00000647721;ENST00000278071;ENST00000458723	GO:0004860(protein kinase inhibitor activity);GO:0005515(protein binding);GO:0005634(nucleus);GO:0005640(nuclear outer membrane);GO:0005886(plasma membrane);GO:0006469(negative regulation of protein kinase activity);GO:0016020(membrane);GO:0016021(integral component of membrane);GO:1902042(negative regulation of extrinsic apoptotic signaling pathway via death domain receptors);GO:1902042(negative…	NA	NA	NA	inositol 1,4,5-trisphosphate receptor interacting protein [Source:HGNC Symbol;Acc:HGNC:29370]	protein_coding	2.95997	12.3308	2.60071	12.8615	12.0792	11.0988	0.496442	-1.0103	0.018882	1	down	yes
ENSG00000129675	ARHGEF6	ENST00000250617;ENST00000370620;ENST00000370622	GO:0005085(guanyl-nucleotide exchange factor activity);GO:0005089(Rho guanyl-nucleotide exchange factor activity);GO:0005096(GTPase activator activity);GO:0005515(protein binding);GO:0005829(cytosol);GO:0006915(apoptotic process);GO:0007186(G protein-coupled receptor signaling pathway);GO:0007254(JNK cascade);GO:0030027(lamellipodium);GO:0030032(lamellipodium assembly);GO:0042995(cell projection)…	04810(Regulation of actin cytoskeleton);05212(Pancreatic cancer);05212(Pancreatic cancer)	K05729	NA	Rac/Cdc42 guanine nucleotide exchange factor 6 [Source:HGNC Symbol;Acc:HGNC:685]	protein_coding	1.65378	2.44068	2.39985	2.82194	3.32909	3.65978	0.661955	-0.595194	0.0189554	1	down	no
ENSG00000079931	MOXD1	ENST00000367963;ENST00000489128;ENST00000336749;ENST00000392401	GO:0003824(catalytic activity);GO:0004497(monooxygenase activity);GO:0004500(dopamine beta-monooxygenase activity);GO:0005507(copper ion binding);GO:0005515(protein binding);GO:0005615(extracellular space);GO:0005737(cytoplasm);GO:0005783(endoplasmic reticulum);GO:0005789(endoplasmic reticulum membrane);GO:0006589(octopamine biosynthetic process);GO:0016020(membrane);GO:0016021(integral component…	NA	NA	NA	monooxygenase DBH like 1 [Source:HGNC Symbol;Acc:HGNC:21063]	protein_coding;processed_transcript	0.451878	0.437377	0.327919	0.234426	0.213975	0.165197	1.98366	0.988168	0.0192088	1	up	no
ENSG00000134287	ARF3	ENST00000256682;ENST00000545855;ENST00000447318;ENST00000472621;ENST00000539611;ENST00000541967;ENST00000485410;ENST00000536283;ENST00000541959;ENST00000541236	GO:0000139(Golgi membrane);GO:0000166(nucleotide binding);GO:0003924(GTPase activity);GO:0005515(protein binding);GO:0005525(GTP binding);GO:0005737(cytoplasm);GO:0005794(Golgi apparatus);GO:0005886(plasma membrane);GO:0006661(phosphatidylinositol biosynthetic process);GO:0006886(intracellular protein transport);GO:0006890(retrograde vesicle-mediated transport, Golgi to endoplasmic reticulum);GO:…	04144(Endocytosis);04144(Endocytosis)	NA	NA	ADP ribosylation factor 3 [Source:HGNC Symbol;Acc:HGNC:654]	protein_coding;processed_transcript	39.0415	40.4866	40.1504	44.72	54.8157	53.8187	0.780404	-0.357706	0.0192182	1	down	no
ENSG00000136856	SLC2A8	ENST00000373352;ENST00000489239;ENST00000373371;ENST00000610552;ENST00000373360;ENST00000484208;ENST00000419917;ENST00000439597;ENST00000430147;ENST00000484617;ENST00000423934;ENST00000477027;ENST00000451404;ENST00000419132;ENST00000485806	GO:0001666(response to hypoxia);GO:0005353(fructose transmembrane transporter activity);GO:0005355(glucose transmembrane transporter activity);GO:0005536(glucose binding);GO:0005765(lysosomal membrane);GO:0005886(plasma membrane);GO:0005887(integral component of plasma membrane);GO:0005975(carbohydrate metabolic process);GO:0007141(male meiosis I);GO:0008021(synaptic vesicle);GO:0008286(insulin r…	NA	K08145	NA	solute carrier family 2 member 8 [Source:HGNC Symbol;Acc:HGNC:13812]	protein_coding;processed_transcript	3.59068	2.8174	3.03044	5.14073	4.19169	4.48652	0.683013	-0.550015	0.0192435	1	down	no
ENSG00000129473	BCL2L2	ENST00000250405;ENST00000556599;ENST00000553824;ENST00000557236;ENST00000557579;ENST00000554635	GO:0002931(response to ischemia);GO:0005515(protein binding);GO:0005737(cytoplasm);GO:0005739(mitochondrion);GO:0005741(mitochondrial outer membrane);GO:0005829(cytosol);GO:0006915(apoptotic process);GO:0007283(spermatogenesis);GO:0007420(brain development);GO:0008630(intrinsic apoptotic signaling pathway in response to DNA damage);GO:0016020(membrane);GO:0016021(integral component of membrane);G…	05206(MicroRNAs in cancer);05206(MicroRNAs in cancer)	NA	NA	BCL2 like 2 [Source:HGNC Symbol;Acc:HGNC:995]	protein_coding	6.70208	5.30644	6.00401	1.71321	5.12737	0.408318	2.48486	1.31317	0.01932	1	up	yes
ENSG00000281383	FP671120	ENST00000629969	NA	NA	NA	NA	novel transcript, similar to YY1 associated myogenesis RNA 1 YAM1	lncRNA	129.067	56.8391	40.9355	49.6184	41.172	44.453	1.67728	0.746128	0.0195576	1	up	no
ENSG00000158555	GDPD5	ENST00000529721;ENST00000336898;ENST00000526177;ENST00000533784;ENST00000529095;ENST00000531561;ENST00000534322;ENST00000524785;ENST00000531441;ENST00000527820;ENST00000528031;ENST00000533911;ENST00000527322;ENST00000443276;ENST00000532435;ENST00000531759;ENST00000533805	GO:0004435(phosphatidylinositol phospholipase C activity);GO:0005515(protein binding);GO:0005737(cytoplasm);GO:0006629(lipid metabolic process);GO:0007399(nervous system development);GO:0008081(phosphoric diester hydrolase activity);GO:0012505(endomembrane system);GO:0016020(membrane);GO:0016021(integral component of membrane);GO:0016787(hydrolase activity);GO:0021522(spinal cord motor neuron dif…	NA	NA	NA	glycerophosphodiester phosphodiesterase domain containing 5 [Source:HGNC Symbol;Acc:HGNC:28804]	protein_coding;processed_transcript;retained_intron;nonsense_mediated_decay	0.494222	0.48898	0.555668	0.964337	0.776119	0.742073	0.61988	-0.689939	0.0198377	1	down	no
ENSG00000273419	AC004877	ENST00000608963	NA	NA	NA	NA	novel transcript, antisense to ZNF862	lncRNA	0.061414	0.012351	0.085417	0.241378	0.048861	0.208333	0.319276	-1.64712	0.0202449	1	down	yes
ENSG00000066230	SLC9A3	ENST00000264938;ENST00000507407;ENST00000644203;ENST00000514375	GO:0005515(protein binding);GO:0005886(plasma membrane);GO:0005903(brush border);GO:0006811(ion transport);GO:0006812(cation transport);GO:0006814(sodium ion transport);GO:0006885(regulation of pH);GO:0009986(cell surface);GO:0015297(antiporter activity);GO:0015299(solute:proton antiporter activity);GO:0015385(sodium:proton antiporter activity);GO:0015386(potassium:proton antiporter activity);GO:…	04964(Proximal tubule bicarbonate reclamation);04974(Protein digestion and absorption);04976(Bile secretion);04978(Mineral absorption);04978(Mineral absorption)	K12040	NA	solute carrier family 9 member A3 [Source:HGNC Symbol;Acc:HGNC:11073]	protein_coding;retained_intron	0.763028	0.0750099	0.0400348	1.28652	1.26579	0.603384	0.278249	-1.84555	0.0202677	1	down	yes
ENSG00000170085	SIMC1	ENST00000429602;ENST00000332772;ENST00000481515;ENST00000467472;ENST00000503595;ENST00000341199;ENST00000495423;ENST00000430704;ENST00000514128;ENST00000508769;ENST00000443967	GO:0032184(SUMO polymer binding);GO:0032184(SUMO polymer binding)	NA	NA	NA	SUMO interacting motifs containing 1 [Source:HGNC Symbol;Acc:HGNC:24779]	protein_coding;retained_intron;processed_transcript	3.12082	2.01082	1.88664	3.52552	3.55679	3.50077	0.66316	-0.592572	0.0203143	1	down	no
ENSG00000103811	CTSH	ENST00000533777;ENST00000530010;ENST00000527715;ENST00000529861;ENST00000220166;ENST00000525807;ENST00000528436;ENST00000534237;ENST00000649928;ENST00000529263;ENST00000534038;ENST00000534268;ENST00000534533;ENST00000527138;ENST00000530929;ENST00000528191;ENST00000529612;ENST00000615999;ENST00000528741	GO:0001656(metanephros development);GO:0001913(T cell mediated cytotoxicity);GO:0002250(adaptive immune response);GO:0002764(immune response-regulating signaling pathway);GO:0004175(endopeptidase activity);GO:0004177(aminopeptidase activity);GO:0004197(cysteine-type endopeptidase activity);GO:0004252(serine-type endopeptidase activity);GO:0005515(protein binding);GO:0005576(extracellular region);…	04142(Lysosome);04210(Apoptosis);04210(Apoptosis)	NA	NA	cathepsin H [Source:HGNC Symbol;Acc:HGNC:2535]	nonsense_mediated_decay;retained_intron;protein_coding;processed_transcript	8.38919	8.31009	9.06118	10.9875	11.6045	11.3565	0.75881	-0.398189	0.0203586	1	down	no
ENSG00000062038	CDH3	ENST00000264012;ENST00000429102;ENST00000542274;ENST00000566808;ENST00000568292;ENST00000565453;ENST00000567674;ENST00000569036;ENST00000569080;ENST00000569117	GO:0001895(retina homeostasis);GO:0003674(molecular_function);GO:0005509(calcium ion binding);GO:0005737(cytoplasm);GO:0005886(plasma membrane);GO:0005912(adherens junction);GO:0007155(cell adhesion);GO:0007156(homophilic cell adhesion via plasma membrane adhesion molecules);GO:0007601(visual perception);GO:0010628(positive regulation of gene expression);GO:0010838(positive regulation of keratino…	04514(Cell adhesion molecules (CAMs));04514(Cell adhesion molecules (CAMs))	NA	NA	cadherin 3 [Source:HGNC Symbol;Acc:HGNC:1762]	protein_coding;nonsense_mediated_decay;processed_transcript	1.96206	1.45893	1.61079	2.42724	2.24637	2.88249	0.665923	-0.586573	0.0204316	1	down	no
ENSG00000197467	COL13A1	ENST00000645393;ENST00000478219;ENST00000674050;ENST00000456019;ENST00000520133;ENST00000673927;ENST00000674008;ENST00000520267;ENST00000673628;ENST00000673830;ENST00000479733;ENST00000673681;ENST00000673755;ENST00000673736;ENST00000398969;ENST00000673842;ENST00000673914;ENST00000518052;ENST00000673802;ENST00000484990;ENST00000517713;ENST00000357811;ENST00000522165;ENST00000673957;ENST00000398978…	GO:0001501(skeletal system development);GO:0001503(ossification);GO:0001763(morphogenesis of a branching structure);GO:0001958(endochondral ossification);GO:0005201(extracellular matrix structural constituent);GO:0005515(protein binding);GO:0005576(extracellular region);GO:0005581(collagen trimer);GO:0005600(collagen type XIII trimer);GO:0005615(extracellular space);GO:0005788(endoplasmic reticul…	04974(Protein digestion and absorption);04974(Protein digestion and absorption)	NA	NA	collagen type XIII alpha 1 chain [Source:HGNC Symbol;Acc:HGNC:2190]	protein_coding;retained_intron;processed_transcript;nonsense_mediated_decay	1.55436	1.51889	1.63337	1.10569	1.19382	0.924344	1.45994	0.545904	0.0205459	1	up	no
ENSG00000249673	NOP14-AS1	ENST00000515194;ENST00000662831;ENST00000512712;ENST00000664833;ENST00000505731;ENST00000503709;ENST00000512802;ENST00000507702;ENST00000658490;ENST00000671407;ENST00000507999;ENST00000671608;ENST00000663849	NA	NA	NA	NA	NOP14 antisense RNA 1 [Source:HGNC Symbol;Acc:HGNC:20205]	lncRNA	0.649105	0.441379	0.617858	1.11776	0.93771	0.810318	0.596115	-0.746337	0.020652	1	down	no
ENSG00000225439	BOLA3-AS1	ENST00000655044;ENST00000533563;ENST00000529783;ENST00000656407;ENST00000423477	NA	NA	NA	NA	BOLA3 divergent transcript [Source:HGNC Symbol;Acc:HGNC:42922]	lncRNA	1.85891	2.54949	2.00504	1.20754	1.47198	1.31954	1.60373	0.681435	0.0209297	1	up	no
ENSG00000185298	CCDC137	ENST00000329214;ENST00000575223;ENST00000571916;ENST00000574200;ENST00000572531;ENST00000574107	GO:0001650(fibrillar center);GO:0003723(RNA binding);GO:0005515(protein binding);GO:0005694(chromosome);GO:0005730(nucleolus);GO:0005730(nucleolus)	NA	NA	NA	coiled-coil domain containing 137 [Source:HGNC Symbol;Acc:HGNC:33451]	protein_coding;nonsense_mediated_decay;retained_intron	7.56206	7.74658	9.28156	8.04459	8.01936	32.8158	0.503075	-0.991154	0.0210149	1	down	no
ENSG00000115282	TTC31	ENST00000464241;ENST00000410003;ENST00000233623;ENST00000424122;ENST00000459957;ENST00000414247;ENST00000489152;ENST00000487623;ENST00000442235;ENST00000463704;ENST00000491252;ENST00000463189;ENST00000449459	GO:0005515(protein binding);GO:0005515(protein binding)	NA	NA	NA	tetratricopeptide repeat domain 31 [Source:HGNC Symbol;Acc:HGNC:25759]	retained_intron;protein_coding;nonsense_mediated_decay;processed_transcript	5.56785	6.00886	10.3461	5.34243	5.06702	4.27506	1.49292	0.578136	0.0211336	1	up	no
ENSG00000005801	ZNF195	ENST00000526601;ENST00000429541;ENST00000005082;ENST00000354599;ENST00000649622;ENST00000528218;ENST00000330692;ENST00000524857;ENST00000526540;ENST00000343338;ENST00000526598;ENST00000529085;ENST00000528410;ENST00000534569;ENST00000618467;ENST00000620374;ENST00000427810;ENST00000529789;ENST00000399602;ENST00000528636;ENST00000530643;ENST00000529678;ENST00000438262;ENST00000525502;ENST00000527386…	GO:0000978(RNA polymerase II cis-regulatory region sequence-specific DNA binding);GO:0003676(nucleic acid binding);GO:0003677(DNA binding);GO:0005634(nucleus);GO:0006355(regulation of transcription, DNA-templated);GO:0008270(zinc ion binding);GO:0046872(metal ion binding);GO:0046872(metal ion binding)	05168(Herpes simplex virus 1 infection);05168(Herpes simplex virus 1 infection)	K09228	NA	zinc finger protein 195 [Source:HGNC Symbol;Acc:HGNC:12986]	protein_coding;retained_intron;nonsense_mediated_decay;processed_transcript	1.22878	0.911915	1.33496	1.24893	1.7422	2.42018	0.642294	-0.638693	0.0215397	1	down	no
ENSG00000103353	UBFD1	ENST00000395878;ENST00000567212;ENST00000566136;ENST00000571064;ENST00000565634;ENST00000567264;ENST00000566669;ENST00000569919;ENST00000563366;ENST00000564106	GO:0003723(RNA binding);GO:0005515(protein binding);GO:0045296(cadherin binding);GO:0045296(cadherin binding)	NA	NA	NA	ubiquitin family domain containing 1 [Source:HGNC Symbol;Acc:HGNC:30565]	protein_coding;retained_intron;processed_transcript	3.23523	13.2249	3.14699	3.23539	3.56216	3.33611	1.93485	0.952218	0.0218476	1	up	no
ENSG00000157657	ZNF618	ENST00000615615;ENST00000288466;ENST00000374124;ENST00000481558;ENST00000374126;ENST00000452710;ENST00000470105	GO:0003676(nucleic acid binding);GO:0003677(DNA binding);GO:0005515(protein binding);GO:0005634(nucleus);GO:0042802(identical protein binding);GO:0046872(metal ion binding);GO:0046872(metal ion binding)	NA	NA	NA	zinc finger protein 618 [Source:HGNC Symbol;Acc:HGNC:29416]	protein_coding;processed_transcript	0.0397834	0.00753302	0.0279931	0.0901554	0.111244	0.0287312	0.327247	-1.61155	0.0219089	1	down	yes
ENSG00000196743	GM2A	ENST00000357164;ENST00000523466;ENST00000523004	GO:0001573(ganglioside metabolic process);GO:0004563(beta-N-acetylhexosaminidase activity);GO:0005319(lipid transporter activity);GO:0005576(extracellular region);GO:0005737(cytoplasm);GO:0005764(lysosome);GO:0006629(lipid metabolic process);GO:0006665(sphingolipid metabolic process);GO:0006687(glycosphingolipid metabolic process);GO:0006689(ganglioside catabolic process);GO:0006869(lipid transpo…	04142(Lysosome);04142(Lysosome)	K12383	NA	GM2 ganglioside activator [Source:HGNC Symbol;Acc:HGNC:4367]	protein_coding	20.6528	20.8371	20.2417	27.7155	26.2878	25.6028	0.775463	-0.36687	0.0219659	1	down	no
ENSG00000106367	AP1S1	ENST00000337619;ENST00000646950;ENST00000643104;ENST00000429457;ENST00000646560;ENST00000443943	GO:0000139(Golgi membrane);GO:0005765(lysosomal membrane);GO:0005794(Golgi apparatus);GO:0005829(cytosol);GO:0005905(clathrin-coated pit);GO:0006886(intracellular protein transport);GO:0006898(receptor-mediated endocytosis);GO:0009615(response to virus);GO:0015031(protein transport);GO:0016020(membrane);GO:0016192(vesicle-mediated transport);GO:0019886(antigen processing and presentation of exoge…	04142(Lysosome);05170(Human immunodeficiency virus 1 infection);05170(Human immunodeficiency virus 1 infection)	K12394	NA	adaptor related protein complex 1 subunit sigma 1 [Source:HGNC Symbol;Acc:HGNC:559]	protein_coding;nonsense_mediated_decay;processed_transcript	19.9293	34.4364	15.0442	36.1812	33.7884	34.3864	0.665125	-0.588302	0.0219686	1	down	no
ENSG00000164690	SHH	ENST00000297261;ENST00000430104;ENST00000472308;ENST00000441114;ENST00000435425	GO:0000122(negative regulation of transcription by RNA polymerase II);GO:0001525(angiogenesis);GO:0001569(branching involved in blood vessel morphogenesis);GO:0001570(vasculogenesis);GO:0001656(metanephros development);GO:0001658(branching involved in ureteric bud morphogenesis);GO:0001708(cell fate specification);GO:0001755(neural crest cell migration);GO:0001822(kidney development);GO:0001942(h…	04340(Hedgehog signaling pathway);04360(Axon guidance);05200(Pathways in cancer);05205(Proteoglycans in cancer);05217(Basal cell carcinoma);05226(Gastric cancer);05226(Gastric cancer)	NA	NA	sonic hedgehog signaling molecule [Source:HGNC Symbol;Acc:HGNC:10848]	protein_coding;processed_transcript;nonsense_mediated_decay	1.84566	2.27401	1.68261	2.84909	2.89333	2.8189	0.677732	-0.561214	0.0221154	1	down	no
ENSG00000138772	ANXA3	ENST00000503570;ENST00000264908;ENST00000503776;ENST00000510502;ENST00000512542;ENST00000505805;ENST00000514171;ENST00000512373;ENST00000512884;ENST00000508214	GO:0004859(phospholipase inhibitor activity);GO:0005509(calcium ion binding);GO:0005544(calcium-dependent phospholipid binding);GO:0005737(cytoplasm);GO:0005829(cytosol);GO:0005886(plasma membrane);GO:0006909(phagocytosis);GO:0010595(positive regulation of endothelial cell migration);GO:0016020(membrane);GO:0019834(phospholipase A2 inhibitor activity);GO:0021766(hippocampus development);GO:003042…	NA	NA	NA	annexin A3 [Source:HGNC Symbol;Acc:HGNC:541]	protein_coding;retained_intron	0.663598	0.592894	0.641313	1.04803	1.06591	1.06215	0.597529	-0.74292	0.0221258	1	down	no
ENSG00000173918	C1QTNF1	ENST00000580474;ENST00000392445;ENST00000583904;ENST00000579760;ENST00000339142;ENST00000311661;ENST00000578229;ENST00000582625;ENST00000581774;ENST00000580454;ENST00000354124;ENST00000582295	GO:0005515(protein binding);GO:0005518(collagen binding);GO:0005576(extracellular region);GO:0005581(collagen trimer);GO:0005615(extracellular space);GO:0005887(integral component of plasma membrane);GO:0007204(positive regulation of cytosolic calcium ion concentration);GO:0010544(negative regulation of platelet activation);GO:0010628(positive regulation of gene expression);GO:0010906(regulation …	NA	NA	NA	C1q and TNF related 1 [Source:HGNC Symbol;Acc:HGNC:14324]	protein_coding;processed_transcript	0.178788	0.136212	0.26959	0.356419	0.239971	0.738245	0.438014	-1.19095	0.0221275	1	down	yes
ENSG00000109084	TMEM97	ENST00000582113;ENST00000226230;ENST00000582384;ENST00000336687;ENST00000583381	GO:0001558(regulation of cell growth);GO:0005515(protein binding);GO:0005634(nucleus);GO:0005764(lysosome);GO:0005783(endoplasmic reticulum);GO:0005791(rough endoplasmic reticulum);GO:0005886(plasma membrane);GO:0016020(membrane);GO:0016021(integral component of membrane);GO:0030867(rough endoplasmic reticulum membrane);GO:0031965(nuclear membrane);GO:0042632(cholesterol homeostasis);GO:0042632(c…	NA	NA	NA	transmembrane protein 97 [Source:HGNC Symbol;Acc:HGNC:28106]	protein_coding	23.0472	13.566	23.5644	14.2245	13.9303	14.5042	1.41067	0.496376	0.0223167	1	up	no
ENSG00000170382	LRRN2	ENST00000367177;ENST00000367175;ENST00000496057;ENST00000367176	GO:0005515(protein binding);GO:0005615(extracellular space);GO:0007155(cell adhesion);GO:0007165(signal transduction);GO:0016020(membrane);GO:0016021(integral component of membrane);GO:0031012(extracellular matrix);GO:0038023(signaling receptor activity);GO:0038023(signaling receptor activity)	NA	NA	NA	leucine rich repeat neuronal 2 [Source:HGNC Symbol;Acc:HGNC:16914]	protein_coding;processed_transcript	0.871224	0.808661	0.892141	1.37731	1.46804	1.25442	0.627358	-0.672638	0.0223964	1	down	no
ENSG00000020181	ADGRA2	ENST00000412232;ENST00000428068;ENST00000315215	GO:0001525(angiogenesis);GO:0002040(sprouting angiogenesis);GO:0004888(transmembrane signaling receptor activity);GO:0004930(G protein-coupled receptor activity);GO:0005515(protein binding);GO:0005886(plasma membrane);GO:0007165(signal transduction);GO:0007166(cell surface receptor signaling pathway);GO:0007186(G protein-coupled receptor signaling pathway);GO:0007417(central nervous system develo…	NA	K08461	NA	adhesion G protein-coupled receptor A2 [Source:HGNC Symbol;Acc:HGNC:17849]	protein_coding	0.453182	0.356398	0.529588	0.705269	0.617615	1.02968	0.569237	-0.812898	0.0224636	1	down	no
ENSG00000172667	ZMAT3	ENST00000311417;ENST00000432729;ENST00000414084;ENST00000652290	GO:0003676(nucleic acid binding);GO:0003723(RNA binding);GO:0005515(protein binding);GO:0005634(nucleus);GO:0005654(nucleoplasm);GO:0005730(nucleolus);GO:0005886(plasma membrane);GO:0006915(apoptotic process);GO:0006974(cellular response to DNA damage stimulus);GO:0008270(zinc ion binding);GO:0015031(protein transport);GO:0040008(regulation of growth);GO:0043065(positive regulation of apoptotic p…	04115(p53 signaling pathway);04115(p53 signaling pathway)	K10137	NA	zinc finger matrin-type 3 [Source:HGNC Symbol;Acc:HGNC:29983]	protein_coding	1.88146	2.3107	1.89175	0.99979	0.663501	1.99419	1.66342	0.734149	0.0225243	1	up	no
ENSG00000240849	TMEM189	ENST00000371652;ENST00000453505;ENST00000371658;ENST00000371650;ENST00000371656	GO:0005783(endoplasmic reticulum);GO:0005789(endoplasmic reticulum membrane);GO:0006629(lipid metabolic process);GO:0006631(fatty acid metabolic process);GO:0008611(ether lipid biosynthetic process);GO:0016020(membrane);GO:0016021(integral component of membrane);GO:0016491(oxidoreductase activity);GO:0050207(plasmanylethanolamine desaturase activity);GO:0055114(oxidation-reduction process);GO:005…	NA	K20656	NA	transmembrane protein 189 [Source:HGNC Symbol;Acc:HGNC:16735]	protein_coding;nonsense_mediated_decay	7.11454	6.14015	10.069	11.1472	10.3905	10.702	0.723445	-0.467044	0.0226748	1	down	no
ENSG00000135324	MRAP2	ENST00000257776	GO:0005515(protein binding);GO:0005783(endoplasmic reticulum);GO:0005789(endoplasmic reticulum membrane);GO:0005886(plasma membrane);GO:0006112(energy reserve metabolic process);GO:0007631(feeding behavior);GO:0016020(membrane);GO:0016021(integral component of membrane);GO:0030545(receptor regulator activity);GO:0031780(corticotropin hormone receptor binding);GO:0031781(type 3 melanocortin recept…	NA	NA	NA	melanocortin 2 receptor accessory protein 2 [Source:HGNC Symbol;Acc:HGNC:21232]	protein_coding	1.17861	0.810606	1.00872	1.55961	2.0117	1.76491	0.561808	-0.831852	0.022922	1	down	no
ENSG00000231952	DPY19L1P2	ENST00000426647	NA	NA	NA	NA	DPY19L1 pseudogene 2 [Source:HGNC Symbol;Acc:HGNC:22851]	unprocessed_pseudogene	0.0001	0.775221	0.051542	1.48868	0.694675	1.75623	0.209886	-2.25232	0.0232622	1	down	yes
ENSG00000176014	TUBB6	ENST00000417736;ENST00000586810;ENST00000590693;ENST00000590103;ENST00000586653;ENST00000317702;ENST00000591909;ENST00000591208;ENST00000586691;ENST00000590967;ENST00000590388;ENST00000592683;ENST00000591463;ENST00000587204	GO:0000166(nucleotide binding);GO:0000226(microtubule cytoskeleton organization);GO:0000278(mitotic cell cycle);GO:0003674(molecular_function);GO:0003924(GTPase activity);GO:0005200(structural constituent of cytoskeleton);GO:0005515(protein binding);GO:0005525(GTP binding);GO:0005634(nucleus);GO:0005737(cytoplasm);GO:0005856(cytoskeleton);GO:0005874(microtubule);GO:0007010(cytoskeleton organizati…	04145(Phagosome);04540(Gap junction);05130(Pathogenic Escherichia coli infection);05130(Pathogenic Escherichia coli infection)	K07375	NA	tubulin beta 6 class V [Source:HGNC Symbol;Acc:HGNC:20776]	retained_intron;nonsense_mediated_decay;protein_coding	14.28	12.8487	40.8628	12.1986	12.3669	15.3888	1.70173	0.767005	0.023373	1	up	no
ENSG00000123427	EEF1AKMT3	ENST00000333012;ENST00000551420;ENST00000300209;ENST00000548256;ENST00000552307	GO:0005515(protein binding);GO:0005622(intracellular);GO:0005654(nucleoplasm);GO:0005737(cytoplasm);GO:0005813(centrosome);GO:0005815(microtubule organizing center);GO:0005829(cytosol);GO:0005856(cytoskeleton);GO:0008168(methyltransferase activity);GO:0016279(protein-lysine N-methyltransferase activity);GO:0016740(transferase activity);GO:0018022(peptidyl-lysine methylation);GO:0031072(heat shock…	NA	K21803	EC:2.1.1.-	EEF1A lysine methyltransferase 3 [Source:HGNC Symbol;Acc:HGNC:24936]	protein_coding;processed_transcript	0.904287	0.727348	1.17565	2.25996	1.25541	1.52638	0.556808	-0.844748	0.0238033	1	down	no
ENSG00000147642	SYBU	ENST00000529690;ENST00000533895;ENST00000399066;ENST00000276646;ENST00000533065;ENST00000527707;ENST00000422135;ENST00000531284;ENST00000440310;ENST00000408889;ENST00000534184;ENST00000424158;ENST00000532594;ENST00000527664;ENST00000528045;ENST00000533821;ENST00000528647;ENST00000526736;ENST00000433638;ENST00000529190;ENST00000524720;ENST00000534501;ENST00000527600;ENST00000532189;ENST00000529175…	GO:0000139(Golgi membrane);GO:0005515(protein binding);GO:0005737(cytoplasm);GO:0005794(Golgi apparatus);GO:0005856(cytoskeleton);GO:0005874(microtubule);GO:0005881(cytoplasmic microtubule);GO:0008017(microtubule binding);GO:0016020(membrane);GO:0016021(integral component of membrane);GO:0017075(syntaxin-1 binding);GO:0019894(kinesin binding);GO:0019896(axonal transport of mitochondrion);GO:00314…	NA	NA	NA	syntabulin [Source:HGNC Symbol;Acc:HGNC:26011]	protein_coding;processed_transcript;retained_intron;nonsense_mediated_decay	5.46061	3.3791	3.36798	6.26475	7.33984	4.5279	0.673249	-0.570788	0.0241578	1	down	no
ENSG00000158985	CDC42SE2	ENST00000505065;ENST00000395246;ENST00000360515;ENST00000503291;ENST00000504701;ENST00000515533;ENST00000506419;ENST00000502840;ENST00000502639;ENST00000511432;ENST00000502582;ENST00000506929	GO:0001891(phagocytic cup);GO:0005515(protein binding);GO:0005737(cytoplasm);GO:0005856(cytoskeleton);GO:0005886(plasma membrane);GO:0006909(phagocytosis);GO:0008360(regulation of cell shape);GO:0009966(regulation of signal transduction);GO:0016020(membrane);GO:0017048(Rho GTPase binding);GO:0035023(regulation of Rho protein signal transduction);GO:0035591(signaling adaptor activity);GO:0042995(c…	NA	NA	NA	CDC42 small effector 2 [Source:HGNC Symbol;Acc:HGNC:18547]	protein_coding;processed_transcript	6.25961	3.5361	6.36638	5.2802	1.70928	1.31709	1.9457	0.960288	0.0241603	1	up	no
ENSG00000183323	CCDC125	ENST00000396496;ENST00000511257;ENST00000396499;ENST00000383374;ENST00000460090;ENST00000512045;ENST00000513172	GO:0003674(molecular_function);GO:0005515(protein binding);GO:0005737(cytoplasm);GO:0035024(negative regulation of Rho protein signal transduction);GO:0042802(identical protein binding);GO:0090630(activation of GTPase activity);GO:2000145(regulation of cell motility);GO:2000146(negative regulation of cell motility);GO:2000146(negative regulation of cell motility)	NA	NA	NA	coiled-coil domain containing 125 [Source:HGNC Symbol;Acc:HGNC:28924]	protein_coding;processed_transcript;retained_intron	1.15852	1.93527	1.80669	0.853202	1.30649	0.932748	1.58467	0.66418	0.0241925	1	up	no
ENSG00000131238	PPT1	ENST00000641083;ENST00000642050;ENST00000641236;ENST00000641319;ENST00000530704;ENST00000439754;ENST00000530076;ENST00000527311;ENST00000641548;ENST00000641924;ENST00000372775;ENST00000641691;ENST00000529905;ENST00000433473;ENST00000641471;ENST00000641381;ENST00000449045;ENST00000526547;ENST00000372779	GO:0002084(protein depalmitoylation);GO:0005515(protein binding);GO:0005576(extracellular region);GO:0005615(extracellular space);GO:0005634(nucleus);GO:0005764(lysosome);GO:0005794(Golgi apparatus);GO:0005829(cytosol);GO:0006898(receptor-mediated endocytosis);GO:0006907(pinocytosis);GO:0007040(lysosome organization);GO:0007042(lysosomal lumen acidification);GO:0007269(neurotransmitter secretion)…	00062(Fatty acid elongation);04142(Lysosome);04142(Lysosome)	NA	NA	palmitoyl-protein thioesterase 1 [Source:HGNC Symbol;Acc:HGNC:9325]	protein_coding;retained_intron;nonsense_mediated_decay;processed_transcript	24.4806	44.9913	40.5316	42.3976	57.2686	54.3334	0.71431	-0.485379	0.0243207	1	down	no
ENSG00000214309	MBLAC1	ENST00000421390;ENST00000398075	GO:0016787(hydrolase activity);GO:0046872(metal ion binding);GO:0046872(metal ion binding)	NA	NA	NA	metallo-beta-lactamase domain containing 1 [Source:HGNC Symbol;Acc:HGNC:22180]	protein_coding	0.438787	0.508178	0.357131	1.29649	0.80738	0.642985	0.474761	-1.07473	0.0244491	1	down	yes
ENSG00000104883	PEX11G	ENST00000221480;ENST00000593942;ENST00000599519;ENST00000593547	GO:0005515(protein binding);GO:0005777(peroxisome);GO:0005778(peroxisomal membrane);GO:0005779(integral component of peroxisomal membrane);GO:0016020(membrane);GO:0016021(integral component of membrane);GO:0016559(peroxisome fission);GO:0031231(intrinsic component of peroxisomal membrane);GO:0032991(protein-containing complex);GO:0044375(regulation of peroxisome size);GO:0044375(regulation of per…	04146(Peroxisome);04146(Peroxisome)	K13353	NA	peroxisomal biogenesis factor 11 gamma [Source:HGNC Symbol;Acc:HGNC:20208]	protein_coding;processed_transcript	0.336179	0.268583	0.687748	1.61645	0.740757	0.670262	0.426927	-1.22794	0.0245347	1	down	yes
ENSG00000117009	KMO	ENST00000366559;ENST00000366558;ENST00000484229;ENST00000481087;ENST00000366555;ENST00000431245;ENST00000366557;ENST00000480967;ENST00000484628;ENST00000477907	GO:0004497(monooxygenase activity);GO:0004502(kynurenine 3-monooxygenase activity);GO:0005615(extracellular space);GO:0005739(mitochondrion);GO:0005741(mitochondrial outer membrane);GO:0005829(cytosol);GO:0006569(tryptophan catabolic process);GO:0007568(aging);GO:0009435(NAD biosynthetic process);GO:0009651(response to salt stress);GO:0014049(positive regulation of glutamate secretion);GO:0016020…	00380(Tryptophan metabolism);00380(Tryptophan metabolism)	K00486	EC:1.14.13.9	kynurenine 3-monooxygenase [Source:HGNC Symbol;Acc:HGNC:6381]	protein_coding;processed_transcript	0.991606	1.8151	1.65162	0.689957	0.917853	1.09011	1.6525	0.724653	0.0247396	1	up	no
ENSG00000129007	CALML4	ENST00000354678;ENST00000448060;ENST00000467889;ENST00000540479;ENST00000467188;ENST00000395463;ENST00000395465;ENST00000478113	GO:0000226(microtubule cytoskeleton organization);GO:0005509(calcium ion binding);GO:0019722(calcium-mediated signaling);GO:0030234(enzyme regulator activity);GO:0050790(regulation of catalytic activity);GO:0050790(regulation of catalytic activity)	04014(Ras signaling pathway);04015(Rap1 signaling pathway);04020(Calcium signaling pathway);04022(cGMP-PKG signaling pathway);04024(cAMP signaling pathway);04070(Phosphatidylinositol signaling system);04114(Oocyte meiosis);04218(Cellular senescence);04261(Adrenergic signaling in cardiomyocytes);04270(Vascular smooth muscle contraction);04371(Apelin signaling pathway);04625(C-type lectin receptor …	K02183	NA	calmodulin like 4 [Source:HGNC Symbol;Acc:HGNC:18445]	protein_coding;retained_intron;nonsense_mediated_decay	0.49642	0.256867	0.249809	0.138813	0.213644	0.111971	2.15985	1.11093	0.024938	1	up	yes
ENSG00000132434	LANCL2	ENST00000254770;ENST00000476479;ENST00000466041;ENST00000486376;ENST00000452107	GO:0003824(catalytic activity);GO:0005515(protein binding);GO:0005524(ATP binding);GO:0005525(GTP binding);GO:0005634(nucleus);GO:0005654(nucleoplasm);GO:0005737(cytoplasm);GO:0005829(cytosol);GO:0005886(plasma membrane);GO:0009789(positive regulation of abscisic acid-activated signaling pathway);GO:0010314(phosphatidylinositol-5-phosphate binding);GO:0016020(membrane);GO:0030864(cortical actin c…	NA	NA	NA	LanC like 2 [Source:HGNC Symbol;Acc:HGNC:6509]	protein_coding;processed_transcript;retained_intron;nonsense_mediated_decay	4.13372	4.27656	4.56538	7.43777	6.79502	4.40377	0.696248	-0.522327	0.0249687	1	down	no
ENSG00000121350	PYROXD1	ENST00000240651;ENST00000544970;ENST00000538582;ENST00000536851;ENST00000538615;ENST00000544187;ENST00000538072;ENST00000543476;ENST00000375266	GO:0005515(protein binding);GO:0005634(nucleus);GO:0005737(cytoplasm);GO:0016491(oxidoreductase activity);GO:0030017(sarcomere);GO:0034599(cellular response to oxidative stress);GO:0055114(oxidation-reduction process);GO:0055114(oxidation-reduction process)	NA	NA	NA	pyridine nucleotide-disulphide oxidoreductase domain 1 [Source:HGNC Symbol;Acc:HGNC:26162]	protein_coding;nonsense_mediated_decay;retained_intron	0.914324	1.05041	1.13188	0.212348	0.583102	0.815443	1.9223	0.942831	0.0252605	1	up	no
ENSG00000275778	AC018630	ENST00000535024;ENST00000536668	GO:0005515(protein binding);GO:0005576(extracellular region);GO:0005576(extracellular region)	NA	NA	NA	PRH1-PRR4 readthrough	protein_coding;nonsense_mediated_decay	1.79267	1.34525	1.02732	0.655502	0.557867	0.909516	1.96207	0.972373	0.0252656	1	up	no
ENSG00000171084	FAM86JP	ENST00000467239;ENST00000486431;ENST00000484500;ENST00000485843	NA	NA	NA	NA	family with sequence similarity 86 member J, pseudogene [Source:HGNC Symbol;Acc:HGNC:44097]	processed_transcript;transcribed_unprocessed_pseudogene	0.314398	0.379489	0.567989	0.588672	0.927711	1.05949	0.489882	-1.02949	0.0252739	1	down	yes
ENSG00000173209	AHSA2P	ENST00000643913;ENST00000394457;ENST00000357022;ENST00000484217;ENST00000463681;ENST00000489653;ENST00000471542;ENST00000642505;ENST00000487904;ENST00000491217;ENST00000493628;ENST00000642732;ENST00000647519;ENST00000493310;ENST00000410073	NA	NA	NA	NA	activator of HSP90 ATPase homolog 2, pseudogene [Source:HGNC Symbol;Acc:HGNC:20437]	retained_intron;processed_transcript;transcribed_unitary_pseudogene	2.94747	1.57178	1.85013	2.7655	3.46472	3.24116	0.672486	-0.572423	0.0254637	1	down	no
ENSG00000197744	PTMAP2	ENST00000397627	NA	NA	NA	NA	prothymosin alpha pseudogene 2 [Source:HGNC Symbol;Acc:HGNC:9625]	processed_pseudogene	24.6931	27.962	54.0067	20.6815	18.5106	24.7841	1.66721	0.737434	0.0255189	1	up	no
ENSG00000139832	RAB20	ENST00000267328	GO:0000166(nucleotide binding);GO:0003924(GTPase activity);GO:0005525(GTP binding);GO:0005794(Golgi apparatus);GO:0006886(intracellular protein transport);GO:0012505(endomembrane system);GO:0015031(protein transport);GO:0016020(membrane);GO:0030670(phagocytic vesicle membrane);GO:0031410(cytoplasmic vesicle);GO:0043231(intracellular membrane-bounded organelle);GO:0045335(phagocytic vesicle);GO:00…	NA	K07911	NA	RAB20, member RAS oncogene family [Source:HGNC Symbol;Acc:HGNC:18260]	protein_coding	1.04221	1.72154	1.56862	2.9625	2.35305	2.36598	0.563999	-0.826237	0.0256681	1	down	no
ENSG00000145569	OTULINL	ENST00000274217;ENST00000506258;ENST00000513825	GO:0005515(protein binding);GO:0005634(nucleus);GO:0005635(nuclear envelope);GO:0005737(cytoplasm);GO:0005783(endoplasmic reticulum);GO:0005789(endoplasmic reticulum membrane);GO:0006508(proteolysis);GO:0016020(membrane);GO:0042406(extrinsic component of endoplasmic reticulum membrane);GO:0042406(extrinsic component of endoplasmic reticulum membrane)	NA	NA	NA	OTU deubiquitinase with linear linkage specificity like [Source:HGNC Symbol;Acc:HGNC:25629]	protein_coding;processed_transcript	1.73276	1.74653	1.5805	1.19914	1.00901	1.17977	1.49348	0.578676	0.0256953	1	up	no
ENSG00000165410	CFL2	ENST00000422678;ENST00000554470;ENST00000672163;ENST00000298159;ENST00000341223;ENST00000556161;ENST00000555765;ENST00000672517;ENST00000673315	GO:0003779(actin binding);GO:0005515(protein binding);GO:0005615(extracellular space);GO:0005634(nucleus);GO:0005737(cytoplasm);GO:0005856(cytoskeleton);GO:0007015(actin filament organization);GO:0007519(skeletal muscle tissue development);GO:0015629(actin cytoskeleton);GO:0016363(nuclear matrix);GO:0030018(Z disc);GO:0030042(actin filament depolymerization);GO:0030043(actin filament fragmentatio…	04360(Axon guidance);04666(Fc gamma R-mediated phagocytosis);04810(Regulation of actin cytoskeleton);05133(Pertussis);05170(Human immunodeficiency virus 1 infection);05170(Human immunodeficiency virus 1 infection)	NA	NA	cofilin 2 [Source:HGNC Symbol;Acc:HGNC:1875]	nonsense_mediated_decay;protein_coding	6.88712	15.1433	6.13174	5.28322	6.12412	6.72901	1.5528	0.634874	0.0257881	1	up	no
ENSG00000163848	ZNF148	ENST00000360647;ENST00000484491;ENST00000485866;ENST00000496732;ENST00000497929;ENST00000495019;ENST00000465763;ENST00000468369;ENST00000471196;ENST00000492394	GO:0000122(negative regulation of transcription by RNA polymerase II);GO:0000976(transcription regulatory region sequence-specific DNA binding);GO:0000978(RNA polymerase II cis-regulatory region sequence-specific DNA binding);GO:0001227(DNA-binding transcription repressor activity, RNA polymerase II-specific);GO:0003676(nucleic acid binding);GO:0003677(DNA binding);GO:0003690(double-stranded DNA …	NA	NA	NA	zinc finger protein 148 [Source:HGNC Symbol;Acc:HGNC:12933]	protein_coding;processed_transcript	2.15438	1.91752	2.2247	1.19893	1.61626	1.67384	1.40267	0.488172	0.0258932	1	up	no
ENSG00000184232	OAF	ENST00000328965;ENST00000534735;ENST00000531220	NA	NA	NA	NA	out at first homolog [Source:HGNC Symbol;Acc:HGNC:28752]	protein_coding;processed_transcript	1.40458	1.25328	1.69359	2.63426	1.99685	2.50284	0.609961	-0.71321	0.0260119	1	down	no
ENSG00000174912	METTL15P1	ENST00000481421	NA	NA	NA	NA	methyltransferase like 15 pseudogene 1 [Source:HGNC Symbol;Acc:HGNC:31926]	processed_pseudogene	0.955516	1.11095	0.99366	0.467722	0.424147	0.607822	2.0405	1.02892	0.0260964	1	up	yes
ENSG00000136895	GARNL3	ENST00000435213;ENST00000439286;ENST00000496711;ENST00000373386;ENST00000453030;ENST00000373387;ENST00000497703;ENST00000444677;ENST00000463005;ENST00000487565;ENST00000460176;ENST00000478696;ENST00000429629;ENST00000464616;ENST00000495172;ENST00000441134;ENST00000425970;ENST00000481875;ENST00000446764;ENST00000481242;ENST00000478702;ENST00000498801	GO:0005096(GTPase activator activity);GO:0043547(positive regulation of GTPase activity);GO:0051056(regulation of small GTPase mediated signal transduction);GO:0051056(regulation of small GTPase mediated signal transduction)	NA	NA	NA	GTPase activating Rap/RanGAP domain like 3 [Source:HGNC Symbol;Acc:HGNC:25425]	protein_coding;processed_transcript;nonsense_mediated_decay;retained_intron	0.207535	0.155941	0.160197	0.395506	0.340672	0.226647	0.543892	-0.878608	0.0263423	1	down	no
ENSG00000131797	CLUHP3	ENST00000562354;ENST00000254109;ENST00000563678;ENST00000525610;ENST00000431761;ENST00000411844;ENST00000532304	NA	NA	NA	NA	clustered mitochondria homolog pseudogene 3 [Source:HGNC Symbol;Acc:HGNC:28447]	processed_transcript;transcribed_unprocessed_pseudogene;retained_intron	0.975689	1.08474	0.398428	0.497478	0.315567	0.479821	1.90187	0.927416	0.0264651	1	up	no
ENSG00000101115	SALL4	ENST00000217086;ENST00000483130;ENST00000371539;ENST00000481363;ENST00000395997	GO:0000122(negative regulation of transcription by RNA polymerase II);GO:0000792(heterochromatin);GO:0001701(in utero embryonic development);GO:0001833(inner cell mass cell proliferation);GO:0001843(neural tube closure);GO:0003281(ventricular septum development);GO:0003676(nucleic acid binding);GO:0003677(DNA binding);GO:0003700(DNA-binding transcription factor activity);GO:0005515(protein bindin…	NA	K19871	NA	spalt like transcription factor 4 [Source:HGNC Symbol;Acc:HGNC:15924]	protein_coding;processed_transcript	0.0925349	0.0750239	0.0713551	0.154365	0.176126	0.16471	0.482458	-1.05153	0.0265233	1	down	yes
ENSG00000167703	SLC43A2	ENST00000301335;ENST00000576769;ENST00000572135;ENST00000572801;ENST00000571376;ENST00000574274;ENST00000576721;ENST00000571650;ENST00000576537;ENST00000574743;ENST00000575944;ENST00000412517	GO:0003333(amino acid transmembrane transport);GO:0005515(protein binding);GO:0005886(plasma membrane);GO:0006865(amino acid transport);GO:0015171(amino acid transmembrane transporter activity);GO:0015175(neutral amino acid transmembrane transporter activity);GO:0015179(L-amino acid transmembrane transporter activity);GO:0015804(neutral amino acid transport);GO:0015807(L-amino acid transport);GO:…	NA	K08229	NA	solute carrier family 43 member 2 [Source:HGNC Symbol;Acc:HGNC:23087]	protein_coding;retained_intron;nonsense_mediated_decay;processed_transcript	0.910514	0.682484	0.966327	1.02561	1.4099	1.47268	0.654861	-0.610739	0.0265289	1	down	no
ENSG00000108433	GOSR2	ENST00000640138;ENST00000638838;ENST00000638892;ENST00000640495;ENST00000638216;ENST00000640269;ENST00000640621;ENST00000640051;ENST00000638634;ENST00000640608;ENST00000576910;ENST00000638468;ENST00000640007;ENST00000225567;ENST00000570879;ENST00000640806;ENST00000638189;ENST00000623037;ENST00000639713;ENST00000415811;ENST00000640723;ENST00000640792;ENST00000575949;ENST00000572403;ENST00000639199…	GO:0000139(Golgi membrane);GO:0000149(SNARE binding);GO:0005484(SNAP receptor activity);GO:0005515(protein binding);GO:0005783(endoplasmic reticulum);GO:0005789(endoplasmic reticulum membrane);GO:0005794(Golgi apparatus);GO:0005829(cytosol);GO:0006623(protein targeting to vacuole);GO:0006888(endoplasmic reticulum to Golgi vesicle-mediated transport);GO:0006891(intra-Golgi vesicle-mediated transpo…	04130(SNARE interactions in vesicular transport);04130(SNARE interactions in vesicular transport)	K08496	NA	golgi SNAP receptor complex member 2 [Source:HGNC Symbol;Acc:HGNC:4431]	protein_coding;nonsense_mediated_decay;processed_transcript;retained_intron	1.36835	3.45883	1.32994	1.18072	1.32574	1.27497	1.62825	0.703323	0.026553	1	up	no
ENSG00000135114	OASL	ENST00000257570;ENST00000339275;ENST00000543677;ENST00000620239	GO:0001730(2'-5'-oligoadenylate synthetase activity);GO:0002376(immune system process);GO:0003677(DNA binding);GO:0003723(RNA binding);GO:0003725(double-stranded RNA binding);GO:0005515(protein binding);GO:0005524(ATP binding);GO:0005634(nucleus);GO:0005654(nucleoplasm);GO:0005730(nucleolus);GO:0005737(cytoplasm);GO:0005829(cytosol);GO:0006955(immune response);GO:0009615(response to virus);GO:001…	05165(Human papillomavirus infection);05165(Human papillomavirus infection)	K14608	NA	2'-5'-oligoadenylate synthetase like [Source:HGNC Symbol;Acc:HGNC:8090]	protein_coding	0.0985186	0.162396	0.155759	0.28366	0.316224	0.27114	0.478371	-1.0638	0.0267211	1	down	yes
ENSG00000261659	Z92544	ENST00000575305;ENST00000566927	NA	NA	NA	NA	novel transcript, antisense to FBXL16	retained_intron;lncRNA	0.537904	0.767366	0.750509	1.054	1.38432	1.11298	0.578881	-0.788661	0.026755	1	down	no
ENSG00000175938	ORAI3	ENST00000318663;ENST00000562699;ENST00000563161;ENST00000566237	GO:0002115(store-operated calcium entry);GO:0005515(protein binding);GO:0005886(plasma membrane);GO:0015279(store-operated calcium channel activity);GO:0016020(membrane);GO:0016021(integral component of membrane);GO:0070588(calcium ion transmembrane transport);GO:0070588(calcium ion transmembrane transport)	04020(Calcium signaling pathway);04020(Calcium signaling pathway)	K16058	NA	ORAI calcium release-activated calcium modulator 3 [Source:HGNC Symbol;Acc:HGNC:28185]	protein_coding;nonsense_mediated_decay	1.36297	1.04183	1.43228	2.38832	1.81934	2.22441	0.596555	-0.745273	0.0268922	1	down	no
ENSG00000274012	RN7SL2	ENST00000490232	NA	NA	NA	NA	RNA component of signal recognition particle 7SL2 [Source:HGNC Symbol;Acc:HGNC:23134]	misc_RNA	40.6284	20.3453	22.2303	9.06523	23.5854	12.2879	1.85151	0.888702	0.0269657	1	up	no
ENSG00000143363	PRUNE1	ENST00000650332;ENST00000368934;ENST00000368936;ENST00000271620;ENST00000431193;ENST00000368937;ENST00000467771;ENST00000462440;ENST00000450884;ENST00000368935;ENST00000475722	GO:0004309(exopolyphosphatase activity);GO:0004427(inorganic diphosphatase activity);GO:0005515(protein binding);GO:0005634(nucleus);GO:0005737(cytoplasm);GO:0005829(cytosol);GO:0005925(focal adhesion);GO:0006798(polyphosphate catabolic process);GO:0015631(tubulin binding);GO:0016311(dephosphorylation);GO:0016462(pyrophosphatase activity);GO:0016787(hydrolase activity);GO:0016791(phosphatase acti…	00230(Purine metabolism);00230(Purine metabolism)	K01514	EC:3.6.1.11	prune exopolyphosphatase 1 [Source:HGNC Symbol;Acc:HGNC:13420]	protein_coding;processed_transcript	4.0675	3.92475	3.55204	5.21768	3.87341	9.26162	0.629023	-0.668815	0.0272909	1	down	no
ENSG00000060982	BCAT1	ENST00000261192;ENST00000355164;ENST00000612790;ENST00000543099;ENST00000539780;ENST00000546285;ENST00000539282;ENST00000538118;ENST00000544418;ENST00000342945	GO:0000082(G1/S transition of mitotic cell cycle);GO:0003824(catalytic activity);GO:0004084(branched-chain-amino-acid transaminase activity);GO:0005737(cytoplasm);GO:0005739(mitochondrion);GO:0005829(cytosol);GO:0008483(transaminase activity);GO:0008652(cellular amino acid biosynthetic process);GO:0009081(branched-chain amino acid metabolic process);GO:0009082(branched-chain amino acid biosynthet…	00270(Cysteine and methionine metabolism);00280(Valine, leucine and isoleucine degradation);00290(Valine, leucine and isoleucine biosynthesis);00770(Pantothenate and CoA biosynthesis);00770(Pantothenate and CoA biosynthesis)	NA	NA	branched chain amino acid transaminase 1 [Source:HGNC Symbol;Acc:HGNC:976]	protein_coding;processed_transcript;non_stop_decay	0.78714	0.793835	0.748353	0.29925	0.419761	0.692458	1.65029	0.722716	0.0281125	1	up	no
ENSG00000107738	VSIR	ENST00000394957;ENST00000481568;ENST00000470317	GO:0005515(protein binding);GO:0005886(plasma membrane);GO:0010628(positive regulation of gene expression);GO:0010950(positive regulation of endopeptidase activity);GO:0016020(membrane);GO:0016021(integral component of membrane);GO:0019899(enzyme binding);GO:0030335(positive regulation of cell migration);GO:0031638(zymogen activation);GO:0032689(negative regulation of interferon-gamma production)…	04514(Cell adhesion molecules (CAMs));04514(Cell adhesion molecules (CAMs))	K23268	NA	V-set immunoregulatory receptor [Source:HGNC Symbol;Acc:HGNC:30085]	protein_coding;retained_intron;processed_transcript	7.9592	6.98192	7.89267	11.5292	9.70755	9.2625	0.748667	-0.417604	0.0282567	1	down	no
ENSG00000198959	TGM2	ENST00000469269;ENST00000361475;ENST00000468262;ENST00000474777;ENST00000373403;ENST00000453095	GO:0001974(blood vessel remodeling);GO:0003810(protein-glutamine gamma-glutamyltransferase activity);GO:0005515(protein binding);GO:0005525(GTP binding);GO:0005737(cytoplasm);GO:0005739(mitochondrion);GO:0005783(endoplasmic reticulum);GO:0005829(cytosol);GO:0005886(plasma membrane);GO:0005925(focal adhesion);GO:0007200(phospholipase C-activating G protein-coupled receptor signaling pathway);GO:00…	05016(Huntington disease);05016(Huntington disease)	K05625	EC:2.3.2.13	transglutaminase 2 [Source:HGNC Symbol;Acc:HGNC:11778]	retained_intron;protein_coding	50.2902	45.3005	48.8872	64.2348	57.3252	59.8099	0.796592	-0.328087	0.0283469	1	down	no
ENSG00000087245	MMP2	ENST00000543485;ENST00000219070;ENST00000564864;ENST00000570283;ENST00000568715;ENST00000437642;ENST00000570308;ENST00000566564	GO:0001525(angiogenesis);GO:0001666(response to hypoxia);GO:0001955(blood vessel maturation);GO:0001957(intramembranous ossification);GO:0004175(endopeptidase activity);GO:0004222(metalloendopeptidase activity);GO:0004252(serine-type endopeptidase activity);GO:0005515(protein binding);GO:0005576(extracellular region);GO:0005615(extracellular space);GO:0005634(nucleus);GO:0005737(cytoplasm);GO:000…	01522(Endocrine resistance);04670(Leukocyte transendothelial migration);04912(GnRH signaling pathway);04915(Estrogen signaling pathway);04926(Relaxin signaling pathway);04933(AGE-RAGE signaling pathway in diabetic complications);05200(Pathways in cancer);05205(Proteoglycans in cancer);05219(Bladder cancer);05418(Fluid shear stress and atherosclerosis);05418(Fluid shear stress and atherosclerosis)	K01398	EC:3.4.24.24	matrix metallopeptidase 2 [Source:HGNC Symbol;Acc:HGNC:7166]	protein_coding;nonsense_mediated_decay	46.3545	41.8372	31.5709	52.8499	50.449	51.8083	0.772127	-0.37309	0.0285274	1	down	no
ENSG00000169519	METTL15	ENST00000407364;ENST00000303459;ENST00000406787;ENST00000403099;ENST00000532947;ENST00000437814;ENST00000468295;ENST00000634762;ENST00000634973;ENST00000634721;ENST00000451385;ENST00000634627	GO:0005739(mitochondrion);GO:0005759(mitochondrial matrix);GO:0008168(methyltransferase activity);GO:0016020(membrane);GO:0016021(integral component of membrane);GO:0016740(transferase activity);GO:0032259(methylation);GO:0070475(rRNA base methylation);GO:0071424(rRNA (cytosine-N4-)-methyltransferase activity);GO:0071424(rRNA (cytosine-N4-)-methyltransferase activity)	NA	NA	NA	methyltransferase like 15 [Source:HGNC Symbol;Acc:HGNC:26606]	protein_coding;nonsense_mediated_decay;retained_intron	0.554689	0.734743	0.536647	0.823554	1.20035	0.932931	0.617578	-0.695306	0.028607	1	down	no
ENSG00000067113	PLPP1	ENST00000307259;ENST00000264775;ENST00000520263;ENST00000502907;ENST00000509667;ENST00000515132	GO:0000810(diacylglycerol diphosphate phosphatase activity);GO:0005515(protein binding);GO:0005886(plasma membrane);GO:0005887(integral component of plasma membrane);GO:0005901(caveola);GO:0006629(lipid metabolic process);GO:0006644(phospholipid metabolic process);GO:0006670(sphingosine metabolic process);GO:0006672(ceramide metabolic process);GO:0007165(signal transduction);GO:0007205(protein ki…	00561(Glycerolipid metabolism);00564(Glycerophospholipid metabolism);00565(Ether lipid metabolism);00600(Sphingolipid metabolism);04072(Phospholipase D signaling pathway);04666(Fc gamma R-mediated phagocytosis);04975(Fat digestion and absorption);05231(Choline metabolism in cancer);05231(Choline metabolism in cancer)	K01080	EC:3.1.3.4	phospholipid phosphatase 1 [Source:HGNC Symbol;Acc:HGNC:9228]	protein_coding;retained_intron;processed_transcript;nonsense_mediated_decay	7.07653	6.46232	9.80312	11.1926	11.6744	10.6058	0.697342	-0.520062	0.0289301	1	down	no
ENSG00000120915	EPHX2	ENST00000520623;ENST00000521400;ENST00000520666;ENST00000518328;ENST00000518379;ENST00000521780;ENST00000523827;ENST00000380476;ENST00000521924;ENST00000521684;ENST00000517536;ENST00000523326	GO:0000287(magnesium ion binding);GO:0003824(catalytic activity);GO:0004301(epoxide hydrolase activity);GO:0005737(cytoplasm);GO:0005777(peroxisome);GO:0005782(peroxisomal matrix);GO:0005829(cytosol);GO:0006625(protein targeting to peroxisome);GO:0006629(lipid metabolic process);GO:0008152(metabolic process);GO:0009636(response to toxic substance);GO:0010628(positive regulation of gene expression…	00590(Arachidonic acid metabolism);04146(Peroxisome);04146(Peroxisome)	K08726	3.1.3.76;EC:3.3.2.10	epoxide hydrolase 2 [Source:HGNC Symbol;Acc:HGNC:3402]	retained_intron;protein_coding;processed_transcript	0.181783	0.208045	0.360848	0.459461	0.520766	0.499436	0.507329	-0.979006	0.0292689	1	down	no
ENSG00000152439	ZNF773	ENST00000598770;ENST00000282292;ENST00000597061;ENST00000593916;ENST00000599847;ENST00000601958	GO:0003676(nucleic acid binding);GO:0003677(DNA binding);GO:0005515(protein binding);GO:0005634(nucleus);GO:0006355(regulation of transcription, DNA-templated);GO:0046872(metal ion binding);GO:0046872(metal ion binding)	05168(Herpes simplex virus 1 infection);05168(Herpes simplex virus 1 infection)	K09228	NA	zinc finger protein 773 [Source:HGNC Symbol;Acc:HGNC:30487]	protein_coding;nonsense_mediated_decay;retained_intron	0.496698	0.424945	0.204297	0.159828	0.223445	0.208276	1.90338	0.928563	0.0292812	1	up	no
ENSG00000226054	MEMO1P1	ENST00000452572	NA	NA	NA	NA	mediator of cell motility 1 pseudogene 1 [Source:HGNC Symbol;Acc:HGNC:23274]	processed_pseudogene	1.71779	4.46091	2.15186	5.26957	9.11394	2.88047	0.482539	-1.05128	0.029524	1	down	yes
ENSG00000131771	PPP1R1B	ENST00000254079;ENST00000580029;ENST00000580772;ENST00000580825;ENST00000579000;ENST00000492037;ENST00000582680;ENST00000394267;ENST00000583446;ENST00000394265	GO:0001975(response to amphetamine);GO:0004860(protein kinase inhibitor activity);GO:0004864(protein phosphatase inhibitor activity);GO:0005515(protein binding);GO:0005634(nucleus);GO:0005737(cytoplasm);GO:0005829(cytosol);GO:0006351(transcription, DNA-templated);GO:0006469(negative regulation of protein kinase activity);GO:0007165(signal transduction);GO:0007613(memory);GO:0007621(negative regul…	04024(cAMP signaling pathway);04728(Dopaminergic synapse);05030(Cocaine addiction);05031(Amphetamine addiction);05034(Alcoholism);05034(Alcoholism)	K15494	NA	protein phosphatase 1 regulatory inhibitor subunit 1B [Source:HGNC Symbol;Acc:HGNC:9287]	protein_coding;retained_intron	0.755014	0.93501	1.21874	1.75037	1.20595	1.88537	0.600774	-0.735105	0.0296612	1	down	no
ENSG00000248751	AC004997	ENST00000330168;ENST00000447976;ENST00000434291;ENST00000418047;ENST00000434987	GO:0005096(GTPase activator activity);GO:0005737(cytoplasm);GO:0005829(cytosol);GO:0006886(intracellular protein transport);GO:0017137(Rab GTPase binding);GO:0034618(arginine binding);GO:0061700(GATOR2 complex);GO:0090630(activation of GTPase activity);GO:1902531(regulation of intracellular signal transduction);GO:1903432(regulation of TORC1 signaling);GO:1903577(cellular response to L-arginine);…	NA	NA	NA	novel protein	nonsense_mediated_decay;protein_coding	0.0274371	0.552869	0.297568	0.761284	0.338586	1.71478	0.311894	-1.68087	0.0297752	1	down	yes
ENSG00000273032	DGCR5	ENST00000421572;ENST00000440005;ENST00000609839;ENST00000675978;ENST00000609630;ENST00000438934;ENST00000675671;ENST00000675214;ENST00000674913;ENST00000424407	NA	NA	NA	NA	DiGeorge syndrome critical region gene 5 [Source:NCBI gene (formerly Entrezgene);Acc:26220]	lncRNA	0.0208685	0.0645859	0.0317565	0.103058	0.0205804	0.213586	0.347575	-1.5246	0.0298608	1	down	yes
ENSG00000132821	VSTM2L	ENST00000373461;ENST00000373459;ENST00000448944	GO:0005515(protein binding);GO:0005576(extracellular region);GO:0005737(cytoplasm);GO:0005886(plasma membrane);GO:0007156(homophilic cell adhesion via plasma membrane adhesion molecules);GO:0007411(axon guidance);GO:0030424(axon);GO:0043524(negative regulation of neuron apoptotic process);GO:0070593(dendrite self-avoidance);GO:0098632(cell-cell adhesion mediator activity);GO:0098632(cell-cell adh…	NA	NA	NA	V-set and transmembrane domain containing 2 like [Source:HGNC Symbol;Acc:HGNC:16096]	protein_coding	0.588703	0.553141	0.448633	1.03131	1.13732	0.8714	0.523179	-0.934625	0.0301703	1	down	no
ENSG00000169116	PARM1	ENST00000307428;ENST00000513238	GO:0000139(Golgi membrane);GO:0005515(protein binding);GO:0005654(nucleoplasm);GO:0005768(endosome);GO:0005769(early endosome);GO:0005770(late endosome);GO:0005794(Golgi apparatus);GO:0005829(cytosol);GO:0005886(plasma membrane);GO:0010008(endosome membrane);GO:0016020(membrane);GO:0016021(integral component of membrane);GO:0043231(intracellular membrane-bounded organelle);GO:0051973(positive reg…	NA	NA	NA	prostate androgen-regulated mucin-like protein 1 [Source:HGNC Symbol;Acc:HGNC:24536]	protein_coding	1.44479	1.89431	1.76643	1.29416	1.04492	0.934001	1.55986	0.641416	0.0301805	1	up	no
ENSG00000101331	CCM2L	ENST00000452892;ENST00000262659	GO:0003209(cardiac atrium morphogenesis);GO:0003222(ventricular trabecula myocardium morphogenesis);GO:0003674(molecular_function);GO:0005515(protein binding);GO:0005575(cellular_component);GO:0008150(biological_process);GO:0032091(negative regulation of protein binding);GO:0034111(negative regulation of homotypic cell-cell adhesion);GO:0042060(wound healing);GO:0055017(cardiac muscle tissue grow…	NA	NA	NA	CCM2 like scaffold protein [Source:HGNC Symbol;Acc:HGNC:16153]	protein_coding	0.408858	0.292211	0.287684	0.970093	0.481264	0.544588	0.495381	-1.01339	0.0302533	1	down	yes
ENSG00000167283	ATP5MG	ENST00000529790;ENST00000300688;ENST00000529770;ENST00000527186;ENST00000534385;ENST00000533172;ENST00000529460;ENST00000524422	GO:0000276(mitochondrial proton-transporting ATP synthase complex, coupling factor F(o));GO:0005515(protein binding);GO:0005739(mitochondrion);GO:0005743(mitochondrial inner membrane);GO:0005753(mitochondrial proton-transporting ATP synthase complex);GO:0006754(ATP biosynthetic process);GO:0006811(ion transport);GO:0015078(proton transmembrane transporter activity);GO:0015986(ATP synthesis couple…	00190(Oxidative phosphorylation);04714(Thermogenesis);04714(Thermogenesis)	K02140	NA	ATP synthase membrane subunit g [Source:HGNC Symbol;Acc:HGNC:14247]	nonsense_mediated_decay;protein_coding;processed_transcript;retained_intron	33.6791	30.1772	48.784	51.5766	50.2477	49.2207	0.74574	-0.423256	0.03068	1	down	no
ENSG00000265479	DTX2P1-UPK3BP1-PMS2P11	ENST00000636308;ENST00000579700;ENST00000584900;ENST00000636708	NA	NA	NA	NA	DTX2P1-UPK3BP1-PMS2P11 readthrough, transcribed pseudogene [Source:HGNC Symbol;Acc:HGNC:42360]	lncRNA	0.161544	0.0664675	0.15019	0.364947	0.206859	0.232536	0.470199	-1.08866	0.030733	1	down	yes
ENSG00000144677	CTDSPL	ENST00000443503;ENST00000273179;ENST00000436654;ENST00000416688;ENST00000447745;ENST00000310189;ENST00000486978;ENST00000435525	GO:0001933(negative regulation of protein phosphorylation);GO:0003674(molecular_function);GO:0004721(phosphoprotein phosphatase activity);GO:0005515(protein binding);GO:0005634(nucleus);GO:0006470(protein dephosphorylation);GO:0008150(biological_process);GO:0008420(RNA polymerase II CTD heptapeptide repeat phosphatase activity);GO:0016311(dephosphorylation);GO:0016787(hydrolase activity);GO:00167…	NA	K15731	EC:3.1.3.16	CTD small phosphatase like [Source:HGNC Symbol;Acc:HGNC:16890]	protein_coding;processed_transcript;nonsense_mediated_decay	1.25194	1.33189	1.20703	1.46512	1.37791	3.7785	0.572506	-0.804638	0.03081	1	down	no
ENSG00000003096	KLHL13	ENST00000545703;ENST00000371876;ENST00000371882;ENST00000540167;ENST00000541812;ENST00000469946;ENST00000262820;ENST00000371878;ENST00000453826	GO:0004842(ubiquitin-protein transferase activity);GO:0005515(protein binding);GO:0005829(cytosol);GO:0007049(cell cycle);GO:0016567(protein ubiquitination);GO:0030496(midbody);GO:0031463(Cul3-RING ubiquitin ligase complex);GO:0032465(regulation of cytokinesis);GO:0043687(post-translational protein modification);GO:0047485(protein N-terminus binding);GO:0051301(cell division);GO:0097602(cullin fa…	04120(Ubiquitin mediated proteolysis);04120(Ubiquitin mediated proteolysis)	K10447	NA	kelch like family member 13 [Source:HGNC Symbol;Acc:HGNC:22931]	protein_coding	1.13731	1.16314	1.08036	0.602607	0.852166	0.738714	1.54129	0.624142	0.0309181	1	up	no
ENSG00000103196	CRISPLD2	ENST00000262424;ENST00000567845;ENST00000569090;ENST00000566151;ENST00000566789;ENST00000563066;ENST00000569262;ENST00000565561;ENST00000566165;ENST00000566431;ENST00000564567	GO:0005539(glycosaminoglycan binding);GO:0005576(extracellular region);GO:0005615(extracellular space);GO:0008201(heparin binding);GO:0030133(transport vesicle);GO:0030198(extracellular matrix organization);GO:0030324(lung development);GO:0031012(extracellular matrix);GO:0034774(secretory granule lumen);GO:0043312(neutrophil degranulation);GO:0060325(face morphogenesis);GO:0070062(extracellular e…	NA	NA	NA	cysteine rich secretory protein LCCL domain containing 2 [Source:HGNC Symbol;Acc:HGNC:25248]	protein_coding;retained_intron;nonsense_mediated_decay;processed_transcript	3.24295	2.89427	2.87053	4.49973	3.90114	3.766	0.74035	-0.433721	0.0312402	1	down	no
ENSG00000145012	LPP	ENST00000414139;ENST00000617246;ENST00000426274;ENST00000474472;ENST00000640853;ENST00000487347;ENST00000454789;ENST00000415906;ENST00000462758;ENST00000430340;ENST00000448637;ENST00000618621;ENST00000457242;ENST00000416784;ENST00000471917;ENST00000483938;ENST00000494044;ENST00000484468;ENST00000420410;ENST00000494233;ENST00000443217;ENST00000459897	GO:0001725(stress fiber);GO:0005515(protein binding);GO:0005634(nucleus);GO:0005737(cytoplasm);GO:0005829(cytosol);GO:0005886(plasma membrane);GO:0005925(focal adhesion);GO:0007155(cell adhesion);GO:0008150(biological_process);GO:0016020(membrane);GO:0030054(cell junction);GO:0046872(metal ion binding);GO:0098609(cell-cell adhesion);GO:0098609(cell-cell adhesion)	NA	NA	NA	LIM domain containing preferred translocation partner in lipoma [Source:HGNC Symbol;Acc:HGNC:6679]	protein_coding;processed_transcript	2.02185	1.29738	1.67206	0.6162	0.711376	1.75872	1.61724	0.693533	0.0312497	1	up	no
ENSG00000105127	AKAP8	ENST00000269701;ENST00000598597;ENST00000595416;ENST00000599883;ENST00000537303	GO:0000278(mitotic cell cycle);GO:0000793(condensed chromosome);GO:0001939(female pronucleus);GO:0002376(immune system process);GO:0003677(DNA binding);GO:0003690(double-stranded DNA binding);GO:0003723(RNA binding);GO:0005515(protein binding);GO:0005634(nucleus);GO:0005654(nucleoplasm);GO:0005730(nucleolus);GO:0005737(cytoplasm);GO:0005739(mitochondrion);GO:0005794(Golgi apparatus);GO:0007076(mi…	NA	K16525	NA	A-kinase anchoring protein 8 [Source:HGNC Symbol;Acc:HGNC:378]	protein_coding;nonsense_mediated_decay;retained_intron	8.41779	7.87943	7.93042	5.47152	5.05431	7.41143	1.35069	0.433693	0.0314152	1	up	no
ENSG00000120948	TARDBP	ENST00000618606;ENST00000240185;ENST00000621715;ENST00000616545;ENST00000649624;ENST00000638264;ENST00000496840;ENST00000613177;ENST00000611963;ENST00000614494;ENST00000476201;ENST00000477447;ENST00000622057;ENST00000621573;ENST00000621790;ENST00000610369;ENST00000619555;ENST00000480464;ENST00000639083;ENST00000473118;ENST00000617172;ENST00000472476;ENST00000315091;ENST00000473869;ENST00000611008…	GO:0000978(RNA polymerase II cis-regulatory region sequence-specific DNA binding);GO:0001933(negative regulation of protein phosphorylation);GO:0003676(nucleic acid binding);GO:0003677(DNA binding);GO:0003690(double-stranded DNA binding);GO:0003723(RNA binding);GO:0003730(mRNA 3'-UTR binding);GO:0005515(protein binding);GO:0005634(nucleus);GO:0005654(nucleoplasm);GO:0005726(perichromatin fibrils)…	NA	NA	NA	TAR DNA binding protein [Source:HGNC Symbol;Acc:HGNC:11571]	retained_intron;protein_coding;nonsense_mediated_decay;processed_transcript	8.94821	8.63698	10.2861	5.17804	7.94799	7.60594	1.34436	0.426923	0.0314967	1	up	no
ENSG00000182552	RWDD4	ENST00000326397;ENST00000506467;ENST00000510702;ENST00000512740;ENST00000510968;ENST00000514322;ENST00000327570	GO:0005515(protein binding);GO:0005515(protein binding)	NA	NA	NA	RWD domain containing 4 [Source:HGNC Symbol;Acc:HGNC:23750]	protein_coding;nonsense_mediated_decay	3.89402	3.94292	3.53636	1.9629	2.86567	2.71315	1.50805	0.592686	0.0315585	1	up	no
ENSG00000279738	AL022311	ENST00000623726	NA	NA	NA	NA	novel transcript, sense overlapping to EIF3L	lncRNA	0.039795	0.046426	0.035334	0.134568	0.073061	0.047058	0.477272	-1.06712	0.0315685	1	down	yes
ENSG00000230578	AC234781	ENST00000453508;ENST00000508429	NA	NA	NA	NA	trimethyllysine hydroxylase, epsilon (TMLHE) pseudogene	processed_transcript;transcribed_unprocessed_pseudogene	0.580783	0.0001	0.42563	3.25082	0.0001	3.62146	0.146458	-2.77144	0.0316174	1	down	yes
ENSG00000284770	TBCE	ENST00000644217;ENST00000642764;ENST00000366601;ENST00000642610;ENST00000643487;ENST00000643993;ENST00000644126;ENST00000472011;ENST00000406207;ENST00000644037;ENST00000643524;ENST00000651186;ENST00000465463;ENST00000646104;ENST00000646463;ENST00000643142;ENST00000646186;ENST00000646661;ENST00000647418;ENST00000644265;ENST00000645372;ENST00000647338;ENST00000647489;ENST00000645964;ENST00000543662…	GO:0000226(microtubule cytoskeleton organization);GO:0003735(structural constituent of ribosome);GO:0005515(protein binding);GO:0005737(cytoplasm);GO:0005840(ribosome);GO:0005856(cytoskeleton);GO:0005874(microtubule);GO:0006412(translation);GO:0006457(protein folding);GO:0007021(tubulin complex assembly);GO:0007023(post-chaperonin tubulin folding pathway);GO:0007052(mitotic spindle organization);…	NA	K21768	NA	tubulin folding cofactor E [Source:HGNC Symbol;Acc:HGNC:11582]	protein_coding;retained_intron;nonsense_mediated_decay;processed_transcript	4.95931	4.91529	5.84654	6.68221	6.71812	6.91926	0.773694	-0.370165	0.0316583	1	down	no
ENSG00000218426	AL590867	ENST00000492974	NA	NA	NA	NA	60S ribosomal protein L27a (RPL27A) pseudogene	processed_pseudogene	16.0708	11.0637	25.541	10.1417	11.0977	10.2169	1.67456	0.743784	0.0316701	1	up	no
ENSG00000186687	LYRM7	ENST00000379380;ENST00000521227;ENST00000510516;ENST00000507584	GO:0005515(protein binding);GO:0005739(mitochondrion);GO:0005759(mitochondrial matrix);GO:0031966(mitochondrial membrane);GO:0034551(mitochondrial respiratory chain complex III assembly);GO:0045333(cellular respiration);GO:0045333(cellular respiration)	NA	K18170	NA	LYR motif containing 7 [Source:HGNC Symbol;Acc:HGNC:28072]	protein_coding;processed_transcript	1.22997	2.9309	0.916852	0.851963	0.975715	1.02364	1.78083	0.83255	0.031789	1	up	no
ENSG00000184254	ALDH1A3	ENST00000560555;ENST00000329841;ENST00000346623;ENST00000561338;ENST00000558033;ENST00000558869;ENST00000557963	GO:0001758(retinal dehydrogenase activity);GO:0002072(optic cup morphogenesis involved in camera-type eye development);GO:0002138(retinoic acid biosynthetic process);GO:0004029(aldehyde dehydrogenase (NAD+) activity);GO:0004030(aldehyde dehydrogenase [NAD(P)+] activity);GO:0005737(cytoplasm);GO:0005829(cytosol);GO:0007626(locomotory behavior);GO:0016491(oxidoreductase activity);GO:0016620(oxidore…	00010(Glycolysis / Gluconeogenesis);00340(Histidine metabolism);00350(Tyrosine metabolism);00360(Phenylalanine metabolism);00410(beta-Alanine metabolism);00980(Metabolism of xenobiotics by cytochrome P450);00982(Drug metabolism - cytochrome P450);05204(Chemical carcinogenesis);05204(Chemical carcinogenesis)	NA	NA	aldehyde dehydrogenase 1 family member A3 [Source:HGNC Symbol;Acc:HGNC:409]	processed_transcript;protein_coding;nonsense_mediated_decay;retained_intron	31.6747	33.4912	31.458	38.2773	40.6796	41.4586	0.802419	-0.317572	0.0317983	1	down	no
ENSG00000116016	EPAS1	ENST00000263734;ENST00000466465;ENST00000467888;ENST00000463191;ENST00000475822;ENST00000465318;ENST00000483692;ENST00000460015;ENST00000449347;ENST00000468530	GO:0000790(nuclear chromatin);GO:0000978(RNA polymerase II cis-regulatory region sequence-specific DNA binding);GO:0000981(DNA-binding transcription factor activity, RNA polymerase II-specific);GO:0000987(cis-regulatory region sequence-specific DNA binding);GO:0001228(DNA-binding transcription activator activity, RNA polymerase II-specific);GO:0001525(angiogenesis);GO:0001666(response to hypoxia)…	05200(Pathways in cancer);05211(Renal cell carcinoma);05211(Renal cell carcinoma)	NA	NA	endothelial PAS domain protein 1 [Source:HGNC Symbol;Acc:HGNC:3374]	protein_coding;retained_intron;processed_transcript	7.76533	7.6928	7.55902	9.88353	9.99066	9.69894	0.778313	-0.361578	0.0318784	1	down	no
ENSG00000157540	DYRK1A	ENST00000643624;ENST00000646548;ENST00000644942;ENST00000647188;ENST00000647425;ENST00000462274;ENST00000647504;ENST00000646523;ENST00000426672;ENST00000338785;ENST00000643854;ENST00000398960;ENST00000643551;ENST00000646224;ENST00000398956;ENST00000642309;ENST00000643355;ENST00000646351;ENST00000645774;ENST00000455097;ENST00000643808;ENST00000645424;ENST00000644367	GO:0000166(nucleotide binding);GO:0000381(regulation of alternative mRNA splicing, via spliceosome);GO:0003713(transcription coactivator activity);GO:0004672(protein kinase activity);GO:0004674(protein serine/threonine kinase activity);GO:0004712(protein serine/threonine/tyrosine kinase activity);GO:0004713(protein tyrosine kinase activity);GO:0004715(non-membrane spanning protein tyrosine kinase…	NA	K08825	EC:2.7.12.1	dual specificity tyrosine phosphorylation regulated kinase 1A [Source:HGNC Symbol;Acc:HGNC:3091]	protein_coding;retained_intron;processed_transcript	0.62143	0.49128	0.782689	0.44247	0.475878	0.384901	1.45436	0.540388	0.0320176	1	up	no
ENSG00000168300	PCMTD1	ENST00000522514;ENST00000519559;ENST00000519975;ENST00000519554;ENST00000521046;ENST00000544451;ENST00000360540;ENST00000521344	GO:0004719(protein-L-isoaspartate (D-aspartate) O-methyltransferase activity);GO:0005737(cytoplasm);GO:0006464(cellular protein modification process);GO:0006479(protein methylation);GO:0016020(membrane);GO:0016020(membrane)	NA	NA	NA	protein-L-isoaspartate (D-aspartate) O-methyltransferase domain containing 1 [Source:HGNC Symbol;Acc:HGNC:30483]	protein_coding;processed_transcript;retained_intron	0.270271	0.67437	0.478782	0.502577	0.957729	1.19876	0.535309	-0.901557	0.0321888	1	down	no
ENSG00000143512	HHIPL2	ENST00000343410;ENST00000468172;ENST00000473144;ENST00000494899	GO:0003824(catalytic activity);GO:0005515(protein binding);GO:0005576(extracellular region);GO:0005576(extracellular region)	NA	NA	NA	HHIP like 2 [Source:HGNC Symbol;Acc:HGNC:25842]	protein_coding;processed_transcript	1.05512	1.32371	1.15421	1.45501	1.96744	2.36108	0.610877	-0.711047	0.0322364	1	down	no
ENSG00000011566	MAP4K3	ENST00000263881;ENST00000341681;ENST00000479708;ENST00000495648;ENST00000475457;ENST00000484274;ENST00000414968;ENST00000429397;ENST00000437968;ENST00000474502;ENST00000497566;ENST00000437545;ENST00000465701	GO:0000165(MAPK cascade);GO:0000166(nucleotide binding);GO:0000185(activation of MAPKKK activity);GO:0004672(protein kinase activity);GO:0004674(protein serine/threonine kinase activity);GO:0005515(protein binding);GO:0005524(ATP binding);GO:0006468(protein phosphorylation);GO:0007254(JNK cascade);GO:0008349(MAP kinase kinase kinase kinase activity);GO:0009411(response to UV);GO:0016301(kinase ac…	04010(MAPK signaling pathway);04010(MAPK signaling pathway)	NA	NA	mitogen-activated protein kinase kinase kinase kinase 3 [Source:HGNC Symbol;Acc:HGNC:6865]	protein_coding;retained_intron;nonsense_mediated_decay;processed_transcript	4.68074	5.81646	4.91965	3.53143	3.26731	4.56098	1.35715	0.440581	0.032247	1	up	no
ENSG00000286192	AC069288	ENST00000651235	GO:0008168(methyltransferase activity);GO:0032259(methylation)	NA	NA	NA	Novel protein	nonsense_mediated_decay	0.178167	1.88234	0.124189	0.201891	0.180067	0.304272	3.18362	1.67067	0.0323104	1	up	yes
ENSG00000075275	CELSR1	ENST00000473624;ENST00000674159;ENST00000262738;ENST00000674500;ENST00000454637;ENST00000674315;ENST00000468025;ENST00000674423;ENST00000674312;ENST00000674341;ENST00000674379;ENST00000674359;ENST00000497509	GO:0001736(establishment of planar polarity);GO:0001764(neuron migration);GO:0001843(neural tube closure);GO:0001942(hair follicle development);GO:0004888(transmembrane signaling receptor activity);GO:0004930(G protein-coupled receptor activity);GO:0005509(calcium ion binding);GO:0005654(nucleoplasm);GO:0005886(plasma membrane);GO:0007155(cell adhesion);GO:0007156(homophilic cell adhesion via pla…	NA	K04600	NA	cadherin EGF LAG seven-pass G-type receptor 1 [Source:HGNC Symbol;Acc:HGNC:1850]	protein_coding;retained_intron	2.31083	2.0809	2.11976	3.64619	2.46881	2.71773	0.7372	-0.439871	0.032426	1	down	no
ENSG00000114988	LMAN2L	ENST00000264963;ENST00000377079;ENST00000446780;ENST00000434865;ENST00000434524;ENST00000474494;ENST00000440610;ENST00000449221;ENST00000480869	GO:0000139(Golgi membrane);GO:0005515(protein binding);GO:0005537(mannose binding);GO:0005783(endoplasmic reticulum);GO:0005789(endoplasmic reticulum membrane);GO:0005793(endoplasmic reticulum-Golgi intermediate compartment);GO:0005794(Golgi apparatus);GO:0006457(protein folding);GO:0006888(endoplasmic reticulum to Golgi vesicle-mediated transport);GO:0007029(endoplasmic reticulum organization);G…	NA	K10083	NA	lectin, mannose binding 2 like [Source:HGNC Symbol;Acc:HGNC:19263]	protein_coding;nonsense_mediated_decay;retained_intron	17.094	9.2474	15.851	23.1715	17.5867	19.659	0.69835	-0.517978	0.0324404	1	down	no
ENSG00000171365	CLCN5	ENST00000376088;ENST00000376091;ENST00000643129;ENST00000646398;ENST00000376108;ENST00000642885;ENST00000482218;ENST00000307367;ENST00000642383	GO:0000139(Golgi membrane);GO:0000166(nucleotide binding);GO:0005247(voltage-gated chloride channel activity);GO:0005254(chloride channel activity);GO:0005515(protein binding);GO:0005524(ATP binding);GO:0005765(lysosomal membrane);GO:0005768(endosome);GO:0005769(early endosome);GO:0005794(Golgi apparatus);GO:0005829(cytosol);GO:0005886(plasma membrane);GO:0005887(integral component of plasma memb…	NA	NA	NA	chloride voltage-gated channel 5 [Source:HGNC Symbol;Acc:HGNC:2023]	protein_coding;nonsense_mediated_decay	2.23881	2.28337	2.39359	1.81522	1.92719	1.21136	1.39607	0.481366	0.0325714	1	up	no
ENSG00000184916	JAG2	ENST00000331782;ENST00000553051;ENST00000347004;ENST00000546616;ENST00000553244	GO:0001501(skeletal system development);GO:0001701(in utero embryonic development);GO:0003016(respiratory system process);GO:0005112(Notch binding);GO:0005509(calcium ion binding);GO:0005515(protein binding);GO:0005886(plasma membrane);GO:0005887(integral component of plasma membrane);GO:0007154(cell communication);GO:0007219(Notch signaling pathway);GO:0007275(multicellular organism development)…	01522(Endocrine resistance);04330(Notch signaling pathway);04658(Th1 and Th2 cell differentiation);05200(Pathways in cancer);05224(Breast cancer);05224(Breast cancer)	K21635	NA	jagged canonical Notch ligand 2 [Source:HGNC Symbol;Acc:HGNC:6189]	protein_coding;retained_intron	6.69836	4.00685	3.90542	7.13365	7.17799	6.37629	0.706239	-0.501771	0.0325977	1	down	no
ENSG00000109062	SLC9A3R1	ENST00000413388;ENST00000262613;ENST00000583369;ENST00000578958;ENST00000581356	GO:0001726(ruffle);GO:0002009(morphogenesis of an epithelium);GO:0003096(renal sodium ion transport);GO:0005102(signaling receptor binding);GO:0005515(protein binding);GO:0005737(cytoplasm);GO:0005886(plasma membrane);GO:0005902(microvillus);GO:0007009(plasma membrane organization);GO:0007097(nuclear migration);GO:0007191(adenylate cyclase-activating dopamine receptor signaling pathway);GO:000760…	04530(Tight junction);04928(Parathyroid hormone synthesis, secretion and action);05165(Human papillomavirus infection);05165(Human papillomavirus infection)	K13365	NA	SLC9A3 regulator 1 [Source:HGNC Symbol;Acc:HGNC:11075]	protein_coding;retained_intron;nonsense_mediated_decay	8.51531	26.1126	7.37585	8.47238	8.26337	7.461	1.73593	0.795707	0.0329411	1	up	no
ENSG00000168461	RAB31	ENST00000578734;ENST00000578921;ENST00000581109;ENST00000583137;ENST00000580795;ENST00000577796;ENST00000577371;ENST00000580361;ENST00000577284;ENST00000583921;ENST00000578737;ENST00000435762	GO:0000166(nucleotide binding);GO:0001891(phagocytic cup);GO:0003924(GTPase activity);GO:0005515(protein binding);GO:0005525(GTP binding);GO:0005768(endosome);GO:0005769(early endosome);GO:0005794(Golgi apparatus);GO:0005829(cytosol);GO:0005886(plasma membrane);GO:0006886(intracellular protein transport);GO:0012505(endomembrane system);GO:0016020(membrane);GO:0019003(GDP binding);GO:0030667(secre…	04144(Endocytosis);04144(Endocytosis)	K07891	NA	RAB31, member RAS oncogene family [Source:HGNC Symbol;Acc:HGNC:9771]	nonsense_mediated_decay;protein_coding;processed_transcript;retained_intron	7.42742	6.61821	6.61115	10.2924	6.99668	10.8937	0.732958	-0.448197	0.0329612	1	down	no
ENSG00000026508	CD44	ENST00000425428;ENST00000526000;ENST00000531118;ENST00000428726;ENST00000434472;ENST00000278385;ENST00000442151;ENST00000527326;ENST00000415148;ENST00000352818;ENST00000263398;ENST00000433892;ENST00000528922;ENST00000526025;ENST00000525688;ENST00000534296;ENST00000279452;ENST00000525241;ENST00000531110;ENST00000528455;ENST00000525469;ENST00000532339;ENST00000527889;ENST00000525211;ENST00000525348…	GO:0004888(transmembrane signaling receptor activity);GO:0004896(cytokine receptor activity);GO:0005515(protein binding);GO:0005518(collagen binding);GO:0005540(hyaluronic acid binding);GO:0005794(Golgi apparatus);GO:0005829(cytosol);GO:0005886(plasma membrane);GO:0005887(integral component of plasma membrane);GO:0005902(microvillus);GO:0005925(focal adhesion);GO:0006954(inflammatory response);GO…	04512(ECM-receptor interaction);04640(Hematopoietic cell lineage);05131(Shigellosis);05169(Epstein-Barr virus infection);05205(Proteoglycans in cancer);05206(MicroRNAs in cancer);05206(MicroRNAs in cancer)	NA	NA	CD44 molecule (Indian blood group) [Source:HGNC Symbol;Acc:HGNC:1681]	nonsense_mediated_decay;protein_coding;retained_intron;processed_transcript	45.823	53.2873	41.029	30.3668	41.8676	38.3696	1.26704	0.341457	0.0329976	1	up	no
ENSG00000198624	CCDC69	ENST00000355417;ENST00000519448;ENST00000518189;ENST00000519740;ENST00000522179;ENST00000524344;ENST00000521308;ENST00000522964	GO:0005634(nucleus);GO:0005737(cytoplasm);GO:0005819(spindle);GO:0005856(cytoskeleton);GO:0008017(microtubule binding);GO:0030496(midbody);GO:0051233(spindle midzone);GO:0051255(spindle midzone assembly);GO:0051255(spindle midzone assembly)	NA	NA	NA	coiled-coil domain containing 69 [Source:HGNC Symbol;Acc:HGNC:24487]	protein_coding;retained_intron;nonsense_mediated_decay;processed_transcript	1.15318	0.812987	1.29065	1.95463	1.6197	1.58145	0.631684	-0.662725	0.0331566	1	down	no
ENSG00000198561	CTNND1	ENST00000526772;ENST00000358694;ENST00000529919;ENST00000426142;ENST00000528232;ENST00000428599;ENST00000674015;ENST00000532463;ENST00000673826;ENST00000532245;ENST00000529986;ENST00000526938;ENST00000534579;ENST00000531007;ENST00000530748;ENST00000399050;ENST00000361332;ENST00000524630;ENST00000530094;ENST00000361796;ENST00000415361;ENST00000525902;ENST00000531014;ENST00000532649;ENST00000529526…	GO:0005102(signaling receptor binding);GO:0005515(protein binding);GO:0005634(nucleus);GO:0005737(cytoplasm);GO:0005829(cytosol);GO:0005886(plasma membrane);GO:0005911(cell-cell junction);GO:0005912(adherens junction);GO:0005915(zonula adherens);GO:0007043(cell-cell junction assembly);GO:0007155(cell adhesion);GO:0007420(brain development);GO:0016020(membrane);GO:0016055(Wnt signaling pathway);GO…	04015(Rap1 signaling pathway);04520(Adherens junction);04670(Leukocyte transendothelial migration);04670(Leukocyte transendothelial migration)	NA	NA	catenin delta 1 [Source:HGNC Symbol;Acc:HGNC:2515]	protein_coding;retained_intron;processed_transcript	30.4919	31.163	29.5061	18.0576	20.4625	31.2957	1.30574	0.384862	0.0331824	1	up	no
ENSG00000205795	CYS1	ENST00000381813;ENST00000477304	GO:0005515(protein binding);GO:0005737(cytoplasm);GO:0005829(cytosol);GO:0005856(cytoskeleton);GO:0005886(plasma membrane);GO:0005929(cilium);GO:0016020(membrane);GO:0042995(cell projection);GO:0060170(ciliary membrane);GO:0060170(ciliary membrane)	NA	NA	NA	cystin 1 [Source:HGNC Symbol;Acc:HGNC:18525]	protein_coding;processed_transcript	1.65825	2.08934	2.07676	3.18143	2.58119	3.21802	0.648545	-0.624721	0.0334477	1	down	no
ENSG00000185710	SMG1P4	ENST00000523028;ENST00000517529;ENST00000540706;ENST00000381448;ENST00000380598;ENST00000543702	NA	NA	NA	NA	SMG1 pseudogene 4 [Source:HGNC Symbol;Acc:HGNC:49861]	transcribed_unprocessed_pseudogene;processed_transcript	0.993842	0.91547	1.18065	0.793581	0.336063	0.667805	1.71908	0.78164	0.0334653	1	up	no
ENSG00000237276	ANO7L1	ENST00000475369;ENST00000442385;ENST00000602586	NA	NA	NA	NA	anoctamin 7 like 1 (pseudogene) [Source:HGNC Symbol;Acc:HGNC:32248]	processed_transcript;transcribed_unprocessed_pseudogene	0.108596	0.146726	0.335173	0.51177	0.433899	0.370755	0.448559	-1.15663	0.0335071	1	down	yes
ENSG00000064995	TAF11	ENST00000361288;ENST00000420584;ENST00000650109	GO:0003677(DNA binding);GO:0003713(transcription coactivator activity);GO:0005515(protein binding);GO:0005634(nucleus);GO:0005654(nucleoplasm);GO:0005669(transcription factor TFIID complex);GO:0005794(Golgi apparatus);GO:0006366(transcription by RNA polymerase II);GO:0006367(transcription initiation from RNA polymerase II promoter);GO:0008134(transcription factor binding);GO:0016251(RNA polymeras…	03022(Basal transcription factors);03022(Basal transcription factors)	K03135	NA	TATA-box binding protein associated factor 11 [Source:HGNC Symbol;Acc:HGNC:11544]	protein_coding	7.60628	7.02182	18.8254	17.5283	17.7146	18.6755	0.620447	-0.68862	0.0335184	1	down	no
ENSG00000134108	ARL8B	ENST00000419534;ENST00000256496;ENST00000444332;ENST00000476343;ENST00000429403;ENST00000455168;ENST00000468010	GO:0000166(nucleotide binding);GO:0003924(GTPase activity);GO:0005515(protein binding);GO:0005525(GTP binding);GO:0005737(cytoplasm);GO:0005764(lysosome);GO:0005765(lysosomal membrane);GO:0005768(endosome);GO:0005774(vacuolar membrane);GO:0005819(spindle);GO:0005856(cytoskeleton);GO:0007049(cell cycle);GO:0007059(chromosome segregation);GO:0008089(anterograde axonal transport);GO:0015031(protein …	NA	K07955	NA	ADP ribosylation factor like GTPase 8B [Source:HGNC Symbol;Acc:HGNC:25564]	protein_coding;retained_intron;nonsense_mediated_decay	7.90071	9.49118	7.80701	9.62307	18.7648	8.91679	0.67549	-0.565994	0.0335488	1	down	no
ENSG00000260269	AC105036	ENST00000566032;ENST00000565138;ENST00000568707;ENST00000567875	NA	NA	NA	NA	novel transcript	lncRNA	0.790135	0.998647	0.916565	0.581469	0.33803	0.399745	2.05068	1.0361	0.0337245	1	up	yes
ENSG00000109270	LAMTOR3	ENST00000499666;ENST00000515100;ENST00000226522	GO:0000165(MAPK cascade);GO:0000186(activation of MAPKK activity);GO:0005085(guanyl-nucleotide exchange factor activity);GO:0005515(protein binding);GO:0005765(lysosomal membrane);GO:0005768(endosome);GO:0005770(late endosome);GO:0005886(plasma membrane);GO:0005925(focal adhesion);GO:0007050(cell cycle arrest);GO:0010008(endosome membrane);GO:0016020(membrane);GO:0016241(regulation of macroautoph…	04010(MAPK signaling pathway);04150(mTOR signaling pathway);04150(mTOR signaling pathway)	K04370	NA	late endosomal/lysosomal adaptor, MAPK and MTOR activator 3 [Source:HGNC Symbol;Acc:HGNC:15606]	protein_coding;processed_transcript	2.75016	3.30653	2.72557	1.38817	1.24128	2.81551	1.61292	0.689671	0.0339091	1	up	no
ENSG00000136536	MARCHF7	ENST00000259050;ENST00000539065;ENST00000478396;ENST00000473749;ENST00000409175;ENST00000420397;ENST00000421037;ENST00000409591;ENST00000461582	GO:0002643(regulation of tolerance induction);GO:0005515(protein binding);GO:0005634(nucleus);GO:0005829(cytosol);GO:0005886(plasma membrane);GO:0006513(protein monoubiquitination);GO:0008270(zinc ion binding);GO:0008284(positive regulation of cell population proliferation);GO:0016567(protein ubiquitination);GO:0016740(transferase activity);GO:0019899(enzyme binding);GO:0031624(ubiquitin conjugat…	NA	K10662	EC:2.3.2.27	membrane associated ring-CH-type finger 7 [Source:HGNC Symbol;Acc:HGNC:17393]	protein_coding;processed_transcript	10.6798	8.49826	6.32988	4.25989	5.47309	8.10147	1.43026	0.516277	0.0339207	1	up	no
ENSG00000219529	AP000580	ENST00000404439	NA	NA	NA	NA	ribosomal protein S20 (RPS20) pseudogene	processed_pseudogene	1.25262	2.15512	0.673612	2.30221	2.9683	3.7333	0.453292	-1.14149	0.0339332	1	down	yes
ENSG00000090924	PLEKHG2	ENST00000596443;ENST00000598238;ENST00000205135;ENST00000594307;ENST00000409797;ENST00000425673;ENST00000478523;ENST00000451354;ENST00000474449;ENST00000458508;ENST00000594124;ENST00000595920;ENST00000600210;ENST00000438123;ENST00000594161;ENST00000596339	GO:0005085(guanyl-nucleotide exchange factor activity);GO:0005089(Rho guanyl-nucleotide exchange factor activity);GO:0005515(protein binding);GO:0005829(cytosol);GO:0007186(G protein-coupled receptor signaling pathway);GO:0030833(regulation of actin filament polymerization);GO:0043065(positive regulation of apoptotic process);GO:0051056(regulation of small GTPase mediated signal transduction);GO:…	NA	NA	NA	pleckstrin homology and RhoGEF domain containing G2 [Source:HGNC Symbol;Acc:HGNC:29515]	protein_coding;retained_intron	92.9141	109.81	110.995	49.3143	63.9362	111.801	1.39399	0.479223	0.034152	1	up	no
ENSG00000237289	CKMT1B	ENST00000441322;ENST00000411560;ENST00000453782;ENST00000417289;ENST00000437924;ENST00000428981;ENST00000453733;ENST00000300283;ENST00000449946;ENST00000495545;ENST00000475589;ENST00000627381;ENST00000437534;ENST00000498538;ENST00000481666	GO:0000166(nucleotide binding);GO:0003824(catalytic activity);GO:0004111(creatine kinase activity);GO:0005515(protein binding);GO:0005524(ATP binding);GO:0005739(mitochondrion);GO:0005743(mitochondrial inner membrane);GO:0006600(creatine metabolic process);GO:0016020(membrane);GO:0016301(kinase activity);GO:0016310(phosphorylation);GO:0016740(transferase activity);GO:0016772(transferase activity,…	00330(Arginine and proline metabolism);00330(Arginine and proline metabolism)	NA	NA	creatine kinase, mitochondrial 1B [Source:HGNC Symbol;Acc:HGNC:1995]	protein_coding;processed_transcript;nonsense_mediated_decay;retained_intron	0.217747	0.0555999	0.0226395	0.20439	0.290043	0.329662	0.359165	-1.47728	0.0342207	1	down	yes
ENSG00000125740	FOSB	ENST00000586113;ENST00000417353;ENST00000590335;ENST00000586615;ENST00000591858;ENST00000353609;ENST00000585836;ENST00000592811;ENST00000587358;ENST00000615753;ENST00000589593;ENST00000592436;ENST00000443841	GO:0000122(negative regulation of transcription by RNA polymerase II);GO:0000790(nuclear chromatin);GO:0000978(RNA polymerase II cis-regulatory region sequence-specific DNA binding);GO:0000981(DNA-binding transcription factor activity, RNA polymerase II-specific);GO:0001228(DNA-binding transcription activator activity, RNA polymerase II-specific);GO:0003677(DNA binding);GO:0003690(double-stranded…	04380(Osteoclast differentiation);04657(IL-17 signaling pathway);05030(Cocaine addiction);05031(Amphetamine addiction);05034(Alcoholism);05034(Alcoholism)	NA	NA	FosB proto-oncogene, AP-1 transcription factor subunit [Source:HGNC Symbol;Acc:HGNC:3797]	retained_intron;protein_coding	1.08105	1.80084	2.4003	2.29348	1.95325	4.81062	0.583195	-0.77795	0.0348776	1	down	no
ENSG00000177034	MTX3	ENST00000509852;ENST00000512528;ENST00000617335;ENST00000512560	GO:0001401(SAM complex);GO:0003674(molecular_function);GO:0005739(mitochondrion);GO:0005741(mitochondrial outer membrane);GO:0007007(inner mitochondrial membrane organization);GO:0015031(protein transport);GO:0016020(membrane);GO:0140275(MIB complex);GO:0140275(MIB complex)	NA	K17776	NA	metaxin 3 [Source:HGNC Symbol;Acc:HGNC:24812]	protein_coding	1.7866	2.31586	1.42773	0.768358	1.24061	1.5831	1.53956	0.622516	0.0351843	1	up	no
ENSG00000103044	HAS3	ENST00000306560;ENST00000566118;ENST00000569188;ENST00000219322;ENST00000568321	GO:0005515(protein binding);GO:0005634(nucleus);GO:0005737(cytoplasm);GO:0005886(plasma membrane);GO:0005887(integral component of plasma membrane);GO:0005975(carbohydrate metabolic process);GO:0016020(membrane);GO:0016021(integral component of membrane);GO:0016740(transferase activity);GO:0016757(transferase activity, transferring glycosyl groups);GO:0030213(hyaluronan biosynthetic process);GO:0…	NA	K00752	EC:2.4.1.212	hyaluronan synthase 3 [Source:HGNC Symbol;Acc:HGNC:4820]	protein_coding;processed_transcript	0.460647	0.833797	0.653736	2.43471	1.48909	0.342315	0.456665	-1.13079	0.0352497	1	down	yes
ENSG00000134871	COL4A2	ENST00000360467;ENST00000617564;ENST00000650225;ENST00000650540;ENST00000650322;ENST00000648222;ENST00000400163;ENST00000649101;ENST00000463084;ENST00000619688;ENST00000494852;ENST00000649396;ENST00000480771;ENST00000483683;ENST00000462309;ENST00000649951;ENST00000478681;ENST00000480609	GO:0001525(angiogenesis);GO:0005201(extracellular matrix structural constituent);GO:0005515(protein binding);GO:0005576(extracellular region);GO:0005581(collagen trimer);GO:0005587(collagen type IV trimer);GO:0005604(basement membrane);GO:0005615(extracellular space);GO:0005788(endoplasmic reticulum lumen);GO:0006351(transcription, DNA-templated);GO:0007568(aging);GO:0014823(response to activity)…	04151(PI3K-Akt signaling pathway);04510(Focal adhesion);04512(ECM-receptor interaction);04926(Relaxin signaling pathway);04933(AGE-RAGE signaling pathway in diabetic complications);04974(Protein digestion and absorption);05146(Amoebiasis);05165(Human papillomavirus infection);05200(Pathways in cancer);05222(Small cell lung cancer);05222(Small cell lung cancer)	NA	NA	collagen type IV alpha 2 chain [Source:HGNC Symbol;Acc:HGNC:2203]	protein_coding;retained_intron;processed_transcript	1.68059	1.63546	1.71107	2.3272	2.16558	2.08095	0.764728	-0.386981	0.0354521	1	down	no
ENSG00000130203	APOE	ENST00000252486;ENST00000425718;ENST00000485628;ENST00000434152;ENST00000446996	GO:0000302(response to reactive oxygen species);GO:0001523(retinoid metabolic process);GO:0001540(amyloid-beta binding);GO:0001937(negative regulation of endothelial cell proliferation);GO:0002021(response to dietary excess);GO:0005102(signaling receptor binding);GO:0005198(structural molecule activity);GO:0005319(lipid transporter activity);GO:0005515(protein binding);GO:0005543(phospholipid bin…	04979(Cholesterol metabolism);05010(Alzheimer disease);05010(Alzheimer disease)	NA	NA	apolipoprotein E [Source:HGNC Symbol;Acc:HGNC:613]	protein_coding;retained_intron	5.1466	3.86951	4.81567	7.24564	6.38761	6.34838	0.692225	-0.530686	0.0354982	1	down	no
ENSG00000183779	ZNF703	ENST00000331569	GO:0003676(nucleic acid binding);GO:0005515(protein binding);GO:0005634(nucleus);GO:0005737(cytoplasm);GO:0006355(regulation of transcription, DNA-templated);GO:0008284(positive regulation of cell population proliferation);GO:0010718(positive regulation of epithelial to mesenchymal transition);GO:0016363(nuclear matrix);GO:0017015(regulation of transforming growth factor beta receptor signaling p…	NA	NA	NA	zinc finger protein 703 [Source:HGNC Symbol;Acc:HGNC:25883]	protein_coding	9.54275	8.37888	9.14713	12.4498	10.7924	12.6083	0.755045	-0.405366	0.0355509	1	down	no
ENSG00000178685	PARP10	ENST00000525773;ENST00000526007;ENST00000524918;ENST00000313028;ENST00000528625;ENST00000528580;ENST00000532660;ENST00000528136;ENST00000530478;ENST00000525486;ENST00000527262;ENST00000534737;ENST00000313059;ENST00000528963;ENST00000532311;ENST00000533665;ENST00000529311;ENST00000525879;ENST00000526985;ENST00000531537;ENST00000531707;ENST00000528914;ENST00000529842	GO:0003676(nucleic acid binding);GO:0003714(transcription corepressor activity);GO:0003950(NAD+ ADP-ribosyltransferase activity);GO:0005515(protein binding);GO:0005634(nucleus);GO:0005730(nucleolus);GO:0005737(cytoplasm);GO:0005794(Golgi apparatus);GO:0005829(cytosol);GO:0006281(DNA repair);GO:0006471(protein ADP-ribosylation);GO:0006974(cellular response to DNA damage stimulus);GO:0010629(negati…	NA	K15261	EC:2.4.2.30	poly(ADP-ribose) polymerase family member 10 [Source:HGNC Symbol;Acc:HGNC:25895]	protein_coding;retained_intron;processed_transcript;nonsense_mediated_decay	1.08866	0.966048	1.0515	1.61662	1.31825	1.778	0.659091	-0.601451	0.0356036	1	down	no
ENSG00000137868	STRA6	ENST00000574439;ENST00000573214;ENST00000616000;ENST00000573724;ENST00000395105;ENST00000575272;ENST00000432245;ENST00000574278;ENST00000449139;ENST00000416286;ENST00000573391;ENST00000572975;ENST00000545137;ENST00000572785;ENST00000574570;ENST00000571341;ENST00000423167;ENST00000569936;ENST00000323940;ENST00000563965;ENST00000535552;ENST00000573456	GO:0001523(retinoid metabolic process);GO:0001568(blood vessel development);GO:0001822(kidney development);GO:0003184(pulmonary valve morphogenesis);GO:0003281(ventricular septum development);GO:0005886(plasma membrane);GO:0005887(integral component of plasma membrane);GO:0007507(heart development);GO:0007612(learning);GO:0007631(feeding behavior);GO:0016020(membrane);GO:0016021(integral componen…	NA	K23088	NA	signaling receptor and transporter of retinol STRA6 [Source:HGNC Symbol;Acc:HGNC:30650]	processed_transcript;retained_intron;protein_coding;nonsense_mediated_decay	0.49755	0.345394	0.498911	0.712863	0.690516	0.788903	0.612082	-0.708204	0.0356313	1	down	no
ENSG00000073803	MAP3K13	ENST00000424227;ENST00000265026;ENST00000448876;ENST00000455188;ENST00000477582;ENST00000420577;ENST00000428617;ENST00000433092;ENST00000443863;ENST00000439882;ENST00000447637;ENST00000438053;ENST00000454237;ENST00000438798;ENST00000446828	GO:0000166(nucleotide binding);GO:0000186(activation of MAPKK activity);GO:0004672(protein kinase activity);GO:0004674(protein serine/threonine kinase activity);GO:0004706(JUN kinase kinase kinase activity);GO:0004709(MAP kinase kinase kinase activity);GO:0005515(protein binding);GO:0005524(ATP binding);GO:0005737(cytoplasm);GO:0006468(protein phosphorylation);GO:0007254(JNK cascade);GO:0007256(a…	04010(MAPK signaling pathway);04010(MAPK signaling pathway)	NA	NA	mitogen-activated protein kinase kinase kinase 13 [Source:HGNC Symbol;Acc:HGNC:6852]	protein_coding;nonsense_mediated_decay;retained_intron	2.37714	2.86749	2.41844	1.9741	0.722106	2.13843	1.58504	0.664517	0.0357342	1	up	no
ENSG00000125962	ARMCX5	ENST00000372742;ENST00000246174;ENST00000479502;ENST00000477663;ENST00000473968;ENST00000604957	GO:0005515(protein binding);GO:0005515(protein binding)	NA	NA	NA	armadillo repeat containing X-linked 5 [Source:HGNC Symbol;Acc:HGNC:25772]	protein_coding	1.05936	0.75239	0.739374	0.577928	4.09361	1.04886	0.445969	-1.16499	0.0361106	1	down	yes
ENSG00000011028	MRC2	ENST00000584265;ENST00000303375;ENST00000583597;ENST00000584682;ENST00000579432;ENST00000580916;ENST00000446119	GO:0001649(osteoblast differentiation);GO:0005515(protein binding);GO:0005518(collagen binding);GO:0005925(focal adhesion);GO:0006897(endocytosis);GO:0016020(membrane);GO:0016021(integral component of membrane);GO:0030246(carbohydrate binding);GO:0030574(collagen catabolic process);GO:0038023(signaling receptor activity);GO:0038023(signaling receptor activity)	04145(Phagosome);05152(Tuberculosis);05152(Tuberculosis)	K06560	NA	mannose receptor C type 2 [Source:HGNC Symbol;Acc:HGNC:16875]	retained_intron;protein_coding;nonsense_mediated_decay;processed_transcript	22.7234	18.7545	20.8432	27.1711	24.2697	26.9132	0.795379	-0.330286	0.0362261	1	down	no
ENSG00000256671	LIMS4	ENST00000413601;ENST00000633364;ENST00000480598;ENST00000632897;ENST00000632758	GO:0005515(protein binding);GO:0005886(plasma membrane);GO:0005925(focal adhesion);GO:0016020(membrane);GO:0030054(cell junction);GO:0046872(metal ion binding);GO:0046872(metal ion binding)	NA	NA	NA	LIM zinc finger domain containing 4 [Source:HGNC Symbol;Acc:HGNC:39941]	protein_coding;processed_transcript;retained_intron;nonsense_mediated_decay	0.0998769	0.216613	0.145752	0.0570226	0.858884	0.478072	0.331599	-1.59249	0.03668	1	down	yes
ENSG00000055070	SZRD1	ENST00000492354;ENST00000401089;ENST00000401088;ENST00000471507;ENST00000486763;ENST00000476423;ENST00000472351;ENST00000472461;ENST00000475078;ENST00000475554	NA	NA	NA	NA	SUZ RNA binding domain containing 1 [Source:HGNC Symbol;Acc:HGNC:30232]	protein_coding;processed_transcript;nonsense_mediated_decay	33.6352	22.7065	57.1932	53.1036	57.7217	54.1696	0.688112	-0.539285	0.0367531	1	down	no
ENSG00000241360	PDXP	ENST00000215904;ENST00000403251	GO:0000287(magnesium ion binding);GO:0004647(phosphoserine phosphatase activity);GO:0004721(phosphoprotein phosphatase activity);GO:0005515(protein binding);GO:0005737(cytoplasm);GO:0005829(cytosol);GO:0005856(cytoskeleton);GO:0005886(plasma membrane);GO:0005911(cell-cell junction);GO:0006114(glycerol biosynthetic process);GO:0006470(protein dephosphorylation);GO:0006650(glycerophospholipid metab…	00750(Vitamin B6 metabolism);00750(Vitamin B6 metabolism)	K07758	EC:3.1.3.74	pyridoxal phosphatase [Source:HGNC Symbol;Acc:HGNC:30259]	protein_coding	1.92862	9.36527	1.53718	9.80985	8.79006	8.14709	0.47972	-1.05974	0.0369218	1	down	yes
ENSG00000164284	GRPEL2	ENST00000507562;ENST00000329271;ENST00000416916;ENST00000513661	GO:0000774(adenyl-nucleotide exchange factor activity);GO:0001405(PAM complex, Tim23 associated import motor);GO:0005739(mitochondrion);GO:0005759(mitochondrial matrix);GO:0006457(protein folding);GO:0030150(protein import into mitochondrial matrix);GO:0042803(protein homodimerization activity);GO:0050790(regulation of catalytic activity);GO:0051082(unfolded protein binding);GO:0051087(chaperone …	NA	K03687	NA	GrpE like 2, mitochondrial [Source:HGNC Symbol;Acc:HGNC:21060]	processed_transcript;protein_coding	1.47512	4.30597	3.18081	1.06596	2.68132	1.17251	1.8216	0.865209	0.037105	1	up	no
ENSG00000176973	FAM89B	ENST00000530349;ENST00000316409;ENST00000449319	GO:0001222(transcription corepressor binding);GO:0005737(cytoplasm);GO:0030010(establishment of cell polarity);GO:0030027(lamellipodium);GO:0030335(positive regulation of cell migration);GO:0030512(negative regulation of transforming growth factor beta receptor signaling pathway);GO:0042995(cell projection);GO:0060392(negative regulation of SMAD protein signal transduction);GO:0060392(negative re…	NA	NA	NA	family with sequence similarity 89 member B [Source:HGNC Symbol;Acc:HGNC:16708]	protein_coding	18.7434	21.3546	20.0926	18.3057	13.5862	11.6907	1.38107	0.465781	0.0375857	1	up	no
ENSG00000117569	PTBP2	ENST00000609116;ENST00000462433;ENST00000459735;ENST00000675401;ENST00000492905;ENST00000674951;ENST00000675735;ENST00000370197;ENST00000426398;ENST00000460706;ENST00000676292;ENST00000476783;ENST00000675365;ENST00000482253;ENST00000675080;ENST00000676096;ENST00000370198;ENST00000476419;ENST00000674579	GO:0003676(nucleic acid binding);GO:0003723(RNA binding);GO:0003729(mRNA binding);GO:0005634(nucleus);GO:0005681(spliceosomal complex);GO:0006376(mRNA splice site selection);GO:0006397(mRNA processing);GO:0006417(regulation of translation);GO:0008380(RNA splicing);GO:0021510(spinal cord development);GO:0021549(cerebellum development);GO:0030426(growth cone);GO:0033119(negative regulation of RNA s…	NA	K14948	NA	polypyrimidine tract binding protein 2 [Source:HGNC Symbol;Acc:HGNC:17662]	protein_coding;retained_intron;processed_transcript;nonsense_mediated_decay	0.31927	0.353814	0.18371	0.154294	0.16989	0.181081	1.69573	0.76191	0.0380956	1	up	no
ENSG00000265962	GACAT2	ENST00000579368	NA	NA	NA	NA	gastric cancer associated transcript 2 [Source:HGNC Symbol;Acc:HGNC:50516]	lncRNA	0.592929	0.494192	0.460409	1.43255	1.24431	0.612117	0.47052	-1.08767	0.0382576	1	down	yes
ENSG00000172346	CSDC2	ENST00000306149;ENST00000460790	GO:0003676(nucleic acid binding);GO:0003723(RNA binding);GO:0003730(mRNA 3'-UTR binding);GO:0005515(protein binding);GO:0005634(nucleus);GO:0005737(cytoplasm);GO:0006397(mRNA processing);GO:0008134(transcription factor binding);GO:0043488(regulation of mRNA stability);GO:0043488(regulation of mRNA stability)	NA	NA	NA	cold shock domain containing C2 [Source:HGNC Symbol;Acc:HGNC:30359]	protein_coding	2.61199	2.26579	2.48948	3.59466	3.94066	3.3392	0.677479	-0.561752	0.0382793	1	down	no
ENSG00000264772	AC016876	ENST00000581621	NA	NA	NA	NA	novel transcript	lncRNA	7.07591	8.27089	7.89897	5.67936	4.08363	7.16745	1.37302	0.457349	0.0383902	1	up	no
ENSG00000166446	CDYL2	ENST00000570137;ENST00000566173;ENST00000562812;ENST00000563890;ENST00000567924;ENST00000562753;ENST00000561616	GO:0003714(transcription corepressor activity);GO:0003824(catalytic activity);GO:0005515(protein binding);GO:0005634(nucleus);GO:0035064(methylated histone binding);GO:1903507(negative regulation of nucleic acid-templated transcription);GO:1903507(negative regulation of nucleic acid-templated transcription)	NA	K00653	EC:2.3.1.48	chromodomain Y like 2 [Source:HGNC Symbol;Acc:HGNC:23030]	protein_coding;processed_transcript	0.474751	0.605814	0.506823	0.733732	0.991357	0.75265	0.64066	-0.64237	0.0384408	1	down	no
ENSG00000256028	AC026362	ENST00000540866	NA	NA	NA	NA	novel transcript	retained_intron	0.202568	0.523811	0.380045	0.857205	0.668661	0.508218	0.543942	-0.878475	0.038597	1	down	no
ENSG00000177576	C18orf32	ENST00000613385;ENST00000318240;ENST00000582392	GO:0005515(protein binding);GO:0005783(endoplasmic reticulum);GO:0005811(lipid droplet);GO:0043123(positive regulation of I-kappaB kinase/NF-kappaB signaling);GO:0043123(positive regulation of I-kappaB kinase/NF-kappaB signaling)	NA	NA	NA	chromosome 18 open reading frame 32 [Source:HGNC Symbol;Acc:HGNC:31690]	protein_coding	1.15296	1.08583	1.24476	2.99349	1.29417	1.45657	0.606443	-0.721556	0.038818	1	down	no
ENSG00000162066	AMDHD2	ENST00000648227;ENST00000413459;ENST00000302956;ENST00000568263;ENST00000567475;ENST00000561487;ENST00000563453;ENST00000563444;ENST00000569879;ENST00000565570;ENST00000569219;ENST00000565963;ENST00000566947;ENST00000563145;ENST00000570028;ENST00000293971;ENST00000563633;ENST00000563556;ENST00000566706	GO:0005515(protein binding);GO:0005634(nucleus);GO:0005829(cytosol);GO:0005975(carbohydrate metabolic process);GO:0006044(N-acetylglucosamine metabolic process);GO:0006046(N-acetylglucosamine catabolic process);GO:0006048(UDP-N-acetylglucosamine biosynthetic process);GO:0008448(N-acetylglucosamine-6-phosphate deacetylase activity);GO:0016787(hydrolase activity);GO:0016810(hydrolase activity, acti…	00520(Amino sugar and nucleotide sugar metabolism);00520(Amino sugar and nucleotide sugar metabolism)	K01443	EC:3.5.1.25	amidohydrolase domain containing 2 [Source:HGNC Symbol;Acc:HGNC:24262]	protein_coding;retained_intron;processed_transcript;nonsense_mediated_decay	2.1557	2.43374	1.86679	2.52551	3.55276	3.37328	0.683087	-0.549858	0.0388971	1	down	no
ENSG00000181827	RFX7	ENST00000674082;ENST00000673874;ENST00000673997;ENST00000559847;ENST00000560792;ENST00000559447;ENST00000673948	GO:0000790(nuclear chromatin);GO:0000978(RNA polymerase II cis-regulatory region sequence-specific DNA binding);GO:0000981(DNA-binding transcription factor activity, RNA polymerase II-specific);GO:0003677(DNA binding);GO:0003700(DNA-binding transcription factor activity);GO:0005634(nucleus);GO:0006355(regulation of transcription, DNA-templated);GO:0006357(regulation of transcription by RNA polyme…	NA	NA	NA	regulatory factor X7 [Source:HGNC Symbol;Acc:HGNC:25777]	protein_coding;nonsense_mediated_decay	2.65478	3.57364	2.72742	1.91998	2.48341	0.427006	1.85406	0.890687	0.0389188	1	up	no
ENSG00000127603	MACF1	ENST00000672812;ENST00000372915;ENST00000289893;ENST00000446276;ENST00000524432;ENST00000476350;ENST00000530275;ENST00000473843;ENST00000564288;ENST00000497807;ENST00000361689;ENST00000442046;ENST00000372925;ENST00000497964;ENST00000673980;ENST00000485063;ENST00000472385;ENST00000462496;ENST00000480624;ENST00000496804;ENST00000673706;ENST00000673926;ENST00000360115;ENST00000671089;ENST00000422234…	GO:0003723(RNA binding);GO:0003779(actin binding);GO:0005198(structural molecule activity);GO:0005509(calcium ion binding);GO:0005515(protein binding);GO:0005737(cytoplasm);GO:0005794(Golgi apparatus);GO:0005856(cytoskeleton);GO:0005874(microtubule);GO:0005882(intermediate filament);GO:0005886(plasma membrane);GO:0007010(cytoskeleton organization);GO:0008017(microtubule binding);GO:0008092(cytosk…	NA	K19827	NA	microtubule actin crosslinking factor 1 [Source:HGNC Symbol;Acc:HGNC:13664]	protein_coding;retained_intron;processed_transcript;nonsense_mediated_decay	11.8519	14.448	11.378	8.53679	10.3628	11.3113	1.24717	0.318655	0.0392276	1	up	no
ENSG00000166529	ZSCAN21	ENST00000292450;ENST00000456748;ENST00000438937;ENST00000477297;ENST00000543588	GO:0000978(RNA polymerase II cis-regulatory region sequence-specific DNA binding);GO:0001228(DNA-binding transcription activator activity, RNA polymerase II-specific);GO:0003676(nucleic acid binding);GO:0003677(DNA binding);GO:0003700(DNA-binding transcription factor activity);GO:0005515(protein binding);GO:0005634(nucleus);GO:0006355(regulation of transcription, DNA-templated);GO:0045893(positiv…	NA	K09230	NA	zinc finger and SCAN domain containing 21 [Source:HGNC Symbol;Acc:HGNC:13104]	protein_coding;processed_transcript	3.66143	4.38995	2.89364	2.44078	2.07661	2.59584	1.53868	0.621697	0.0392567	1	up	no
ENSG00000103253	HAGHL	ENST00000389703;ENST00000389701;ENST00000569604;ENST00000567696;ENST00000561561;ENST00000568141;ENST00000562187;ENST00000341413;ENST00000569143;ENST00000549114;ENST00000563156;ENST00000564537;ENST00000561546;ENST00000563792;ENST00000564545;ENST00000647875;ENST00000561750;ENST00000569385;ENST00000562141;ENST00000567414	GO:0004416(hydroxyacylglutathione hydrolase activity);GO:0016787(hydrolase activity);GO:0019243(methylglyoxal catabolic process to D-lactate via S-lactoyl-glutathione);GO:0046872(metal ion binding);GO:0046872(metal ion binding)	NA	NA	NA	hydroxyacylglutathione hydrolase like [Source:HGNC Symbol;Acc:HGNC:14177]	protein_coding;retained_intron;processed_transcript;nonsense_mediated_decay	1.21626	1.8907	1.83515	2.83803	2.27346	2.2944	0.667322	-0.583546	0.0394267	1	down	no
ENSG00000159111	MRPL10	ENST00000290208;ENST00000351111;ENST00000421763;ENST00000423147;ENST00000414011;ENST00000466016;ENST00000480901	GO:0003723(RNA binding);GO:0003735(structural constituent of ribosome);GO:0005515(protein binding);GO:0005654(nucleoplasm);GO:0005739(mitochondrion);GO:0005743(mitochondrial inner membrane);GO:0005762(mitochondrial large ribosomal subunit);GO:0005840(ribosome);GO:0006412(translation);GO:0015934(large ribosomal subunit);GO:0042254(ribosome biogenesis);GO:0070125(mitochondrial translational elongat…	03010(Ribosome);03010(Ribosome)	K02864	NA	mitochondrial ribosomal protein L10 [Source:HGNC Symbol;Acc:HGNC:14055]	protein_coding;nonsense_mediated_decay;retained_intron	23.5437	21.396	21.4277	11.306	23.5471	11.2128	1.44071	0.52678	0.0395477	1	up	no
ENSG00000087266	SH3BP2	ENST00000356331;ENST00000510204;ENST00000515802;ENST00000508385;ENST00000503393;ENST00000510074;ENST00000512014;ENST00000510193;ENST00000504294;ENST00000508338;ENST00000511747;ENST00000452765;ENST00000515737;ENST00000513020;ENST00000513069;ENST00000506932;ENST00000511185;ENST00000504450;ENST00000511237;ENST00000515183;ENST00000513095;ENST00000512131;ENST00000435136;ENST00000505941;ENST00000503219…	GO:0001784(phosphotyrosine residue binding);GO:0005070(SH3/SH2 adaptor activity);GO:0005515(protein binding);GO:0007165(signal transduction);GO:0017124(SH3 domain binding);GO:0017124(SH3 domain binding)	04650(Natural killer cell mediated cytotoxicity);04650(Natural killer cell mediated cytotoxicity)	K07984	NA	SH3 domain binding protein 2 [Source:HGNC Symbol;Acc:HGNC:10825]	protein_coding;retained_intron;processed_transcript;nonsense_mediated_decay	2.72177	3.08426	2.98176	3.14204	1.22374	1.07384	1.61552	0.691996	0.0396436	1	up	no
ENSG00000244041	LINC01011	ENST00000605901;ENST00000445000;ENST00000454015;ENST00000450238	NA	NA	NA	NA	long intergenic non-protein coding RNA 1011 [Source:HGNC Symbol;Acc:HGNC:33812]	lncRNA	0.11984	0.0650877	0.17939	0.33595	0.166825	0.339628	0.432474	-1.20931	0.0399403	1	down	yes
ENSG00000048405	ZNF800	ENST00000619291;ENST00000265827;ENST00000436992;ENST00000485577;ENST00000393312;ENST00000434602;ENST00000393313;ENST00000439506	GO:0003676(nucleic acid binding);GO:0003677(DNA binding);GO:0005634(nucleus);GO:0046872(metal ion binding);GO:0046872(metal ion binding)	NA	NA	NA	zinc finger protein 800 [Source:HGNC Symbol;Acc:HGNC:27267]	protein_coding;processed_transcript	1.94124	2.45413	1.69532	0.964628	1.37721	1.6823	1.51354	0.597924	0.0399652	1	up	no
ENSG00000125449	ARMC7	ENST00000581078;ENST00000245543;ENST00000582136;ENST00000579096;ENST00000584947	GO:0005515(protein binding);GO:0005515(protein binding)	NA	NA	NA	armadillo repeat containing 7 [Source:HGNC Symbol;Acc:HGNC:26168]	protein_coding;processed_transcript	7.31255	3.48429	3.97663	8.60587	7.01416	6.76835	0.659872	-0.599741	0.0400735	1	down	no
ENSG00000186212	SOWAHB	ENST00000334306	GO:0005515(protein binding)	NA	NA	NA	sosondowah ankyrin repeat domain family member B [Source:HGNC Symbol;Acc:HGNC:32958]	protein_coding	0.556337	0.364642	0.393667	0.840345	0.652607	0.784428	0.577262	-0.792701	0.0407036	1	down	no
ENSG00000258653	AC005520	ENST00000556551	GO:0006693(prostaglandin metabolic process);GO:0036132(13-prostaglandin reductase activity);GO:0047522(15-oxoprostaglandin 13-oxidase activity);GO:0055114(oxidation-reduction process)	NA	NA	NA	novel protein	nonsense_mediated_decay	0.274519	1.3662	0.751085	0.171895	0.22193	0.618438	2.36283	1.24051	0.040896	1	up	yes
ENSG00000204175	GPRIN2	ENST00000374317;ENST00000374314	GO:0005515(protein binding);GO:0005515(protein binding)	NA	NA	NA	G protein regulated inducer of neurite outgrowth 2 [Source:HGNC Symbol;Acc:HGNC:23730]	protein_coding	0.773698	0.728094	0.503424	1.77574	0.756622	1.29601	0.523778	-0.932973	0.0414544	1	down	no
ENSG00000243279	PRAF2	ENST00000553851;ENST00000376386;ENST00000618882	GO:0005515(protein binding);GO:0005768(endosome);GO:0010008(endosome membrane);GO:0015031(protein transport);GO:0015813(L-glutamate transmembrane transport);GO:0016020(membrane);GO:0016021(integral component of membrane);GO:0016021(integral component of membrane)	NA	K20392	NA	PRA1 domain family member 2 [Source:HGNC Symbol;Acc:HGNC:28911]	protein_coding;processed_transcript	10.9937	11.514	12.6716	25.7646	14.1769	12.0018	0.677263	-0.562212	0.041495	1	down	no
ENSG00000129226	CD68	ENST00000250092;ENST00000380498;ENST00000584180;ENST00000584502	GO:0002437(inflammatory response to antigenic stimulus);GO:0002605(negative regulation of dendritic cell antigen processing and presentation);GO:0005515(protein binding);GO:0005764(lysosome);GO:0005765(lysosomal membrane);GO:0005768(endosome);GO:0005886(plasma membrane);GO:0007568(aging);GO:0010008(endosome membrane);GO:0016020(membrane);GO:0016021(integral component of membrane);GO:0031669(cellu…	04142(Lysosome);04142(Lysosome)	NA	NA	CD68 molecule [Source:HGNC Symbol;Acc:HGNC:1693]	protein_coding	9.38512	11.8824	13.2173	15.6838	17.2355	13.6926	0.739828	-0.434737	0.0415513	1	down	no
ENSG00000259305	ZHX1-C8orf76	ENST00000357082;ENST00000622816	GO:0005515(protein binding);GO:0005515(protein binding)	NA	NA	NA	ZHX1-C8orf76 readthrough [Source:HGNC Symbol;Acc:HGNC:42975]	protein_coding	1.39878	1.6142	2.40526	1.07306	0.899049	1.043	1.79703	0.845612	0.0419918	1	up	no
ENSG00000228474	OST4	ENST00000456793;ENST00000429985;ENST00000447619	GO:0005515(protein binding);GO:0005783(endoplasmic reticulum);GO:0005789(endoplasmic reticulum membrane);GO:0006486(protein glycosylation);GO:0008250(oligosaccharyltransferase complex);GO:0016020(membrane);GO:0016021(integral component of membrane);GO:0018279(protein N-linked glycosylation via asparagine);GO:0018279(protein N-linked glycosylation via asparagine)	NA	NA	NA	oligosaccharyltransferase complex subunit 4, non-catalytic [Source:HGNC Symbol;Acc:HGNC:32483]	protein_coding	68.8541	62.9958	96.2631	102.759	100.116	100.897	0.750938	-0.413235	0.0420432	1	down	no
ENSG00000243679	AC018638	ENST00000450885	NA	NA	NA	NA	novel pseudogene	processed_pseudogene	1.60766	1.14099	2.17847	0.52705	1.28949	0.539662	2.09113	1.06428	0.0422269	1	up	yes
ENSG00000182150	ERCC6L2	ENST00000653738;ENST00000665077;ENST00000668220;ENST00000479391;ENST00000288985;ENST00000456993;ENST00000402838;ENST00000661047;ENST00000466840;ENST00000426805;ENST00000653324;ENST00000659728;ENST00000670016	GO:0000166(nucleotide binding);GO:0003677(DNA binding);GO:0004386(helicase activity);GO:0005515(protein binding);GO:0005524(ATP binding);GO:0005634(nucleus);GO:0005654(nucleoplasm);GO:0005737(cytoplasm);GO:0005739(mitochondrion);GO:0005813(centrosome);GO:0005815(microtubule organizing center);GO:0005856(cytoskeleton);GO:0006281(DNA repair);GO:0006974(cellular response to DNA damage stimulus);GO:0…	NA	K20098	EC:3.6.4.-	ERCC excision repair 6 like 2 [Source:HGNC Symbol;Acc:HGNC:26922]	protein_coding;nonsense_mediated_decay;processed_transcript	0.722158	1.01606	1.01897	0.439757	0.789331	0.656208	1.46246	0.548401	0.0425125	1	up	no
ENSG00000133028	SCO1	ENST00000577427;ENST00000577335;ENST00000255390;ENST00000579396;ENST00000582053	GO:0005507(copper ion binding);GO:0005515(protein binding);GO:0005739(mitochondrion);GO:0005743(mitochondrial inner membrane);GO:0006825(copper ion transport);GO:0006878(cellular copper ion homeostasis);GO:0008535(respiratory chain complex IV assembly);GO:0016020(membrane);GO:0016021(integral component of membrane);GO:0030016(myofibril);GO:0031305(integral component of mitochondrial inner membran…	NA	K07152	NA	synthesis of cytochrome C oxidase 1 [Source:HGNC Symbol;Acc:HGNC:10603]	protein_coding;nonsense_mediated_decay;retained_intron;processed_transcript	4.42719	4.80389	4.87505	4.67971	2.75798	2.83297	1.37344	0.457795	0.04263	1	up	no
ENSG00000234857	HNRNPUL2-BSCL2	ENST00000403734	NA	NA	NA	NA	HNRNPUL2-BSCL2 readthrough (NMD candidate) [Source:HGNC Symbol;Acc:HGNC:49189]	nonsense_mediated_decay	0.678676	0.73724	0.538957	0.0001	0.283255	0.28307	3.45125	1.78712	0.0426982	1	up	yes
ENSG00000164056	SPRY1	ENST00000339241;ENST00000622283;ENST00000394339;ENST00000515726;ENST00000651917;ENST00000505319;ENST00000508849;ENST00000610581;ENST00000507703	GO:0000132(establishment of mitotic spindle orientation);GO:0001656(metanephros development);GO:0001657(ureteric bud development);GO:0001759(organ induction);GO:0005515(protein binding);GO:0005654(nucleoplasm);GO:0005737(cytoplasm);GO:0005794(Golgi apparatus);GO:0005829(cytosol);GO:0005886(plasma membrane);GO:0007275(multicellular organism development);GO:0008285(negative regulation of cell popul…	NA	K04704	NA	sprouty RTK signaling antagonist 1 [Source:HGNC Symbol;Acc:HGNC:11269]	protein_coding;processed_transcript	4.58306	7.41779	3.5542	3.08681	4.22819	3.22627	1.47563	0.561334	0.0428236	1	up	no
ENSG00000168280	KIF5C	ENST00000435030;ENST00000464066;ENST00000482151;ENST00000460377;ENST00000450621	GO:0000166(nucleotide binding);GO:0003777(microtubule motor activity);GO:0005515(protein binding);GO:0005524(ATP binding);GO:0005737(cytoplasm);GO:0005856(cytoskeleton);GO:0005871(kinesin complex);GO:0005874(microtubule);GO:0006996(organelle organization);GO:0007018(microtubule-based movement);GO:0007411(axon guidance);GO:0008017(microtubule binding);GO:0008045(motor neuron axon guidance);GO:0008…	04144(Endocytosis);04728(Dopaminergic synapse);04728(Dopaminergic synapse)	K10396	NA	kinesin family member 5C [Source:HGNC Symbol;Acc:HGNC:6325]	protein_coding;processed_transcript;retained_intron	0.0596081	0.148128	0.097091	0.155979	0.161729	0.291125	0.500675	-0.998053	0.0428342	1	down	no
ENSG00000176826	FKBP9P1	ENST00000455909;ENST00000441699	NA	NA	NA	NA	FKBP prolyl isomerase 9 pseudogene 1 [Source:HGNC Symbol;Acc:HGNC:23568]	processed_transcript;transcribed_unprocessed_pseudogene	0.224587	0.152725	0.21855	0.602137	0.208671	0.413091	0.486856	-1.03843	0.0432937	1	down	yes
ENSG00000172795	DCP2	ENST00000389063;ENST00000504961;ENST00000508359;ENST00000674880;ENST00000502635;ENST00000513585;ENST00000512751;ENST00000510046;ENST00000515408	GO:0000184(nuclear-transcribed mRNA catabolic process, nonsense-mediated decay);GO:0000290(deadenylation-dependent decapping of nuclear-transcribed mRNA);GO:0000932(P-body);GO:0003723(RNA binding);GO:0004534(5'-3' exoribonuclease activity);GO:0005515(protein binding);GO:0005634(nucleus);GO:0005654(nucleoplasm);GO:0005737(cytoplasm);GO:0005829(cytosol);GO:0006402(mRNA catabolic process);GO:0016442…	03018(RNA degradation);03018(RNA degradation)	K12613	EC:3.6.1.62	decapping mRNA 2 [Source:HGNC Symbol;Acc:HGNC:24452]	protein_coding;processed_transcript;retained_intron;nonsense_mediated_decay	0.989265	1.14592	0.96354	1.40176	1.08725	2.0615	0.680962	-0.554354	0.0432962	1	down	no
ENSG00000198843	SELENOT	ENST00000471696;ENST00000477889;ENST00000485923;ENST00000615547;ENST00000466234;ENST00000492132;ENST00000480740	GO:0001514(selenocysteine incorporation);GO:0004791(thioredoxin-disulfide reductase activity);GO:0005783(endoplasmic reticulum);GO:0005789(endoplasmic reticulum membrane);GO:0007204(positive regulation of cytosolic calcium ion concentration);GO:0008430(selenium binding);GO:0009749(response to glucose);GO:0016020(membrane);GO:0016021(integral component of membrane);GO:0016491(oxidoreductase activi…	NA	K22366	NA	selenoprotein T [Source:HGNC Symbol;Acc:HGNC:18136]	protein_coding;retained_intron;nonsense_mediated_decay	18.457	18.7619	15.5632	11.7295	14.9873	14.6702	1.27533	0.350868	0.0433437	1	up	no
ENSG00000048649	RSF1	ENST00000530604;ENST00000480887;ENST00000308488;ENST00000531768;ENST00000467567;ENST00000528095;ENST00000531026;ENST00000529470;ENST00000534794;ENST00000532556;ENST00000440064;ENST00000526324	GO:0000123(histone acetyltransferase complex);GO:0000790(nuclear chromatin);GO:0004402(histone acetyltransferase activity);GO:0005515(protein binding);GO:0005634(nucleus);GO:0005654(nucleoplasm);GO:0006325(chromatin organization);GO:0006334(nucleosome assembly);GO:0006338(chromatin remodeling);GO:0006352(DNA-templated transcription, initiation);GO:0006355(regulation of transcription, DNA-template…	NA	K11657	NA	remodeling and spacing factor 1 [Source:HGNC Symbol;Acc:HGNC:18118]	processed_transcript;protein_coding;retained_intron	1.69859	2.36936	1.55039	0.774696	1.63361	1.45412	1.45462	0.540638	0.0437355	1	up	no
ENSG00000104332	SFRP1	ENST00000220772;ENST00000379845	GO:0001649(osteoblast differentiation);GO:0001657(ureteric bud development);GO:0001756(somitogenesis);GO:0001843(neural tube closure);GO:0001954(positive regulation of cell-matrix adhesion);GO:0002244(hematopoietic progenitor cell differentiation);GO:0004197(cysteine-type endopeptidase activity);GO:0005109(frizzled binding);GO:0005515(protein binding);GO:0005576(extracellular region);GO:0005615(e…	04310(Wnt signaling pathway);04310(Wnt signaling pathway)	NA	NA	secreted frizzled related protein 1 [Source:HGNC Symbol;Acc:HGNC:10776]	protein_coding	12.7057	12.9324	12.3106	9.94116	10.518	9.60224	1.26237	0.336135	0.0437601	1	up	no
ENSG00000069509	FUNDC1	ENST00000483115;ENST00000378045	GO:0000422(autophagy of mitochondrion);GO:0001666(response to hypoxia);GO:0005515(protein binding);GO:0005739(mitochondrion);GO:0005741(mitochondrial outer membrane);GO:0006914(autophagy);GO:0010243(response to organonitrogen compound);GO:0016020(membrane);GO:0016021(integral component of membrane);GO:0016236(macroautophagy);GO:0031307(integral component of mitochondrial outer membrane);GO:003130…	04137(Mitophagy - animal);04137(Mitophagy - animal)	K17986	NA	FUN14 domain containing 1 [Source:HGNC Symbol;Acc:HGNC:28746]	processed_transcript;protein_coding	16.1533	8.24547	8.78432	14.6101	16.8787	17.7245	0.674271	-0.568599	0.0440498	1	down	no
ENSG00000143126	CELSR2	ENST00000271332;ENST00000498157;ENST00000459940;ENST00000489018	GO:0001764(neuron migration);GO:0003341(cilium movement);GO:0004888(transmembrane signaling receptor activity);GO:0004930(G protein-coupled receptor activity);GO:0005509(calcium ion binding);GO:0005737(cytoplasm);GO:0005886(plasma membrane);GO:0006355(regulation of transcription, DNA-templated);GO:0007155(cell adhesion);GO:0007156(homophilic cell adhesion via plasma membrane adhesion molecules);G…	NA	K04601	NA	cadherin EGF LAG seven-pass G-type receptor 2 [Source:HGNC Symbol;Acc:HGNC:3231]	protein_coding;processed_transcript	1.30477	1.21597	1.24428	1.69655	1.61081	1.7657	0.742161	-0.430195	0.0441222	1	down	no
ENSG00000134569	LRP4	ENST00000378623;ENST00000529604;ENST00000534404;ENST00000527656;ENST00000529921	GO:0001822(kidney development);GO:0001932(regulation of protein phosphorylation);GO:0001942(hair follicle development);GO:0005509(calcium ion binding);GO:0005515(protein binding);GO:0005886(plasma membrane);GO:0006897(endocytosis);GO:0007275(multicellular organism development);GO:0008104(protein localization);GO:0009953(dorsal/ventral pattern formation);GO:0009954(proximal/distal pattern formatio…	NA	K20051	NA	LDL receptor related protein 4 [Source:HGNC Symbol;Acc:HGNC:6696]	protein_coding;retained_intron	0.949747	1.038	0.953326	1.43985	1.4391	1.33027	0.698721	-0.517212	0.0441358	1	down	no
ENSG00000173801	JUP	ENST00000424457;ENST00000449889;ENST00000589036;ENST00000393930;ENST00000393931;ENST00000310706;ENST00000437369;ENST00000585793;ENST00000465293;ENST00000591690;ENST00000420370;ENST00000437187	GO:0001533(cornified envelope);GO:0001954(positive regulation of cell-matrix adhesion);GO:0002159(desmosome assembly);GO:0003713(transcription coactivator activity);GO:0005198(structural molecule activity);GO:0005515(protein binding);GO:0005576(extracellular region);GO:0005634(nucleus);GO:0005737(cytoplasm);GO:0005829(cytosol);GO:0005856(cytoskeleton);GO:0005882(intermediate filament);GO:0005886(…	05200(Pathways in cancer);05202(Transcriptional misregulation in cancer);05221(Acute myeloid leukemia);05226(Gastric cancer);05412(Arrhythmogenic right ventricular cardiomyopathy (ARVC));05412(Arrhythmogenic right ventricular cardiomyopathy (ARVC))	K10056	NA	junction plakoglobin [Source:HGNC Symbol;Acc:HGNC:6207]	protein_coding;retained_intron	45.3241	35.9624	37.9403	48.9486	56.8859	44.7366	0.79183	-0.336736	0.044171	1	down	no
ENSG00000176046	NUPR1	ENST00000324873;ENST00000395641;ENST00000567646	GO:0002526(acute inflammatory response);GO:0003677(DNA binding);GO:0003682(chromatin binding);GO:0003713(transcription coactivator activity);GO:0005515(protein binding);GO:0005634(nucleus);GO:0005654(nucleoplasm);GO:0005737(cytoplasm);GO:0006473(protein acetylation);GO:0008285(negative regulation of cell population proliferation);GO:0008584(male gonad development);GO:0009636(response to toxic sub…	05202(Transcriptional misregulation in cancer);05202(Transcriptional misregulation in cancer)	K15626	NA	nuclear protein 1, transcriptional regulator [Source:HGNC Symbol;Acc:HGNC:29990]	protein_coding;nonsense_mediated_decay	10.3831	9.80082	9.51328	14.419	10.7105	13.2507	0.773763	-0.370037	0.0442026	1	down	no
ENSG00000130433	CACNG6	ENST00000352529;ENST00000346968;ENST00000252729	GO:0005244(voltage-gated ion channel activity);GO:0005245(voltage-gated calcium channel activity);GO:0005246(calcium channel regulator activity);GO:0005262(calcium channel activity);GO:0005886(plasma membrane);GO:0005891(voltage-gated calcium channel complex);GO:0006811(ion transport);GO:0006816(calcium ion transport);GO:0016020(membrane);GO:0016021(integral component of membrane);GO:0034765(regu…	04010(MAPK signaling pathway);04260(Cardiac muscle contraction);04261(Adrenergic signaling in cardiomyocytes);04921(Oxytocin signaling pathway);05410(Hypertrophic cardiomyopathy (HCM));05412(Arrhythmogenic right ventricular cardiomyopathy (ARVC));05414(Dilated cardiomyopathy (DCM));05414(Dilated cardiomyopathy (DCM))	K04871	NA	calcium voltage-gated channel auxiliary subunit gamma 6 [Source:HGNC Symbol;Acc:HGNC:13625]	protein_coding	8.72398	9.03971	9.88328	14.3688	12.2069	10.9639	0.736476	-0.44129	0.044586	1	down	no
ENSG00000163635	ATXN7	ENST00000522345;ENST00000474112;ENST00000295900;ENST00000674280;ENST00000643453;ENST00000650280;ENST00000466529;ENST00000474513;ENST00000484332;ENST00000487717;ENST00000472569;ENST00000484668;ENST00000646942;ENST00000643464;ENST00000674254;ENST00000475897;ENST00000477516;ENST00000647117;ENST00000642539;ENST00000488239	GO:0000226(microtubule cytoskeleton organization);GO:0003682(chromatin binding);GO:0005515(protein binding);GO:0005634(nucleus);GO:0005654(nucleoplasm);GO:0005730(nucleolus);GO:0005737(cytoplasm);GO:0005829(cytosol);GO:0005856(cytoskeleton);GO:0006997(nucleus organization);GO:0007026(negative regulation of microtubule depolymerization);GO:0007601(visual perception);GO:0015630(microtubule cytoskel…	NA	K11318	NA	ataxin 7 [Source:HGNC Symbol;Acc:HGNC:10560]	protein_coding;retained_intron;processed_transcript	1.16085	1.55708	1.47267	1.12677	0.893377	1.05389	1.36322	0.447018	0.0447433	1	up	no
ENSG00000164061	BSN	ENST00000296452;ENST00000467456	GO:0005634(nucleus);GO:0005737(cytoplasm);GO:0005856(cytoskeleton);GO:0007268(chemical synaptic transmission);GO:0007416(synapse assembly);GO:0008021(synaptic vesicle);GO:0009986(cell surface);GO:0014069(postsynaptic density);GO:0016020(membrane);GO:0030054(cell junction);GO:0030424(axon);GO:0030425(dendrite);GO:0030672(synaptic vesicle membrane);GO:0031410(cytoplasmic vesicle);GO:0035418(protein…	NA	NA	NA	bassoon presynaptic cytomatrix protein [Source:HGNC Symbol;Acc:HGNC:1117]	protein_coding;retained_intron	0.08382	0.0525896	0.0847051	0.130396	0.134698	0.134699	0.553074	-0.854456	0.0448038	1	down	no
ENSG00000142494	SLC47A1	ENST00000270570;ENST00000575362;ENST00000495425;ENST00000571335;ENST00000584348;ENST00000497548;ENST00000581558;ENST00000436810;ENST00000576095;ENST00000575023;ENST00000573009;ENST00000395585;ENST00000575377;ENST00000574596	GO:0005515(protein binding);GO:0005886(plasma membrane);GO:0006812(cation transport);GO:0015179(L-amino acid transmembrane transporter activity);GO:0015297(antiporter activity);GO:0015695(organic cation transport);GO:0016020(membrane);GO:0016021(integral component of membrane);GO:0016323(basolateral plasma membrane);GO:0016324(apical plasma membrane);GO:0022857(transmembrane transporter activity)…	NA	K03327	NA	solute carrier family 47 member 1 [Source:HGNC Symbol;Acc:HGNC:25588]	protein_coding;processed_transcript;retained_intron	1.78565	0.864128	1.29523	1.63862	2.31707	2.24122	0.63661	-0.651519	0.0450588	1	down	no
ENSG00000171067	C11orf24	ENST00000304271;ENST00000530166;ENST00000533310;ENST00000529339;ENST00000532969;ENST00000529590;ENST00000527280;ENST00000531745;ENST00000532534	GO:0005515(protein binding);GO:0005794(Golgi apparatus);GO:0005886(plasma membrane);GO:0016020(membrane);GO:0016021(integral component of membrane);GO:0016021(integral component of membrane)	NA	NA	NA	chromosome 11 open reading frame 24 [Source:HGNC Symbol;Acc:HGNC:1174]	protein_coding;processed_transcript;retained_intron	5.36713	5.9691	4.67726	8.24911	8.20592	5.61626	0.725535	-0.462882	0.0452114	1	down	no
ENSG00000122694	GLIPR2	ENST00000377960;ENST00000619700;ENST00000474050;ENST00000377959;ENST00000396613	GO:0000139(Golgi membrane);GO:0005576(extracellular region);GO:0005615(extracellular space);GO:0005794(Golgi apparatus);GO:0010634(positive regulation of epithelial cell migration);GO:0010718(positive regulation of epithelial to mesenchymal transition);GO:0016020(membrane);GO:0042803(protein homodimerization activity);GO:0070062(extracellular exosome);GO:0070374(positive regulation of ERK1 and ER…	NA	NA	NA	GLI pathogenesis related 2 [Source:HGNC Symbol;Acc:HGNC:18007]	protein_coding;processed_transcript	0.752107	1.34401	1.18509	1.90894	1.53233	1.90443	0.613805	-0.704148	0.045509	1	down	no
ENSG00000143153	ATP1B1	ENST00000367816;ENST00000367815;ENST00000494797	GO:0001666(response to hypoxia);GO:0001671(ATPase activator activity);GO:0005391(sodium:potassium-exchanging ATPase activity);GO:0005515(protein binding);GO:0005524(ATP binding);GO:0005886(plasma membrane);GO:0005890(sodium:potassium-exchanging ATPase complex);GO:0005901(caveola);GO:0006811(ion transport);GO:0006813(potassium ion transport);GO:0006814(sodium ion transport);GO:0006874(cellular cal…	04022(cGMP-PKG signaling pathway);04024(cAMP signaling pathway);04260(Cardiac muscle contraction);04261(Adrenergic signaling in cardiomyocytes);04911(Insulin secretion);04918(Thyroid hormone synthesis);04919(Thyroid hormone signaling pathway);04925(Aldosterone synthesis and secretion);04960(Aldosterone-regulated sodium reabsorption);04961(Endocrine and other factor-regulated calcium reabsorption)…	NA	NA	ATPase Na+/K+ transporting subunit beta 1 [Source:HGNC Symbol;Acc:HGNC:804]	protein_coding	57.2256	61.4403	58.6633	64.914	76.5352	77.6145	0.809487	-0.30492	0.0458494	1	down	no
ENSG00000041982	TNC	ENST00000537320;ENST00000341037;ENST00000350763;ENST00000535648;ENST00000473855;ENST00000460345;ENST00000534839;ENST00000498724;ENST00000635336;ENST00000542877;ENST00000544972;ENST00000481475;ENST00000423613;ENST00000476680	GO:0001649(osteoblast differentiation);GO:0005201(extracellular matrix structural constituent);GO:0005515(protein binding);GO:0005576(extracellular region);GO:0005604(basement membrane);GO:0005614(interstitial matrix);GO:0005615(extracellular space);GO:0005788(endoplasmic reticulum lumen);GO:0005925(focal adhesion);GO:0007155(cell adhesion);GO:0007162(negative regulation of cell adhesion);GO:0007…	04151(PI3K-Akt signaling pathway);04510(Focal adhesion);04512(ECM-receptor interaction);05165(Human papillomavirus infection);05206(MicroRNAs in cancer);05206(MicroRNAs in cancer)	K06252	NA	tenascin C [Source:HGNC Symbol;Acc:HGNC:5318]	protein_coding;processed_transcript	2.87288	3.06221	2.62387	3.92813	3.6451	3.61779	0.764805	-0.386836	0.045917	1	down	no
ENSG00000163297	ANTXR2	ENST00000403729;ENST00000449651;ENST00000506286;ENST00000514959;ENST00000482406;ENST00000491345;ENST00000346652;ENST00000404191;ENST00000307333	GO:0004888(transmembrane signaling receptor activity);GO:0005515(protein binding);GO:0005576(extracellular region);GO:0005783(endoplasmic reticulum);GO:0005789(endoplasmic reticulum membrane);GO:0005886(plasma membrane);GO:0009897(external side of plasma membrane);GO:0009986(cell surface);GO:0010008(endosome membrane);GO:0016020(membrane);GO:0016021(integral component of membrane);GO:0022414(repr…	04621(NOD-like receptor signaling pathway);04621(NOD-like receptor signaling pathway)	K20909	NA	ANTXR cell adhesion molecule 2 [Source:HGNC Symbol;Acc:HGNC:21732]	protein_coding;nonsense_mediated_decay;processed_transcript	2.98549	3.74105	3.19365	2.27577	2.69555	2.60533	1.30931	0.388808	0.0460456	1	up	no
ENSG00000184588	PDE4B	ENST00000371045;ENST00000491340;ENST00000371048;ENST00000480109;ENST00000329654;ENST00000526197;ENST00000531358;ENST00000341517;ENST00000490695;ENST00000483863;ENST00000534463;ENST00000423207;ENST00000528771;ENST00000524999;ENST00000531025;ENST00000412480;ENST00000532040;ENST00000526666	GO:0000930(gamma-tubulin complex);GO:0001780(neutrophil homeostasis);GO:0004114(3',5'-cyclic-nucleotide phosphodiesterase activity);GO:0004115(3',5'-cyclic-AMP phosphodiesterase activity);GO:0005813(centrosome);GO:0005829(cytosol);GO:0005891(voltage-gated calcium channel complex);GO:0006198(cAMP catabolic process);GO:0007165(signal transduction);GO:0007186(G protein-coupled receptor signaling pat…	00230(Purine metabolism);04024(cAMP signaling pathway);04928(Parathyroid hormone synthesis, secretion and action);05032(Morphine addiction);05032(Morphine addiction)	NA	NA	phosphodiesterase 4B [Source:HGNC Symbol;Acc:HGNC:8781]	protein_coding;processed_transcript;retained_intron	0.679469	0.726882	0.671468	0.442401	0.396836	0.526865	1.52098	0.605004	0.0462243	1	up	no
ENSG00000103061	SLC7A6OS	ENST00000263997;ENST00000561933;ENST00000561590;ENST00000568538;ENST00000568315	GO:0002244(hematopoietic progenitor cell differentiation);GO:0005634(nucleus);GO:0005737(cytoplasm);GO:0015031(protein transport);GO:0032502(developmental process);GO:0032502(developmental process)	NA	NA	NA	solute carrier family 7 member 6 opposite strand [Source:HGNC Symbol;Acc:HGNC:25807]	protein_coding;retained_intron;nonsense_mediated_decay	3.37622	2.94447	3.71032	2.10003	1.93851	3.09865	1.40546	0.491038	0.0462275	1	up	no
ENSG00000145217	SLC26A1	ENST00000361661;ENST00000398516;ENST00000622731;ENST00000398520;ENST00000513138	GO:0005886(plasma membrane);GO:0005887(integral component of plasma membrane);GO:0006811(ion transport);GO:0006821(chloride transport);GO:0008271(secondary active sulfate transmembrane transporter activity);GO:0008272(sulfate transport);GO:0015106(bicarbonate transmembrane transporter activity);GO:0015108(chloride transmembrane transporter activity);GO:0015116(sulfate transmembrane transporter ac…	NA	K14700	NA	solute carrier family 26 member 1 [Source:HGNC Symbol;Acc:HGNC:10993]	protein_coding;processed_transcript	0.139866	0.197433	0.207999	0.334282	0.323858	0.340309	0.546146	-0.872642	0.046472	1	down	no
ENSG00000228716	DHFR	ENST00000505337;ENST00000511032;ENST00000513048;ENST00000504396;ENST00000439211;ENST00000513314;ENST00000508282	GO:0000083(regulation of transcription involved in G1/S transition of mitotic cell cycle);GO:0000900(translation repressor activity, mRNA regulatory element binding);GO:0003723(RNA binding);GO:0003729(mRNA binding);GO:0004146(dihydrofolate reductase activity);GO:0005515(protein binding);GO:0005542(folic acid binding);GO:0005737(cytoplasm);GO:0005739(mitochondrion);GO:0005829(cytosol);GO:0006729(t…	00670(One carbon pool by folate);00790(Folate biosynthesis);01523(Antifolate resistance);01523(Antifolate resistance)	K00287	EC:1.5.1.3	dihydrofolate reductase [Source:HGNC Symbol;Acc:HGNC:2861]	protein_coding;processed_transcript;retained_intron	10.5334	18.6521	20.7036	17.8515	24.7999	27.1502	0.714728	-0.484535	0.0465467	1	down	no
ENSG00000149809	TM7SF2	ENST00000530650;ENST00000526048;ENST00000531321;ENST00000534371;ENST00000533766;ENST00000345348;ENST00000529601;ENST00000279263;ENST00000526809;ENST00000526085;ENST00000532328;ENST00000527968;ENST00000529414;ENST00000524986;ENST00000525385;ENST00000528802;ENST00000529292;ENST00000528026;ENST00000529233;ENST00000527851;ENST00000534667;ENST00000530892;ENST00000531029;ENST00000524690;ENST00000530750…	GO:0005515(protein binding);GO:0005637(nuclear inner membrane);GO:0005783(endoplasmic reticulum);GO:0005789(endoplasmic reticulum membrane);GO:0005887(integral component of plasma membrane);GO:0006629(lipid metabolic process);GO:0006694(steroid biosynthetic process);GO:0006695(cholesterol biosynthetic process);GO:0008202(steroid metabolic process);GO:0008203(cholesterol metabolic process);GO:0016…	00100(Steroid biosynthesis);00100(Steroid biosynthesis)	K00222	EC:1.3.1.70	transmembrane 7 superfamily member 2 [Source:HGNC Symbol;Acc:HGNC:11863]	retained_intron;protein_coding;nonsense_mediated_decay;processed_transcript	5.0739	6.5727	5.01521	7.77932	6.86092	7.75108	0.744119	-0.426394	0.0466363	1	down	no
ENSG00000078018	MAP2	ENST00000392194;ENST00000447185;ENST00000673860;ENST00000199940;ENST00000361559;ENST00000445941;ENST00000473543;ENST00000461253;ENST00000471619;ENST00000464007;ENST00000478233;ENST00000392193;ENST00000481649;ENST00000475600;ENST00000452717;ENST00000360351;ENST00000482864	GO:0000226(microtubule cytoskeleton organization);GO:0001578(microtubule bundle formation);GO:0002162(dystroglycan binding);GO:0005198(structural molecule activity);GO:0005515(protein binding);GO:0005516(calmodulin binding);GO:0005737(cytoplasm);GO:0005829(cytosol);GO:0005856(cytoskeleton);GO:0005874(microtubule);GO:0005875(microtubule associated complex);GO:0007409(axonogenesis);GO:0008017(micro…	NA	K10430	NA	microtubule associated protein 2 [Source:HGNC Symbol;Acc:HGNC:6839]	protein_coding;processed_transcript;retained_intron	1.45692	1.99402	1.77324	1.72281	2.43291	3.2286	0.70747	-0.49926	0.0466788	1	down	no
ENSG00000230590	FTX	ENST00000603037;ENST00000659012;ENST00000652609;ENST00000423992;ENST00000651936;ENST00000455395;ENST00000652327;ENST00000661133;ENST00000602812;ENST00000603672;ENST00000652013;ENST00000660100;ENST00000668224;ENST00000658439;ENST00000652540;ENST00000657611;ENST00000666535;ENST00000658448;ENST00000659407;ENST00000652331;ENST00000652071;ENST00000657327;ENST00000653390;ENST00000641360;ENST00000602776…	NA	NA	NA	NA	FTX transcript, XIST regulator [Source:HGNC Symbol;Acc:HGNC:37190]	lncRNA	0.146231	0.240147	0.0889	0.0523805	0.139029	0.0674805	1.83583	0.876436	0.0467357	1	up	no
ENSG00000141736	ERBB2	ENST00000578373;ENST00000269571;ENST00000584450;ENST00000583038;ENST00000584014;ENST00000584908;ENST00000578630;ENST00000582648;ENST00000584099;ENST00000584888;ENST00000584684;ENST00000541774;ENST00000445658;ENST00000578709;ENST00000583391;ENST00000582788;ENST00000406381;ENST00000578502;ENST00000582818;ENST00000584601;ENST00000580074;ENST00000578199	GO:0000165(MAPK cascade);GO:0000166(nucleotide binding);GO:0001042(RNA polymerase I core binding);GO:0001934(positive regulation of protein phosphorylation);GO:0004672(protein kinase activity);GO:0004713(protein tyrosine kinase activity);GO:0004714(transmembrane receptor protein tyrosine kinase activity);GO:0004888(transmembrane signaling receptor activity);GO:0005515(protein binding);GO:0005524(…	01521(EGFR tyrosine kinase inhibitor resistance);01522(Endocrine resistance);01524(Platinum drug resistance);04010(MAPK signaling pathway);04012(ErbB signaling pathway);04020(Calcium signaling pathway);04066(HIF-1 signaling pathway);04151(PI3K-Akt signaling pathway);04510(Focal adhesion);04520(Adherens junction);04530(Tight junction);05200(Pathways in cancer);05205(Proteoglycans in cancer);05206(…	K05083	EC:2.7.10.1	erb-b2 receptor tyrosine kinase 2 [Source:HGNC Symbol;Acc:HGNC:3430]	nonsense_mediated_decay;protein_coding;retained_intron;processed_transcript	3.46465	2.96964	2.8929	4.35163	3.87274	3.91527	0.768325	-0.380212	0.0467946	1	down	no
ENSG00000131459	GFPT2	ENST00000253778;ENST00000518158;ENST00000518185;ENST00000520165;ENST00000503228;ENST00000510122;ENST00000518906;ENST00000503546	GO:0004360(glutamine-fructose-6-phosphate transaminase (isomerizing) activity);GO:0005515(protein binding);GO:0005829(cytosol);GO:0006002(fructose 6-phosphate metabolic process);GO:0006047(UDP-N-acetylglucosamine metabolic process);GO:0006048(UDP-N-acetylglucosamine biosynthetic process);GO:0006112(energy reserve metabolic process);GO:0006487(protein N-linked glycosylation);GO:0006541(glutamine m…	00250(Alanine, aspartate and glutamate metabolism);00520(Amino sugar and nucleotide sugar metabolism);04931(Insulin resistance);04931(Insulin resistance)	K00820	EC:2.6.1.16	glutamine-fructose-6-phosphate transaminase 2 [Source:HGNC Symbol;Acc:HGNC:4242]	protein_coding;retained_intron;processed_transcript	2.86563	2.54581	3.05927	4.19099	4.15901	3.33693	0.724801	-0.464343	0.0468834	1	down	no
ENSG00000234745	HLA-B	ENST00000497377;ENST00000412585;ENST00000463574;ENST00000640094;ENST00000640615;ENST00000639848;ENST00000434333;ENST00000498007;ENST00000474381;ENST00000481849	GO:0000139(Golgi membrane);GO:0001916(positive regulation of T cell mediated cytotoxicity);GO:0002250(adaptive immune response);GO:0002376(immune system process);GO:0002474(antigen processing and presentation of peptide antigen via MHC class I);GO:0002479(antigen processing and presentation of exogenous peptide antigen via MHC class I, TAP-dependent);GO:0002480(antigen processing and presentation…	04144(Endocytosis);04145(Phagosome);04218(Cellular senescence);04514(Cell adhesion molecules (CAMs));04612(Antigen processing and presentation);04650(Natural killer cell mediated cytotoxicity);04940(Type I diabetes mellitus);05163(Human cytomegalovirus infection);05165(Human papillomavirus infection);05166(Human T-cell leukemia virus 1 infection);05167(Kaposi sarcoma-associated herpesvirus infect…	K06751	NA	major histocompatibility complex, class I, B [Source:HGNC Symbol;Acc:HGNC:4932]	retained_intron;protein_coding	4.37496	3.59253	4.16704	6.3783	5.41805	5.0949	0.718391	-0.477158	0.0468862	1	down	no
ENSG00000197961	ZNF121	ENST00000320451;ENST00000586602;ENST00000591447	GO:0003676(nucleic acid binding);GO:0003677(DNA binding);GO:0005515(protein binding);GO:0005634(nucleus);GO:0046872(metal ion binding);GO:0046872(metal ion binding)	NA	NA	NA	zinc finger protein 121 [Source:HGNC Symbol;Acc:HGNC:12904]	protein_coding	2.70448	3.2843	2.27181	1.29881	2.05266	2.43255	1.42817	0.514172	0.0469707	1	up	no
ENSG00000103528	SYT17	ENST00000355377;ENST00000568115;ENST00000562034;ENST00000566261;ENST00000562711;ENST00000568433;ENST00000565183;ENST00000562274;ENST00000570264	GO:0000149(SNARE binding);GO:0001786(phosphatidylserine binding);GO:0005509(calcium ion binding);GO:0005515(protein binding);GO:0005544(calcium-dependent phospholipid binding);GO:0005802(trans-Golgi network);GO:0005886(plasma membrane);GO:0014059(regulation of dopamine secretion);GO:0016020(membrane);GO:0016192(vesicle-mediated transport);GO:0017156(calcium-ion regulated exocytosis);GO:0017158(re…	NA	K19915	NA	synaptotagmin 17 [Source:HGNC Symbol;Acc:HGNC:24119]	protein_coding;nonsense_mediated_decay;retained_intron	0.567252	0.82555	0.493352	0.790569	1.16981	1.01417	0.634097	-0.657224	0.047007	1	down	no
ENSG00000111615	KRR1	ENST00000229214;ENST00000550898;ENST00000551070;ENST00000438169;ENST00000550023	GO:0003676(nucleic acid binding);GO:0003723(RNA binding);GO:0005515(protein binding);GO:0005634(nucleus);GO:0005654(nucleoplasm);GO:0005730(nucleolus);GO:0005737(cytoplasm);GO:0006364(rRNA processing);GO:0016020(membrane);GO:0032040(small-subunit processome);GO:0042254(ribosome biogenesis);GO:0045171(intercellular bridge);GO:0045171(intercellular bridge)	NA	K06961	NA	KRR1 small subunit processome component homolog [Source:HGNC Symbol;Acc:HGNC:5176]	protein_coding;retained_intron	6.20891	7.20507	5.33078	2.85724	4.71559	6.04669	1.37632	0.460812	0.0470187	1	up	no
ENSG00000182809	CRIP2	ENST00000547643;ENST00000329146;ENST00000552643;ENST00000538259;ENST00000551738;ENST00000550577;ENST00000551836;ENST00000548989;ENST00000548923;ENST00000548309;ENST00000483017	GO:0005515(protein binding);GO:0008270(zinc ion binding);GO:0046872(metal ion binding);GO:0046872(metal ion binding)	NA	NA	NA	cysteine rich protein 2 [Source:HGNC Symbol;Acc:HGNC:2361]	retained_intron;protein_coding;processed_transcript	16.0437	13.7802	14.3565	20.3645	17.9693	17.9287	0.785254	-0.348768	0.0471036	1	down	no
ENSG00000235552	RPL6P27	ENST00000489915;ENST00000583065	NA	NA	NA	NA	ribosomal protein L6 pseudogene 27 [Source:HGNC Symbol;Acc:HGNC:36133]	transcribed_processed_pseudogene;processed_transcript	42.9331	29.6326	25.7044	21.6038	24.4311	25.8211	1.3676	0.451643	0.0471121	1	up	no
ENSG00000119004	CYP20A1	ENST00000356079;ENST00000431118;ENST00000461371;ENST00000449301;ENST00000428265;ENST00000489360;ENST00000463131;ENST00000443941;ENST00000613925;ENST00000429815	GO:0004497(monooxygenase activity);GO:0005506(iron ion binding);GO:0016020(membrane);GO:0016021(integral component of membrane);GO:0016491(oxidoreductase activity);GO:0016705(oxidoreductase activity, acting on paired donors, with incorporation or reduction of molecular oxygen);GO:0020037(heme binding);GO:0046872(metal ion binding);GO:0055114(oxidation-reduction process);GO:0055114(oxidation-reduc…	NA	K07435	NA	cytochrome P450 family 20 subfamily A member 1 [Source:HGNC Symbol;Acc:HGNC:20576]	protein_coding;nonsense_mediated_decay;processed_transcript	1.23659	1.16341	1.36356	0.785412	0.748952	1.10966	1.42342	0.50936	0.047131	1	up	no
ENSG00000274211	SOCS7	ENST00000612932;ENST00000613678;ENST00000617765;ENST00000617360;ENST00000665913	GO:0005515(protein binding);GO:0005634(nucleus);GO:0005737(cytoplasm);GO:0005829(cytosol);GO:0005886(plasma membrane);GO:0005942(phosphatidylinositol 3-kinase complex);GO:0008150(biological_process);GO:0008286(insulin receptor signaling pathway);GO:0009968(negative regulation of signal transduction);GO:0016020(membrane);GO:0016567(protein ubiquitination);GO:0017124(SH3 domain binding);GO:0021799(…	04630(Jak-STAT signaling pathway);04917(Prolactin signaling pathway);04917(Prolactin signaling pathway)	K04699	NA	suppressor of cytokine signaling 7 [Source:HGNC Symbol;Acc:HGNC:29846]	protein_coding;retained_intron	0.972197	0.738027	0.695416	0.866406	0.638293	3.19564	0.511801	-0.966346	0.0474924	1	down	no
ENSG00000154556	SORBS2	ENST00000284776;ENST00000429056;ENST00000490779;ENST00000451701;ENST00000463104;ENST00000476311;ENST00000469627;ENST00000450341;ENST00000444771;ENST00000452351;ENST00000415274;ENST00000456596;ENST00000419063;ENST00000498125;ENST00000480146;ENST00000420158;ENST00000476878;ENST00000437304;ENST00000457934;ENST00000431902;ENST00000445343;ENST00000464819;ENST00000414724;ENST00000488562;ENST00000393523…	GO:0003676(nucleic acid binding);GO:0003723(RNA binding);GO:0005200(structural constituent of cytoskeleton);GO:0005515(protein binding);GO:0005634(nucleus);GO:0005737(cytoplasm);GO:0005886(plasma membrane);GO:0005925(focal adhesion);GO:0007015(actin filament organization);GO:0007219(Notch signaling pathway);GO:0008093(cytoskeletal adaptor activity);GO:0008150(biological_process);GO:0008307(struct…	NA	NA	NA	sorbin and SH3 domain containing 2 [Source:HGNC Symbol;Acc:HGNC:24098]	protein_coding;processed_transcript;retained_intron	0.0673337	0.0868453	0.0897893	0.0454307	0.0383144	0.0531704	1.78189	0.833407	0.0476759	1	up	no
ENSG00000188785	ZNF548	ENST00000336128;ENST00000597576;ENST00000600442;ENST00000594693;ENST00000598895;ENST00000597047;ENST00000366197;ENST00000597400;ENST00000602086;ENST00000594668;ENST00000600927;ENST00000596282	GO:0003676(nucleic acid binding);GO:0003677(DNA binding);GO:0005634(nucleus);GO:0006355(regulation of transcription, DNA-templated);GO:0046872(metal ion binding);GO:0046872(metal ion binding)	05168(Herpes simplex virus 1 infection);05168(Herpes simplex virus 1 infection)	K09228	NA	zinc finger protein 548 [Source:HGNC Symbol;Acc:HGNC:26561]	protein_coding;retained_intron;nonsense_mediated_decay	0.421682	1.43215	0.591578	0.532905	0.382456	0.402319	1.85585	0.892078	0.0478525	1	up	no
ENSG00000143303	RRNAD1	ENST00000368218;ENST00000368216;ENST00000522237;ENST00000462397;ENST00000476229;ENST00000497515;ENST00000481920;ENST00000524343;ENST00000519086;ENST00000484742;ENST00000517871	GO:0000154(rRNA modification);GO:0000179(rRNA (adenine-N6,N6-)-dimethyltransferase activity);GO:0008649(rRNA methyltransferase activity);GO:0016020(membrane);GO:0016021(integral component of membrane);GO:0031167(rRNA methylation);GO:0031167(rRNA methylation)	NA	NA	NA	ribosomal RNA adenine dimethylase domain containing 1 [Source:HGNC Symbol;Acc:HGNC:24273]	protein_coding;processed_transcript;retained_intron	6.26104	5.58978	5.76621	5.02119	3.9407	3.94863	1.36455	0.448424	0.0482572	1	up	no
ENSG00000073060	SCARB1	ENST00000339570;ENST00000261693;ENST00000538291;ENST00000546215;ENST00000545305;ENST00000544327;ENST00000545493;ENST00000415380;ENST00000535005;ENST00000541661;ENST00000539320	GO:0001530(lipopolysaccharide binding);GO:0001540(amyloid-beta binding);GO:0001618(virus receptor activity);GO:0001786(phosphatidylserine binding);GO:0001875(lipopolysaccharide immune receptor activity);GO:0001935(endothelial cell proliferation);GO:0005044(scavenger receptor activity);GO:0005215(transporter activity);GO:0005515(protein binding);GO:0005545(1-phosphatidylinositol binding);GO:000573…	04145(Phagosome);04913(Ovarian steroidogenesis);04925(Aldosterone synthesis and secretion);04927(Cortisol synthesis and secretion);04934(Cushing syndrome);04975(Fat digestion and absorption);04976(Bile secretion);04977(Vitamin digestion and absorption);04979(Cholesterol metabolism);05160(Hepatitis C);05160(Hepatitis C)	NA	NA	scavenger receptor class B member 1 [Source:HGNC Symbol;Acc:HGNC:1664]	protein_coding;retained_intron;processed_transcript	23.6737	20.4087	21.749	28.0047	26.1651	27.0147	0.810887	-0.302427	0.0484916	1	down	no
ENSG00000163435	ELF3	ENST00000367283;ENST00000495848;ENST00000367284;ENST00000475698;ENST00000359651;ENST00000470384;ENST00000446188;ENST00000498017;ENST00000490203;ENST00000479874	GO:0000790(nuclear chromatin);GO:0000978(RNA polymerase II cis-regulatory region sequence-specific DNA binding);GO:0000981(DNA-binding transcription factor activity, RNA polymerase II-specific);GO:0001228(DNA-binding transcription activator activity, RNA polymerase II-specific);GO:0001824(blastocyst development);GO:0003677(DNA binding);GO:0003700(DNA-binding transcription factor activity);GO:0005…	NA	NA	NA	E74 like ETS transcription factor 3 [Source:HGNC Symbol;Acc:HGNC:3318]	protein_coding;processed_transcript	4.51524	4.32202	4.80207	6.39736	5.36639	5.88386	0.772871	-0.371701	0.0484946	1	down	no
ENSG00000230551	AC021078	ENST00000499521	NA	NA	NA	NA	novel transcript	retained_intron	0.490445	0.887942	4.9828	4.34411	4.73929	4.93935	0.453633	-1.1404	0.0485409	1	down	yes
ENSG00000162923	WDR26	ENST00000414423;ENST00000651911;ENST00000443112;ENST00000486652;ENST00000480676;ENST00000489825;ENST00000477425;ENST00000479778;ENST00000479727;ENST00000445239	GO:0000151(ubiquitin ligase complex);GO:0005515(protein binding);GO:0005634(nucleus);GO:0005654(nucleoplasm);GO:0005737(cytoplasm);GO:0005739(mitochondrion);GO:0005829(cytosol);GO:0005829(cytosol)	NA	K22382	NA	WD repeat domain 26 [Source:HGNC Symbol;Acc:HGNC:21208]	protein_coding;retained_intron;nonsense_mediated_decay;processed_transcript	6.80575	6.44414	9.85867	9.07921	10.3732	10.7254	0.765747	-0.385061	0.0490072	1	down	no
ENSG00000155100	OTUD6B	ENST00000404789;ENST00000522894;ENST00000524027;ENST00000615618;ENST00000285420;ENST00000617869	GO:0004843(thiol-dependent ubiquitin-specific protease activity);GO:0006508(proteolysis);GO:0008233(peptidase activity);GO:0008234(cysteine-type peptidase activity);GO:0008283(cell population proliferation);GO:0016281(eukaryotic translation initiation factor 4F complex);GO:0016579(protein deubiquitination);GO:0016787(hydrolase activity);GO:0036459(thiol-dependent ubiquitinyl hydrolase activity);G…	NA	K18342	EC:3.4.19.12	OTU deubiquitinase 6B [Source:HGNC Symbol;Acc:HGNC:24281]	protein_coding;nonsense_mediated_decay;retained_intron	3.86931	3.40091	3.88114	1.85913	2.62797	3.34178	1.42439	0.510343	0.0490976	1	up	no
ENSG00000101335	MYL9	ENST00000346786;ENST00000279022	GO:0001725(stress fiber);GO:0005509(calcium ion binding);GO:0005829(cytosol);GO:0005859(muscle myosin complex);GO:0006936(muscle contraction);GO:0006937(regulation of muscle contraction);GO:0008307(structural constituent of muscle);GO:0016459(myosin complex);GO:0016460(myosin II complex);GO:0030018(Z disc);GO:0032036(myosin heavy chain binding);GO:0045652(regulation of megakaryocyte differentiati…	04022(cGMP-PKG signaling pathway);04024(cAMP signaling pathway);04270(Vascular smooth muscle contraction);04360(Axon guidance);04510(Focal adhesion);04530(Tight junction);04670(Leukocyte transendothelial migration);04810(Regulation of actin cytoskeleton);04921(Oxytocin signaling pathway);04921(Oxytocin signaling pathway)	K12755	NA	myosin light chain 9 [Source:HGNC Symbol;Acc:HGNC:15754]	protein_coding	16.935	15.5742	16.1137	23.2211	18.9821	20.2179	0.778948	-0.360401	0.0492606	1	down	no
ENSG00000101574	METTL4	ENST00000574538;ENST00000319888;ENST00000574676;ENST00000609769;ENST00000577166;ENST00000576251;ENST00000573134	GO:0001510(RNA methylation);GO:0003676(nucleic acid binding);GO:0005634(nucleus);GO:0005737(cytoplasm);GO:0005739(mitochondrion);GO:0005759(mitochondrial matrix);GO:0005829(cytosol);GO:0006325(chromatin organization);GO:0008168(methyltransferase activity);GO:0008173(RNA methyltransferase activity);GO:0009007(site-specific DNA-methyltransferase (adenine-specific) activity);GO:0016740(transferase a…	NA	NA	NA	methyltransferase like 4 [Source:HGNC Symbol;Acc:HGNC:24726]	protein_coding;retained_intron	1.7569	2.38064	2.04404	1.45851	0.948116	1.73176	1.49372	0.578907	0.0493575	1	up	no
ENSG00000115541	HSPE1	ENST00000465573;ENST00000495200;ENST00000233893;ENST00000409729;ENST00000473395;ENST00000463841;ENST00000409468	GO:0001649(osteoblast differentiation);GO:0003723(RNA binding);GO:0005515(protein binding);GO:0005524(ATP binding);GO:0005739(mitochondrion);GO:0005759(mitochondrial matrix);GO:0006457(protein folding);GO:0006919(activation of cysteine-type endopeptidase activity involved in apoptotic process);GO:0006986(response to unfolded protein);GO:0016020(membrane);GO:0046872(metal ion binding);GO:0051082(u…	NA	K04078	NA	heat shock protein family E (Hsp10) member 1 [Source:HGNC Symbol;Acc:HGNC:5269]	processed_transcript;retained_intron;protein_coding	61.5973	64.7054	66.1998	86.309	61.2238	101.95	0.771606	-0.374064	0.0496256	1	down	no
ENSG00000164638	SLC29A4	ENST00000396872;ENST00000406453;ENST00000439491;ENST00000297195;ENST00000444741;ENST00000434816	GO:0001692(histamine metabolic process);GO:0005326(neurotransmitter transmembrane transporter activity);GO:0005337(nucleoside transmembrane transporter activity);GO:0005342(organic acid transmembrane transporter activity);GO:0005886(plasma membrane);GO:0006836(neurotransmitter transport);GO:0008324(cation transmembrane transporter activity);GO:0008504(monoamine transmembrane transporter activity)…	NA	K03323	NA	solute carrier family 29 member 4 [Source:HGNC Symbol;Acc:HGNC:23097]	protein_coding;processed_transcript	1.24864	1.40622	1.14434	1.74344	1.70615	2.07158	0.688116	-0.539277	0.0499558	1	down	no
ENSG00000112541	PDE10A	ENST00000649273;ENST00000539869;ENST00000366882;ENST00000647837;ENST00000647768;ENST00000648884;ENST00000580695;ENST00000672224;ENST00000649247;ENST00000672902;ENST00000535229;ENST00000647989;ENST00000672859;ENST00000581850;ENST00000649362;ENST00000584911;ENST00000649882;ENST00000444465;ENST00000649761;ENST00000584179;ENST00000650248;ENST00000647590;ENST00000616273;ENST00000648917;ENST00000649754…	GO:0000166(nucleotide binding);GO:0003824(catalytic activity);GO:0004112(cyclic-nucleotide phosphodiesterase activity);GO:0004114(3',5'-cyclic-nucleotide phosphodiesterase activity);GO:0004118(cGMP-stimulated cyclic-nucleotide phosphodiesterase activity);GO:0005515(protein binding);GO:0005737(cytoplasm);GO:0005829(cytosol);GO:0006198(cAMP catabolic process);GO:0007165(signal transduction);GO:0007…	00230(Purine metabolism);04024(cAMP signaling pathway);05032(Morphine addiction);05032(Morphine addiction)	K18438	3.1.4.35;EC:3.1.4.17	phosphodiesterase 10A [Source:HGNC Symbol;Acc:HGNC:8772]	nonsense_mediated_decay;protein_coding;retained_intron;processed_transcript	1.17605	1.74765	1.26736	0.913122	0.952226	1.25486	1.3432	0.425675	0.0500301	1	up	no
ENSG00000261183	SPINT1-AS1	ENST00000568419;ENST00000568525;ENST00000565315;ENST00000563217;ENST00000564302	NA	NA	NA	NA	SPINT1 antisense RNA 1 [Source:HGNC Symbol;Acc:HGNC:53162]	lncRNA	0.450508	0.822549	0.428749	1.15215	0.906743	1.14202	0.531662	-0.911419	0.0500488	1	down	no
ENSG00000106541	AGR2	ENST00000450569;ENST00000419304;ENST00000401412;ENST00000489523;ENST00000468419;ENST00000412973;ENST00000486219	GO:0002162(dystroglycan binding);GO:0005154(epidermal growth factor receptor binding);GO:0005515(protein binding);GO:0005576(extracellular region);GO:0005615(extracellular space);GO:0005783(endoplasmic reticulum);GO:0010628(positive regulation of gene expression);GO:0010811(positive regulation of cell-substrate adhesion);GO:0042802(identical protein binding);GO:0045742(positive regulation of epid…	NA	K20356	NA	anterior gradient 2, protein disulphide isomerase family member [Source:HGNC Symbol;Acc:HGNC:328]	protein_coding;retained_intron;processed_transcript	74.6802	77.8919	72.8833	57.2536	64.5442	64.4041	1.21081	0.275974	0.050117	1	up	no
ENSG00000115468	EFHD1	ENST00000409613;ENST00000410095;ENST00000264059;ENST00000409708;ENST00000427698;ENST00000442845;ENST00000611312	GO:0005509(calcium ion binding);GO:0005739(mitochondrion);GO:0005743(mitochondrial inner membrane);GO:0016020(membrane);GO:0031175(neuron projection development);GO:0046872(metal ion binding);GO:0061891(calcium ion sensor activity);GO:1900069(regulation of cellular hyperosmotic salinity response);GO:1900069(regulation of cellular hyperosmotic salinity response)	NA	NA	NA	EF-hand domain family member D1 [Source:HGNC Symbol;Acc:HGNC:29556]	protein_coding;nonsense_mediated_decay	10.5637	10.4628	9.4542	13.6707	13.411	12.5849	0.768422	-0.38003	0.0501542	1	down	no
ENSG00000144659	SLC25A38	ENST00000645630;ENST00000650617;ENST00000642442;ENST00000642978;ENST00000642683;ENST00000648579;ENST00000645280;ENST00000643672;ENST00000431510	GO:0005739(mitochondrion);GO:0005743(mitochondrial inner membrane);GO:0006783(heme biosynthetic process);GO:0015187(glycine transmembrane transporter activity);GO:0016020(membrane);GO:0016021(integral component of membrane);GO:0030218(erythrocyte differentiation);GO:1904983(glycine import into mitochondrion);GO:1904983(glycine import into mitochondrion)	NA	K15118	NA	solute carrier family 25 member 38 [Source:HGNC Symbol;Acc:HGNC:26054]	protein_coding;processed_transcript;nonsense_mediated_decay	11.4638	11.2187	10.7621	15.349	13.6076	14.3048	0.773081	-0.371309	0.0503936	1	down	no
ENSG00000279809	AC005538	ENST00000623215	NA	NA	NA	NA	novel transcript	TEC	0.559429	0.468317	1.20087	3.902	0.621204	0.803658	0.418372	-1.25714	0.0505379	1	down	no
ENSG00000225953	SATB2-AS1	ENST00000666719;ENST00000442967;ENST00000416200;ENST00000446911;ENST00000668832;ENST00000441234;ENST00000450728	NA	NA	NA	NA	SATB2 antisense RNA 1 [Source:HGNC Symbol;Acc:HGNC:26490]	lncRNA	0.614559	0.302098	0.447947	0.262284	0.262476	0.25347	1.75347	0.810213	0.0505848	1	up	no
ENSG00000167637	ZNF283	ENST00000590950;ENST00000650832;ENST00000618787;ENST00000588797;ENST00000588967;ENST00000593164;ENST00000591203;ENST00000586976;ENST00000593268;ENST00000324461	GO:0003676(nucleic acid binding);GO:0003677(DNA binding);GO:0005634(nucleus);GO:0006355(regulation of transcription, DNA-templated);GO:0046872(metal ion binding);GO:0046872(metal ion binding)	05168(Herpes simplex virus 1 infection);05168(Herpes simplex virus 1 infection)	K09228	NA	zinc finger protein 283 [Source:HGNC Symbol;Acc:HGNC:13077]	processed_transcript;protein_coding;retained_intron	0.240225	0.241696	0.304801	0.155405	0.169201	0.124492	1.75178	0.808822	0.0506141	1	up	no
ENSG00000081052	COL4A4	ENST00000396625;ENST00000643379	GO:0005201(extracellular matrix structural constituent);GO:0005576(extracellular region);GO:0005581(collagen trimer);GO:0005587(collagen type IV trimer);GO:0005604(basement membrane);GO:0005615(extracellular space);GO:0005788(endoplasmic reticulum lumen);GO:0030020(extracellular matrix structural constituent conferring tensile strength);GO:0030198(extracellular matrix organization);GO:0031012(ext…	04151(PI3K-Akt signaling pathway);04510(Focal adhesion);04512(ECM-receptor interaction);04926(Relaxin signaling pathway);04933(AGE-RAGE signaling pathway in diabetic complications);04974(Protein digestion and absorption);05146(Amoebiasis);05165(Human papillomavirus infection);05200(Pathways in cancer);05222(Small cell lung cancer);05222(Small cell lung cancer)	NA	NA	collagen type IV alpha 4 chain [Source:HGNC Symbol;Acc:HGNC:2206]	protein_coding	0.163568	0.061803	0.20918	0.284366	0.28149	0.26911	0.520441	-0.942192	0.051131	1	down	no
ENSG00000204758	AC008429	ENST00000667351;ENST00000518894;ENST00000520067;ENST00000518818	NA	NA	NA	NA	novel transcript, antisense to RPL26L1	lncRNA	0.473507	0.406339	0.372309	0.314118	0.202881	0.101197	2.0255	1.01828	0.0513185	1	up	no
ENSG00000179240	GVQW3	ENST00000663165;ENST00000662483;ENST00000531207;ENST00000531785;ENST00000534586;ENST00000673806;ENST00000321844;ENST00000529331;ENST00000667240;ENST00000530460;ENST00000607673	NA	NA	NA	NA	GVQW motif containing 3 [Source:HGNC Symbol;Acc:HGNC:51239]	protein_coding;processed_transcript;nonsense_mediated_decay	0.179501	0.167876	0.200856	0.0483799	0.077735	0.172135	1.83817	0.878267	0.0517038	1	up	no
ENSG00000167985	SDHAF2	ENST00000542794;ENST00000542074;ENST00000301761;ENST00000536250;ENST00000534878;ENST00000537782;ENST00000543265;ENST00000359614	GO:0005515(protein binding);GO:0005730(nucleolus);GO:0005739(mitochondrion);GO:0005759(mitochondrial matrix);GO:0005829(cytosol);GO:0006099(tricarboxylic acid cycle);GO:0006121(mitochondrial electron transport, succinate to ubiquinone);GO:0006470(protein dephosphorylation);GO:0010719(negative regulation of epithelial to mesenchymal transition);GO:0018293(protein-FAD linkage);GO:0034553(mitochondr…	NA	K18168	NA	succinate dehydrogenase complex assembly factor 2 [Source:HGNC Symbol;Acc:HGNC:26034]	nonsense_mediated_decay;protein_coding	13.5924	8.47912	12.2285	13.1801	17.4816	16.6744	0.724605	-0.464733	0.0517392	1	down	no
ENSG00000151726	ACSL1	ENST00000281455;ENST00000513001;ENST00000454703;ENST00000503407;ENST00000515030;ENST00000513317;ENST00000622937;ENST00000507295;ENST00000506733;ENST00000504342;ENST00000505492;ENST00000504900	GO:0000038(very long-chain fatty acid metabolic process);GO:0000166(nucleotide binding);GO:0001676(long-chain fatty acid metabolic process);GO:0003824(catalytic activity);GO:0003996(acyl-CoA ligase activity);GO:0004467(long-chain fatty acid-CoA ligase activity);GO:0005524(ATP binding);GO:0005739(mitochondrion);GO:0005741(mitochondrial outer membrane);GO:0005777(peroxisome);GO:0005778(peroxisomal …	00061(Fatty acid biosynthesis);00071(Fatty acid degradation);03320(PPAR signaling pathway);04146(Peroxisome);04216(Ferroptosis);04714(Thermogenesis);04920(Adipocytokine signaling pathway);04920(Adipocytokine signaling pathway)	K01897	EC:6.2.1.3	acyl-CoA synthetase long chain family member 1 [Source:HGNC Symbol;Acc:HGNC:3569]	protein_coding;retained_intron;nonsense_mediated_decay	1.45095	1.20194	1.75495	2.09919	2.18886	2.01455	0.699369	-0.515875	0.0518086	1	down	no
ENSG00000177374	HIC1	ENST00000619757;ENST00000399849;ENST00000574370;ENST00000322941;ENST00000571990;ENST00000576444;ENST00000571875	GO:0000122(negative regulation of transcription by RNA polymerase II);GO:0000785(chromatin);GO:0001227(DNA-binding transcription repressor activity, RNA polymerase II-specific);GO:0003676(nucleic acid binding);GO:0003677(DNA binding);GO:0003700(DNA-binding transcription factor activity);GO:0005515(protein binding);GO:0005634(nucleus);GO:0005654(nucleoplasm);GO:0006355(regulation of transcription,…	NA	NA	NA	HIC ZBTB transcriptional repressor 1 [Source:HGNC Symbol;Acc:HGNC:4909]	protein_coding	0.233378	0.0434949	0.0233491	0.319639	0.180692	0.272411	0.388515	-1.36396	0.0518167	1	down	no
ENSG00000115762	PLEKHB2	ENST00000439822;ENST00000409279;ENST00000409612;ENST00000403716;ENST00000234115;ENST00000409158;ENST00000438882;ENST00000404460;ENST00000628582;ENST00000487980;ENST00000482225	GO:0005515(protein binding);GO:0005547(phosphatidylinositol-3,4,5-trisphosphate binding);GO:0005768(endosome);GO:0016020(membrane);GO:0016021(integral component of membrane);GO:0045595(regulation of cell differentiation);GO:0055038(recycling endosome membrane);GO:0055038(recycling endosome membrane)	NA	NA	NA	pleckstrin homology domain containing B2 [Source:HGNC Symbol;Acc:HGNC:19236]	protein_coding;processed_transcript;retained_intron	13.1183	12.8979	13.7314	13.8443	13.6583	27.8311	0.718327	-0.477287	0.0518315	1	down	no
ENSG00000244045	TMEM199	ENST00000555264;ENST00000292114;ENST00000581386;ENST00000580868;ENST00000395404;ENST00000483505;ENST00000585027;ENST00000579762;ENST00000509083	GO:0005515(protein binding);GO:0005764(lysosome);GO:0005783(endoplasmic reticulum);GO:0005789(endoplasmic reticulum membrane);GO:0006879(cellular iron ion homeostasis);GO:0007042(lysosomal lumen acidification);GO:0012505(endomembrane system);GO:0016020(membrane);GO:0016021(integral component of membrane);GO:0016471(vacuolar proton-transporting V-type ATPase complex);GO:0030663(COPI-coated vesicle…	NA	NA	NA	transmembrane protein 199 [Source:HGNC Symbol;Acc:HGNC:18085]	nonsense_mediated_decay;protein_coding;processed_transcript;retained_intron	1.68828	1.31408	1.45897	1.7036	2.43212	2.49772	0.672552	-0.572282	0.0518966	1	down	no
ENSG00000105289	TJP3	ENST00000589378;ENST00000587686;ENST00000539908;ENST00000586032;ENST00000587641;ENST00000541714;ENST00000590545;ENST00000591493;ENST00000587912	GO:0005515(protein binding);GO:0005634(nucleus);GO:0005654(nucleoplasm);GO:0005886(plasma membrane);GO:0005911(cell-cell junction);GO:0005923(bicellular tight junction);GO:0016020(membrane);GO:0030054(cell junction);GO:0035633(maintenance of permeability of blood-brain barrier);GO:0035633(maintenance of permeability of blood-brain barrier)	04530(Tight junction);04530(Tight junction)	K06097	NA	tight junction protein 3 [Source:HGNC Symbol;Acc:HGNC:11829]	protein_coding;nonsense_mediated_decay;processed_transcript;retained_intron	0.49144	0.445478	0.358071	0.75633	0.774448	0.640087	0.596531	-0.745331	0.0519562	1	down	no
ENSG00000072849	DERL2	ENST00000158771;ENST00000573637;ENST00000575605;ENST00000571968;ENST00000574952;ENST00000576551;ENST00000573547;ENST00000574700;ENST00000570848;ENST00000571971;ENST00000571476;ENST00000575209;ENST00000572834	GO:0000839(Hrd1p ubiquitin ligase ERAD-L complex);GO:0001967(suckling behavior);GO:0005515(protein binding);GO:0005769(early endosome);GO:0005770(late endosome);GO:0005783(endoplasmic reticulum);GO:0005785(signal recognition particle receptor complex);GO:0005789(endoplasmic reticulum membrane);GO:0006986(response to unfolded protein);GO:0008284(positive regulation of cell population proliferation…	04141(Protein processing in endoplasmic reticulum);04141(Protein processing in endoplasmic reticulum)	K13989	NA	derlin 2 [Source:HGNC Symbol;Acc:HGNC:17943]	protein_coding;nonsense_mediated_decay;processed_transcript;retained_intron	4.29703	3.48905	4.06928	6.07877	5.15388	4.53831	0.751722	-0.411729	0.0521287	1	down	no
ENSG00000130700	GATA5	ENST00000252997	GO:0000790(nuclear chromatin);GO:0000976(transcription regulatory region sequence-specific DNA binding);GO:0000978(RNA polymerase II cis-regulatory region sequence-specific DNA binding);GO:0000981(DNA-binding transcription factor activity, RNA polymerase II-specific);GO:0000987(cis-regulatory region sequence-specific DNA binding);GO:0003180(aortic valve morphogenesis);GO:0003274(endocardial cushi…	NA	K17896	NA	GATA binding protein 5 [Source:HGNC Symbol;Acc:HGNC:15802]	protein_coding	2.57436	2.03638	2.02237	3.50743	3.40911	2.93512	0.673299	-0.570681	0.0521296	1	down	no
ENSG00000186577	SMIM29	ENST00000636500;ENST00000476320;ENST00000468145;ENST00000481533;ENST00000463083;ENST00000413013;ENST00000637920;ENST00000394990;ENST00000495581	GO:0016020(membrane);GO:0016021(integral component of membrane);GO:0016021(integral component of membrane)	NA	NA	NA	small integral membrane protein 29 [Source:HGNC Symbol;Acc:HGNC:1340]	protein_coding;retained_intron;nonsense_mediated_decay	6.62723	3.0682	5.81675	3.93047	2.70079	3.21303	1.57575	0.656042	0.0523002	1	up	no
ENSG00000196655	TRAPPC4	ENST00000528230;ENST00000447216;ENST00000533012;ENST00000533632;ENST00000531290;ENST00000525303;ENST00000525079;ENST00000359005;ENST00000533149;ENST00000527680;ENST00000533058;ENST00000526141;ENST00000434101;ENST00000524797	GO:0000139(Golgi membrane);GO:0005515(protein binding);GO:0005783(endoplasmic reticulum);GO:0005794(Golgi apparatus);GO:0005795(Golgi stack);GO:0005829(cytosol);GO:0005886(plasma membrane);GO:0006888(endoplasmic reticulum to Golgi vesicle-mediated transport);GO:0006914(autophagy);GO:0008021(synaptic vesicle);GO:0016020(membrane);GO:0016192(vesicle-mediated transport);GO:0016358(dendrite developme…	NA	K20303	NA	trafficking protein particle complex 4 [Source:HGNC Symbol;Acc:HGNC:19943]	protein_coding;retained_intron;nonsense_mediated_decay;processed_transcript	4.28937	2.95774	4.60352	6.06425	6.33703	4.20296	0.713711	-0.486589	0.0523667	1	down	no
ENSG00000221890	NPTXR	ENST00000333039	NA	NA	NA	NA	neuronal pentraxin receptor [Source:HGNC Symbol;Acc:HGNC:7954]	protein_coding	10.821	9.75313	9.97818	13.4999	12.758	12.2845	0.792694	-0.335164	0.0524709	1	down	no
ENSG00000063438	AHRR	ENST00000507048;ENST00000515206;ENST00000652417;ENST00000504625;ENST00000514523;ENST00000511487;ENST00000510400;ENST00000506456;ENST00000510910	GO:0005634(nucleus);GO:0005654(nucleoplasm);GO:0005829(cytosol);GO:0006355(regulation of transcription, DNA-templated);GO:0006805(xenobiotic metabolic process);GO:0009410(response to xenobiotic stimulus);GO:0046983(protein dimerization activity);GO:0046983(protein dimerization activity)	NA	NA	NA	aryl-hydrocarbon receptor repressor [Source:HGNC Symbol;Acc:HGNC:346]	retained_intron;protein_coding	1.48106	0.227497	0.269583	0.158756	0.469431	0.200529	2.38699	1.25519	0.052623	1	up	no
ENSG00000163584	RPL22L1	ENST00000295830;ENST00000475836;ENST00000478578;ENST00000466674;ENST00000463836;ENST00000494771	GO:0002181(cytoplasmic translation);GO:0003723(RNA binding);GO:0003735(structural constituent of ribosome);GO:0005515(protein binding);GO:0005840(ribosome);GO:0006412(translation);GO:0006412(translation)	03010(Ribosome);03010(Ribosome)	K02891	NA	ribosomal protein L22 like 1 [Source:HGNC Symbol;Acc:HGNC:27610]	protein_coding;nonsense_mediated_decay;retained_intron	6.154	5.74915	6.1297	3.96772	3.32808	5.30782	1.43077	0.51679	0.0526297	1	up	no
ENSG00000120693	SMAD9	ENST00000379826;ENST00000399275;ENST00000350148;ENST00000483941	GO:0000790(nuclear chromatin);GO:0000978(RNA polymerase II cis-regulatory region sequence-specific DNA binding);GO:0000981(DNA-binding transcription factor activity, RNA polymerase II-specific);GO:0003677(DNA binding);GO:0003700(DNA-binding transcription factor activity);GO:0005515(protein binding);GO:0005634(nucleus);GO:0005654(nucleoplasm);GO:0005667(transcription factor complex);GO:0005737(cyt…	04350(TGF-beta signaling pathway);04550(Signaling pathways regulating pluripotency of stem cells);04550(Signaling pathways regulating pluripotency of stem cells)	K16791	NA	SMAD family member 9 [Source:HGNC Symbol;Acc:HGNC:6774]	protein_coding;nonsense_mediated_decay;processed_transcript	0.189273	0.210691	0.237824	0.0359955	0.138274	0.13909	2.03533	1.02526	0.0527876	1	up	no
ENSG00000130707	ASS1	ENST00000352480;ENST00000493984;ENST00000492400;ENST00000467695;ENST00000422569;ENST00000443588;ENST00000372394;ENST00000372386;ENST00000470849;ENST00000372393	GO:0000050(urea cycle);GO:0000052(citrulline metabolic process);GO:0000053(argininosuccinate metabolic process);GO:0000166(nucleotide binding);GO:0001822(kidney development);GO:0001889(liver development);GO:0003723(RNA binding);GO:0004055(argininosuccinate synthase activity);GO:0005515(protein binding);GO:0005524(ATP binding);GO:0005634(nucleus);GO:0005737(cytoplasm);GO:0005739(mitochondrion);GO:…	00220(Arginine biosynthesis);00250(Alanine, aspartate and glutamate metabolism);05418(Fluid shear stress and atherosclerosis);05418(Fluid shear stress and atherosclerosis)	NA	NA	argininosuccinate synthase 1 [Source:HGNC Symbol;Acc:HGNC:758]	protein_coding;retained_intron;processed_transcript	1.39053	1.24771	1.74011	1.95849	1.97274	2.91753	0.639291	-0.645455	0.0528472	1	down	no
ENSG00000184208	C22orf46	ENST00000472110;ENST00000668666;ENST00000656592;ENST00000654032;ENST00000664954;ENST00000660688	NA	NA	NA	NA	chromosome 22 open reading frame 46 [Source:HGNC Symbol;Acc:HGNC:26294]	processed_transcript;transcribed_unitary_pseudogene	3.90155	0.740504	2.74426	3.34933	4.84522	4.97375	0.560917	-0.834142	0.0528647	1	down	no
ENSG00000085491	SLC25A24	ENST00000565488;ENST00000648874;ENST00000569674;ENST00000370041;ENST00000264128	GO:0005347(ATP transmembrane transporter activity);GO:0005509(calcium ion binding);GO:0005739(mitochondrion);GO:0005743(mitochondrial inner membrane);GO:0006839(mitochondrial transport);GO:0010941(regulation of cell death);GO:0015867(ATP transport);GO:0016020(membrane);GO:0016021(integral component of membrane);GO:0034599(cellular response to oxidative stress);GO:0046872(metal ion binding);GO:005…	NA	K14684	NA	solute carrier family 25 member 24 [Source:HGNC Symbol;Acc:HGNC:20662]	protein_coding;nonsense_mediated_decay	6.05216	8.3513	6.95233	4.48006	3.91437	7.29252	1.36137	0.445062	0.052985	1	up	no
ENSG00000099251	HSD17B7P2	ENST00000494540;ENST00000471365	NA	NA	NA	NA	hydroxysteroid 17-beta dehydrogenase 7 pseudogene 2 [Source:HGNC Symbol;Acc:HGNC:28120]	processed_transcript;transcribed_unprocessed_pseudogene	1.14305	0.927041	0.621157	0.250988	0.591066	0.553877	1.92792	0.947046	0.0531184	1	up	no
ENSG00000182985	CADM1	ENST00000541434;ENST00000452722;ENST00000537058;ENST00000536727;ENST00000546000;ENST00000543375;ENST00000540373;ENST00000537140;ENST00000543249;ENST00000540852;ENST00000545960;ENST00000616271;ENST00000542450;ENST00000542447;ENST00000536781;ENST00000543540;ENST00000545380;ENST00000545094;ENST00000540951;ENST00000441886;ENST00000331581;ENST00000612235	GO:0002376(immune system process);GO:0005102(signaling receptor binding);GO:0005515(protein binding);GO:0005886(plasma membrane);GO:0005911(cell-cell junction);GO:0006915(apoptotic process);GO:0007155(cell adhesion);GO:0007156(homophilic cell adhesion via plasma membrane adhesion molecules);GO:0007157(heterophilic cell-cell adhesion via plasma membrane cell adhesion molecules);GO:0007275(multicel…	04514(Cell adhesion molecules (CAMs));04514(Cell adhesion molecules (CAMs))	K06781	NA	cell adhesion molecule 1 [Source:HGNC Symbol;Acc:HGNC:5951]	retained_intron;protein_coding;processed_transcript;nonsense_mediated_decay	0.531151	0.869615	0.59112	0.452415	0.371816	0.478292	1.52925	0.612826	0.0533006	1	up	no
ENSG00000076662	ICAM3	ENST00000587992;ENST00000589900;ENST00000160262;ENST00000585439;ENST00000589249;ENST00000589261;ENST00000589580;ENST00000590569;ENST00000592439;ENST00000592945	GO:0002223(stimulatory C-type lectin receptor signaling pathway);GO:0005102(signaling receptor binding);GO:0005178(integrin binding);GO:0005515(protein binding);GO:0005886(plasma membrane);GO:0005887(integral component of plasma membrane);GO:0006909(phagocytosis);GO:0007155(cell adhesion);GO:0016020(membrane);GO:0016021(integral component of membrane);GO:0030198(extracellular matrix organization)…	04514(Cell adhesion molecules (CAMs));04514(Cell adhesion molecules (CAMs))	NA	NA	intercellular adhesion molecule 3 [Source:HGNC Symbol;Acc:HGNC:5346]	retained_intron;protein_coding;nonsense_mediated_decay	2.38692	2.29767	1.93336	0.988629	0.97207	2.10633	1.62722	0.702412	0.0533646	1	up	no
ENSG00000113328	CCNG1	ENST00000340828;ENST00000504553;ENST00000512532;ENST00000514367;ENST00000512163;ENST00000510097;ENST00000511490;ENST00000509425;ENST00000393929;ENST00000511683;ENST00000510664;ENST00000509143;ENST00000506186	GO:0000079(regulation of cyclin-dependent protein serine/threonine kinase activity);GO:0000307(cyclin-dependent protein kinase holoenzyme complex);GO:0005515(protein binding);GO:0005634(nucleus);GO:0005654(nucleoplasm);GO:0005737(cytoplasm);GO:0007049(cell cycle);GO:0016538(cyclin-dependent protein serine/threonine kinase regulator activity);GO:0044772(mitotic cell cycle phase transition);GO:0051…	04115(p53 signaling pathway);05206(MicroRNAs in cancer);05206(MicroRNAs in cancer)	NA	NA	cyclin G1 [Source:HGNC Symbol;Acc:HGNC:1592]	protein_coding;retained_intron;processed_transcript	11.2653	23.4464	12.0001	9.76094	10.9462	12.5652	1.40392	0.489464	0.0536358	1	up	no
ENSG00000169894	MUC3A	ENST00000614399;ENST00000483366;ENST00000414964;ENST00000379458	GO:0002223(stimulatory C-type lectin receptor signaling pathway);GO:0005201(extracellular matrix structural constituent);GO:0005576(extracellular region);GO:0005796(Golgi lumen);GO:0005886(plasma membrane);GO:0016020(membrane);GO:0016021(integral component of membrane);GO:0016266(O-glycan processing);GO:0030197(extracellular matrix constituent, lubricant activity);GO:0030197(extracellular matrix …	NA	K22016	NA	mucin 3A, cell surface associated [Source:HGNC Symbol;Acc:HGNC:7513]	retained_intron;protein_coding;nonsense_mediated_decay	0.518874	0.473976	0.524062	0.835415	0.696452	0.699602	0.679782	-0.556856	0.0537233	1	down	no
ENSG00000067798	NAV3	ENST00000397909;ENST00000552895;ENST00000549464;ENST00000548948;ENST00000552300;ENST00000644176;ENST00000550788;ENST00000551277;ENST00000551162;ENST00000550673;ENST00000547884;ENST00000550042;ENST00000550503;ENST00000547725;ENST00000536525;ENST00000549369	GO:0005515(protein binding);GO:0005524(ATP binding);GO:0005634(nucleus);GO:0005640(nuclear outer membrane);GO:0007026(negative regulation of microtubule depolymerization);GO:0007399(nervous system development);GO:0008017(microtubule binding);GO:0016020(membrane);GO:0022008(neurogenesis);GO:0030336(negative regulation of cell migration);GO:0031116(positive regulation of microtubule polymerization)…	NA	NA	NA	neuron navigator 3 [Source:HGNC Symbol;Acc:HGNC:15998]	protein_coding;retained_intron;processed_transcript	0.779703	1.04406	0.750314	0.532524	0.681618	0.573744	1.43973	0.5258	0.0537557	1	up	no
ENSG00000139644	TMBIM6	ENST00000547798;ENST00000267115;ENST00000546796;ENST00000552635;ENST00000395006;ENST00000549130;ENST00000549471;ENST00000423828;ENST00000547832;ENST00000550445;ENST00000549385;ENST00000552699;ENST00000552370;ENST00000549966;ENST00000547013;ENST00000548589;ENST00000547187;ENST00000550040;ENST00000546914;ENST00000550951;ENST00000546885;ENST00000553022;ENST00000548713;ENST00000548894;ENST00000549445…	GO:0005515(protein binding);GO:0005634(nucleus);GO:0005737(cytoplasm);GO:0005783(endoplasmic reticulum);GO:0005789(endoplasmic reticulum membrane);GO:0005887(integral component of plasma membrane);GO:0006914(autophagy);GO:0006915(apoptotic process);GO:0006986(response to unfolded protein);GO:0010523(negative regulation of calcium ion transport into cytosol);GO:0016020(membrane);GO:0016021(integra…	NA	K21889	NA	transmembrane BAX inhibitor motif containing 6 [Source:HGNC Symbol;Acc:HGNC:11723]	protein_coding;nonsense_mediated_decay;retained_intron;processed_transcript	44.1653	41.6546	48.318	45.3551	103.917	43.655	0.695279	-0.524336	0.0539688	1	down	no
ENSG00000259332	ST20-MTHFS	ENST00000479961;ENST00000615374;ENST00000494999	GO:0000166(nucleotide binding);GO:0005524(ATP binding);GO:0030272(5-formyltetrahydrofolate cyclo-ligase activity);GO:0046872(metal ion binding);GO:0046872(metal ion binding)	00670(One carbon pool by folate);00670(One carbon pool by folate)	K01934	EC:6.3.3.2	ST20-MTHFS readthrough [Source:HGNC Symbol;Acc:HGNC:44655]	protein_coding	0.144693	1.05633	1.16158	0.139662	0.260644	0.513556	2.5853	1.37033	0.0540098	1	up	no
ENSG00000283761	AC118553	ENST00000640357;ENST00000638792;ENST00000638968;ENST00000639171;ENST00000640238;ENST00000638779;ENST00000639040;ENST00000639037	GO:0000139(Golgi membrane);GO:0008643(carbohydrate transport);GO:0015165(pyrimidine nucleotide-sugar transmembrane transporter activity);GO:0016020(membrane);GO:0016021(integral component of membrane);GO:0022857(transmembrane transporter activity);GO:0055085(transmembrane transport);GO:0090481(pyrimidine nucleotide-sugar transmembrane transport);GO:0090481(pyrimidine nucleotide-sugar transmembran…	NA	NA	NA	novel protein	nonsense_mediated_decay;protein_coding	1.1722	0.0228648	0.960461	0.0568505	0.374664	0.235162	3.23324	1.69298	0.0540809	1	up	no
ENSG00000162086	ZNF75A	ENST00000498240;ENST00000617839;ENST00000575253;ENST00000575234;ENST00000612186;ENST00000571101;ENST00000573828;ENST00000572999;ENST00000574298;ENST00000575812;ENST00000669516	GO:0003676(nucleic acid binding);GO:0003677(DNA binding);GO:0003700(DNA-binding transcription factor activity);GO:0005515(protein binding);GO:0005634(nucleus);GO:0006355(regulation of transcription, DNA-templated);GO:0008150(biological_process);GO:0043565(sequence-specific DNA binding);GO:0046872(metal ion binding);GO:1990837(sequence-specific double-stranded DNA binding);GO:1990837(sequence-spec…	NA	K09229	NA	zinc finger protein 75a [Source:HGNC Symbol;Acc:HGNC:13146]	nonsense_mediated_decay;protein_coding;retained_intron;processed_transcript	1.18236	1.62861	1.84812	0.959277	1.31505	0.914001	1.4613	0.547252	0.0543211	1	up	no
ENSG00000180834	MAP6D1	ENST00000318631;ENST00000445426;ENST00000431348;ENST00000463801	GO:0000226(microtubule cytoskeleton organization);GO:0005516(calmodulin binding);GO:0005737(cytoplasm);GO:0005794(Golgi apparatus);GO:0005798(Golgi-associated vesicle);GO:0005801(cis-Golgi network);GO:0005856(cytoskeleton);GO:0005874(microtubule);GO:0007026(negative regulation of microtubule depolymerization);GO:0008017(microtubule binding);GO:0018009(N-terminal peptidyl-L-cysteine N-palmitoylati…	NA	NA	NA	MAP6 domain containing 1 [Source:HGNC Symbol;Acc:HGNC:25753]	protein_coding;nonsense_mediated_decay;processed_transcript	0.666083	1.85613	1.17177	2.6882	2.09951	1.62561	0.575985	-0.795896	0.0547672	1	down	no
ENSG00000164488	DACT2	ENST00000366795;ENST00000607983;ENST00000366796;ENST00000610183	GO:0002244(hematopoietic progenitor cell differentiation);GO:0003382(epithelial cell morphogenesis);GO:0005080(protein kinase C binding);GO:0005737(cytoplasm);GO:0007162(negative regulation of cell adhesion);GO:0008013(beta-catenin binding);GO:0008134(transcription factor binding);GO:0043588(skin development);GO:0051018(protein kinase A binding);GO:0070097(delta-catenin binding);GO:0072061(inner …	NA	K22154	NA	dishevelled binding antagonist of beta catenin 2 [Source:HGNC Symbol;Acc:HGNC:21231]	protein_coding	1.70538	1.85489	1.68627	1.27791	1.26418	1.00858	1.47762	0.563277	0.055265	1	up	no
ENSG00000196387	ZNF140	ENST00000536790;ENST00000355557;ENST00000356456;ENST00000392041;ENST00000544426;ENST00000412146;ENST00000440984;ENST00000429434;ENST00000319849;ENST00000440550	GO:0000122(negative regulation of transcription by RNA polymerase II);GO:0001227(DNA-binding transcription repressor activity, RNA polymerase II-specific);GO:0003676(nucleic acid binding);GO:0003677(DNA binding);GO:0005515(protein binding);GO:0005634(nucleus);GO:0006355(regulation of transcription, DNA-templated);GO:0043565(sequence-specific DNA binding);GO:0046872(metal ion binding);GO:1990837(s…	05168(Herpes simplex virus 1 infection);05168(Herpes simplex virus 1 infection)	K09228	NA	zinc finger protein 140 [Source:HGNC Symbol;Acc:HGNC:12925]	nonsense_mediated_decay;protein_coding;processed_transcript	0.681845	1.43079	0.47579	0.269726	0.791741	0.211472	2.03342	1.02391	0.0552668	1	up	no
ENSG00000288586	AL357874	ENST00000673624	NA	NA	NA	NA	novel transcript	lncRNA	0.49381	0.192426	0.282634	0.753717	0.629532	0.546379	0.502102	-0.993948	0.0553252	1	down	no
ENSG00000182149	IST1	ENST00000606369;ENST00000378798;ENST00000541571;ENST00000545518;ENST00000378799;ENST00000537571;ENST00000329908;ENST00000538565;ENST00000534994;ENST00000424485;ENST00000538104;ENST00000626438;ENST00000538850;ENST00000536027;ENST00000538709;ENST00000456820;ENST00000544564;ENST00000439924;ENST00000545388;ENST00000541918;ENST00000566536;ENST00000568581;ENST00000541180;ENST00000537613;ENST00000540296…	GO:0000785(chromatin);GO:0005515(protein binding);GO:0005576(extracellular region);GO:0005634(nucleus);GO:0005635(nuclear envelope);GO:0005737(cytoplasm);GO:0005793(endoplasmic reticulum-Golgi intermediate compartment);GO:0005813(centrosome);GO:0005815(microtubule organizing center);GO:0005829(cytosol);GO:0005856(cytoskeleton);GO:0007049(cell cycle);GO:0008104(protein localization);GO:0009838(abs…	04144(Endocytosis);04144(Endocytosis)	K19476	NA	IST1 factor associated with ESCRT-III [Source:HGNC Symbol;Acc:HGNC:28977]	protein_coding;retained_intron;processed_transcript;nonsense_mediated_decay	8.49696	7.04918	10.8079	7.47404	7.2882	4.99023	1.33422	0.415992	0.0553919	1	up	no
ENSG00000105246	EBI3	ENST00000221847;ENST00000599339	GO:0004896(cytokine receptor activity);GO:0005125(cytokine activity);GO:0005515(protein binding);GO:0005576(extracellular region);GO:0005615(extracellular space);GO:0005788(endoplasmic reticulum lumen);GO:0005886(plasma membrane);GO:0006959(humoral immune response);GO:0009897(external side of plasma membrane);GO:0016020(membrane);GO:0017046(peptide hormone binding);GO:0019221(cytokine-mediated si…	NA	NA	NA	Epstein-Barr virus induced 3 [Source:HGNC Symbol;Acc:HGNC:3129]	protein_coding;retained_intron	0.731428	0.78119	0.664111	1.24581	1.24882	1.31767	0.570976	-0.808497	0.0554216	1	down	no
ENSG00000100902	PSMA6	ENST00000554541;ENST00000554843;ENST00000622405;ENST00000261479;ENST00000553809;ENST00000555764;ENST00000628955;ENST00000556221;ENST00000556506;ENST00000554620;ENST00000554457;ENST00000554961;ENST00000540871;ENST00000556167;ENST00000627895;ENST00000555050;ENST00000553688	GO:0000165(MAPK cascade);GO:0000209(protein polyubiquitination);GO:0000502(proteasome complex);GO:0000932(P-body);GO:0002223(stimulatory C-type lectin receptor signaling pathway);GO:0002479(antigen processing and presentation of exogenous peptide antigen via MHC class I, TAP-dependent);GO:0003723(RNA binding);GO:0004175(endopeptidase activity);GO:0004298(threonine-type endopeptidase activity);GO:…	03050(Proteasome);03050(Proteasome)	K02730	EC:3.4.25.1	proteasome 20S subunit alpha 6 [Source:HGNC Symbol;Acc:HGNC:9535]	nonsense_mediated_decay;retained_intron;protein_coding	9.71677	8.55629	12.1395	12.6163	14.266	12.2015	0.778138	-0.361902	0.0554729	1	down	no
ENSG00000213625	LEPROT	ENST00000371065;ENST00000484243;ENST00000497874;ENST00000475108;ENST00000488747;ENST00000613538	GO:0000139(Golgi membrane);GO:0005102(signaling receptor binding);GO:0005515(protein binding);GO:0005768(endosome);GO:0005794(Golgi apparatus);GO:0010008(endosome membrane);GO:0016020(membrane);GO:0016021(integral component of membrane);GO:0032511(late endosome to vacuole transport via multivesicular body sorting pathway);GO:0046426(negative regulation of receptor signaling pathway via JAK-STAT);…	NA	NA	NA	leptin receptor overlapping transcript [Source:HGNC Symbol;Acc:HGNC:29477]	protein_coding;processed_transcript	3.44929	3.99148	14.7117	11.0719	13.3206	14.0049	0.576925	-0.793545	0.0556167	1	down	no
ENSG00000182963	GJC1	ENST00000587113;ENST00000330514;ENST00000592524;ENST00000586347;ENST00000586267;ENST00000587239;ENST00000590758;ENST00000591424	GO:0001570(vasculogenesis);GO:0005216(ion channel activity);GO:0005243(gap junction channel activity);GO:0005515(protein binding);GO:0005789(endoplasmic reticulum membrane);GO:0005886(plasma membrane);GO:0005921(gap junction);GO:0005922(connexin complex);GO:0006936(muscle contraction);GO:0007043(cell-cell junction assembly);GO:0007154(cell communication);GO:0007267(cell-cell signaling);GO:0007268…	NA	NA	NA	gap junction protein gamma 1 [Source:HGNC Symbol;Acc:HGNC:4280]	protein_coding	4.9538	4.48959	4.4334	8.84581	4.52726	5.69723	0.727665	-0.458653	0.0556191	1	down	no
ENSG00000217241	CBX3P9	ENST00000402326	NA	NA	NA	NA	chromobox 3 pseudogene 9 [Source:HGNC Symbol;Acc:HGNC:42881]	processed_pseudogene	10.1674	12.9891	10.587	6.27454	7.7122	8.4082	1.50675	0.591436	0.0556584	1	up	no
ENSG00000246082	NUDT16P1	ENST00000498923;ENST00000513809;ENST00000499077	NA	NA	NA	NA	nudix hydrolase 16 pseudogene 1 [Source:HGNC Symbol;Acc:HGNC:27189]	retained_intron;transcribed_unitary_pseudogene;processed_transcript	0.255539	0.360421	0.49867	0.481677	0.81409	0.769512	0.5397	-0.889771	0.055766	1	down	no
ENSG00000152661	GJA1	ENST00000282561;ENST00000650427;ENST00000649003;ENST00000647564	GO:0000132(establishment of mitotic spindle orientation);GO:0000139(Golgi membrane);GO:0001937(negative regulation of endothelial cell proliferation);GO:0002544(chronic inflammatory response);GO:0002931(response to ischemia);GO:0003104(positive regulation of glomerular filtration);GO:0003158(endothelium development);GO:0005243(gap junction channel activity);GO:0005515(protein binding);GO:0005654(…	04540(Gap junction);05412(Arrhythmogenic right ventricular cardiomyopathy (ARVC));05412(Arrhythmogenic right ventricular cardiomyopathy (ARVC))	NA	NA	gap junction protein alpha 1 [Source:HGNC Symbol;Acc:HGNC:4274]	protein_coding	9.8539	13.309	10.983	7.00203	8.73639	10.306	1.31106	0.390736	0.0558713	1	up	no
ENSG00000138131	LOXL4	ENST00000260702	GO:0004720(protein-lysine 6-oxidase activity);GO:0005044(scavenger receptor activity);GO:0005507(copper ion binding);GO:0005515(protein binding);GO:0005576(extracellular region);GO:0005615(extracellular space);GO:0006897(endocytosis);GO:0016020(membrane);GO:0016491(oxidoreductase activity);GO:0016641(oxidoreductase activity, acting on the CH-NH2 group of donors, oxygen as acceptor);GO:0018057(pep…	NA	K00280	EC:1.4.3.-	lysyl oxidase like 4 [Source:HGNC Symbol;Acc:HGNC:17171]	protein_coding	3.6679	3.09233	3.47524	4.98112	4.53693	4.46293	0.7321	-0.449887	0.0562268	1	down	no
ENSG00000114779	ABHD14B	ENST00000395008;ENST00000487005;ENST00000361143;ENST00000461108;ENST00000315877;ENST00000473912;ENST00000483233;ENST00000525795	GO:0005515(protein binding);GO:0005634(nucleus);GO:0005654(nucleoplasm);GO:0005730(nucleolus);GO:0005737(cytoplasm);GO:0005829(cytosol);GO:0016787(hydrolase activity);GO:0045944(positive regulation of transcription by RNA polymerase II);GO:0050427(3'-phosphoadenosine 5'-phosphosulfate metabolic process);GO:0070062(extracellular exosome);GO:0070062(extracellular exosome)	NA	K13706	NA	abhydrolase domain containing 14B [Source:HGNC Symbol;Acc:HGNC:28235]	protein_coding;processed_transcript;retained_intron	20.7688	19.4395	14.3836	5.92335	21.008	5.98786	1.65836	0.729758	0.056446	1	up	no
ENSG00000027075	PRKCH	ENST00000332981;ENST00000553889;ENST00000553726;ENST00000554835;ENST00000556778;ENST00000555185;ENST00000553846;ENST00000555233;ENST00000536400;ENST00000556164;ENST00000553265;ENST00000555542;ENST00000555382;ENST00000557473;ENST00000556245;ENST00000640011;ENST00000553830;ENST00000552875;ENST00000555604;ENST00000555906;ENST00000557585;ENST00000557559;ENST00000555628;ENST00000555110;ENST00000555082…	GO:0000166(nucleotide binding);GO:0004672(protein kinase activity);GO:0004674(protein serine/threonine kinase activity);GO:0004697(protein kinase C activity);GO:0004698(calcium-dependent protein kinase C activity);GO:0005515(protein binding);GO:0005524(ATP binding);GO:0005737(cytoplasm);GO:0005829(cytosol);GO:0005886(plasma membrane);GO:0006468(protein phosphorylation);GO:0007165(signal transduct…	04270(Vascular smooth muscle contraction);04750(Inflammatory mediator regulation of TRP channels);04750(Inflammatory mediator regulation of TRP channels)	NA	NA	protein kinase C eta [Source:HGNC Symbol;Acc:HGNC:9403]	protein_coding;processed_transcript	0.147441	0.0802525	0.111155	0.217594	0.185674	0.217991	0.545423	-0.874554	0.0565402	1	down	no
ENSG00000119042	SATB2	ENST00000417098;ENST00000443023;ENST00000463386;ENST00000484124;ENST00000428695;ENST00000457245;ENST00000483346;ENST00000440919;ENST00000614512;ENST00000473517;ENST00000260926	GO:0000118(histone deacetylase complex);GO:0000122(negative regulation of transcription by RNA polymerase II);GO:0000790(nuclear chromatin);GO:0000977(RNA polymerase II regulatory region sequence-specific DNA binding);GO:0000978(RNA polymerase II cis-regulatory region sequence-specific DNA binding);GO:0000981(DNA-binding transcription factor activity, RNA polymerase II-specific);GO:0001228(DNA-bi…	NA	K23226	NA	SATB homeobox 2 [Source:HGNC Symbol;Acc:HGNC:21637]	protein_coding;processed_transcript;retained_intron;nonsense_mediated_decay	3.10324	3.02479	2.90363	2.34325	2.45593	2.27491	1.27672	0.352448	0.0566422	1	up	no
ENSG00000181450	ZNF678	ENST00000440339;ENST00000343776;ENST00000397097;ENST00000465266;ENST00000608949	GO:0000978(RNA polymerase II cis-regulatory region sequence-specific DNA binding);GO:0003676(nucleic acid binding);GO:0003677(DNA binding);GO:0005634(nucleus);GO:0006355(regulation of transcription, DNA-templated);GO:0046872(metal ion binding);GO:0046872(metal ion binding)	NA	NA	NA	zinc finger protein 678 [Source:HGNC Symbol;Acc:HGNC:28652]	protein_coding;processed_transcript	0.0593284	0.13836	0.0208942	0.0546781	0.232059	0.270777	0.392066	-1.35083	0.0570613	1	down	no
ENSG00000182902	SLC25A18	ENST00000327451;ENST00000469889;ENST00000399813;ENST00000496051;ENST00000467228;ENST00000497401	GO:0005313(L-glutamate transmembrane transporter activity);GO:0005347(ATP transmembrane transporter activity);GO:0005515(protein binding);GO:0005739(mitochondrion);GO:0005743(mitochondrial inner membrane);GO:0006811(ion transport);GO:0015183(L-aspartate transmembrane transporter activity);GO:0015293(symporter activity);GO:0015810(aspartate transmembrane transport);GO:0015813(L-glutamate transmemb…	NA	K15107	NA	solute carrier family 25 member 18 [Source:HGNC Symbol;Acc:HGNC:10988]	protein_coding;processed_transcript;retained_intron	0.37455	0.334061	0.274913	0.490434	0.796449	0.445651	0.567679	-0.816852	0.0571495	1	down	no
ENSG00000108561	C1QBP	ENST00000225698;ENST00000574444;ENST00000573421;ENST00000573204;ENST00000573406;ENST00000570805;ENST00000576122	GO:0000122(negative regulation of transcription by RNA polymerase II);GO:0001849(complement component C1q complex binding);GO:0002250(adaptive immune response);GO:0002376(immune system process);GO:0003714(transcription corepressor activity);GO:0003729(mRNA binding);GO:0005080(protein kinase C binding);GO:0005515(protein binding);GO:0005540(hyaluronic acid binding);GO:0005576(extracellular region)…	NA	NA	NA	complement C1q binding protein [Source:HGNC Symbol;Acc:HGNC:1243]	protein_coding;retained_intron	115.422	118.081	91.3968	90.3414	89.8243	85.8609	1.22131	0.288427	0.0574029	1	up	no
ENSG00000185112	FAM43A	ENST00000329759	GO:0005515(protein binding)	NA	NA	NA	family with sequence similarity 43 member A [Source:HGNC Symbol;Acc:HGNC:26888]	protein_coding	36.6003	33.8752	33.7514	45.6055	41.423	41.8019	0.809024	-0.305745	0.0574373	1	down	no
ENSG00000134247	PTGFRN	ENST00000393203;ENST00000497385;ENST00000496699	GO:0005515(protein binding);GO:0005783(endoplasmic reticulum);GO:0005789(endoplasmic reticulum membrane);GO:0005794(Golgi apparatus);GO:0009986(cell surface);GO:0014905(myoblast fusion involved in skeletal muscle regeneration);GO:0016020(membrane);GO:0016021(integral component of membrane);GO:0034389(lipid droplet organization);GO:0034389(lipid droplet organization)	NA	NA	NA	prostaglandin F2 receptor inhibitor [Source:HGNC Symbol;Acc:HGNC:9601]	protein_coding;processed_transcript	0.119487	0.0623348	0.136661	0.258172	0.254354	0.117458	0.505541	-0.984101	0.0575368	1	down	no
ENSG00000233622	CYP2T1P	ENST00000641596;ENST00000432607	NA	NA	NA	NA	cytochrome P450 family 2 subfamily T member 1, pseudogene [Source:HGNC Symbol;Acc:HGNC:18852]	processed_transcript;transcribed_unitary_pseudogene	0.366714	0.155727	0.18482	0.393698	0.485874	0.480274	0.520104	-0.943128	0.0576594	1	down	no
ENSG00000100526	CDKN3	ENST00000555837;ENST00000335183;ENST00000458126;ENST00000556305;ENST00000556102;ENST00000543789;ENST00000395577;ENST00000620759;ENST00000216414;ENST00000541304;ENST00000442975;ENST00000611205	GO:0000079(regulation of cyclin-dependent protein serine/threonine kinase activity);GO:0000082(G1/S transition of mitotic cell cycle);GO:0004721(phosphoprotein phosphatase activity);GO:0004722(protein serine/threonine phosphatase activity);GO:0004725(protein tyrosine phosphatase activity);GO:0005515(protein binding);GO:0005737(cytoplasm);GO:0005829(cytosol);GO:0006470(protein dephosphorylation);G…	NA	NA	NA	cyclin dependent kinase inhibitor 3 [Source:HGNC Symbol;Acc:HGNC:1791]	processed_transcript;protein_coding	11.5255	15.435	11.2869	8.54916	9.76116	10.4668	1.32909	0.410439	0.0582517	1	up	no
ENSG00000172954	LCLAT1	ENST00000379509;ENST00000309052;ENST00000465200;ENST00000319406;ENST00000478015;ENST00000476038;ENST00000488144;ENST00000497423;ENST00000466477;ENST00000491680;ENST00000476535;ENST00000465538	GO:0003841(1-acylglycerol-3-phosphate O-acyltransferase activity);GO:0005515(protein binding);GO:0005783(endoplasmic reticulum);GO:0005789(endoplasmic reticulum membrane);GO:0005829(cytosol);GO:0006629(lipid metabolic process);GO:0006654(phosphatidic acid biosynthetic process);GO:0007275(multicellular organism development);GO:0008374(O-acyltransferase activity);GO:0008654(phospholipid biosyntheti…	00561(Glycerolipid metabolism);00564(Glycerophospholipid metabolism);00564(Glycerophospholipid metabolism)	K13513	2.3.1.51;EC:2.3.1.-	lysocardiolipin acyltransferase 1 [Source:HGNC Symbol;Acc:HGNC:26756]	protein_coding;nonsense_mediated_decay;processed_transcript	2.28724	2.5004	1.97673	1.09764	1.9525	1.78298	1.39959	0.485001	0.0583537	1	up	no
ENSG00000076864	RAP1GAP	ENST00000495204;ENST00000290101;ENST00000611549;ENST00000464457;ENST00000447293;ENST00000482984;ENST00000374757;ENST00000471600;ENST00000542643;ENST00000317967;ENST00000374761;ENST00000374765;ENST00000374763	GO:0000139(Golgi membrane);GO:0003924(GTPase activity);GO:0005096(GTPase activator activity);GO:0005515(protein binding);GO:0005769(early endosome);GO:0005794(Golgi apparatus);GO:0005829(cytosol);GO:0007165(signal transduction);GO:0007411(axon guidance);GO:0016020(membrane);GO:0017016(Ras GTPase binding);GO:0030424(axon);GO:0030425(dendrite);GO:0030695(GTPase regulator activity);GO:0042803(protei…	04015(Rap1 signaling pathway);04015(Rap1 signaling pathway)	K17700	NA	RAP1 GTPase activating protein [Source:HGNC Symbol;Acc:HGNC:9858]	protein_coding;retained_intron;processed_transcript;nonsense_mediated_decay	0.603132	0.565732	0.784468	0.927678	1.02276	1.04353	0.652422	-0.616122	0.0587528	1	down	no
ENSG00000267801	AC087289	ENST00000586076	NA	NA	NA	NA	novel transcript, antisense to TRIM47	lncRNA	0.64766	0.479175	0.68972	0.258145	0.376166	0.403911	1.74968	0.80709	0.0587805	1	up	no
ENSG00000131100	ATP6V1E1	ENST00000481365;ENST00000399796;ENST00000399798;ENST00000253413;ENST00000484653;ENST00000460085;ENST00000478963;ENST00000413576;ENST00000473248	GO:0005515(protein binding);GO:0005737(cytoplasm);GO:0005765(lysosomal membrane);GO:0005768(endosome);GO:0005829(cytosol);GO:0005902(microvillus);GO:0006811(ion transport);GO:0008286(insulin receptor signaling pathway);GO:0008553(proton-exporting ATPase activity, phosphorylative mechanism);GO:0016241(regulation of macroautophagy);GO:0016324(apical plasma membrane);GO:0016469(proton-transporting t…	00190(Oxidative phosphorylation);04145(Phagosome);04150(mTOR signaling pathway);04721(Synaptic vesicle cycle);04966(Collecting duct acid secretion);05110(Vibrio cholerae infection);05120(Epithelial cell signaling in Helicobacter pylori infection);05165(Human papillomavirus infection);05323(Rheumatoid arthritis);05323(Rheumatoid arthritis)	NA	NA	ATPase H+ transporting V1 subunit E1 [Source:HGNC Symbol;Acc:HGNC:857]	retained_intron;protein_coding;processed_transcript	23.3314	24.0101	25.0612	32.2529	25.1726	33.9169	0.792652	-0.335241	0.0588273	1	down	no
ENSG00000103485	QPRT	ENST00000395384;ENST00000564967;ENST00000219771;ENST00000449759;ENST00000562473	GO:0003824(catalytic activity);GO:0004514(nicotinate-nucleotide diphosphorylase (carboxylating) activity);GO:0005515(protein binding);GO:0005737(cytoplasm);GO:0005829(cytosol);GO:0009435(NAD biosynthetic process);GO:0016740(transferase activity);GO:0016757(transferase activity, transferring glycosyl groups);GO:0016763(transferase activity, transferring pentosyl groups);GO:0019363(pyridine nucleot…	00760(Nicotinate and nicotinamide metabolism);00760(Nicotinate and nicotinamide metabolism)	K00767	EC:2.4.2.19	quinolinate phosphoribosyltransferase [Source:HGNC Symbol;Acc:HGNC:9755]	protein_coding;retained_intron;processed_transcript	3.19984	2.55189	3.52305	3.54261	4.803	4.5979	0.716558	-0.480844	0.0590111	1	down	no
ENSG00000134982	APC	ENST00000504915;ENST00000507379;ENST00000257430;ENST00000508376;ENST00000505084;ENST00000509732;ENST00000512211;ENST00000502371;ENST00000505350;ENST00000508624	GO:0000281(mitotic cytokinesis);GO:0000776(kinetochore);GO:0001708(cell fate specification);GO:0005515(protein binding);GO:0005634(nucleus);GO:0005654(nucleoplasm);GO:0005737(cytoplasm);GO:0005813(centrosome);GO:0005829(cytosol);GO:0005856(cytoskeleton);GO:0005874(microtubule);GO:0005881(cytoplasmic microtubule);GO:0005886(plasma membrane);GO:0005912(adherens junction);GO:0005923(bicellular tight…	04310(Wnt signaling pathway);04390(Hippo signaling pathway);04550(Signaling pathways regulating pluripotency of stem cells);04810(Regulation of actin cytoskeleton);04934(Cushing syndrome);05165(Human papillomavirus infection);05200(Pathways in cancer);05206(MicroRNAs in cancer);05210(Colorectal cancer);05213(Endometrial cancer);05217(Basal cell carcinoma);05224(Breast cancer);05225(Hepatocellular…	NA	NA	APC regulator of WNT signaling pathway [Source:HGNC Symbol;Acc:HGNC:583]	protein_coding;retained_intron;nonsense_mediated_decay	0.329576	0.385329	1.1692	0.865811	1.75264	0.815649	0.548647	-0.866049	0.059349	1	down	no
ENSG00000067182	TNFRSF1A	ENST00000536717;ENST00000543359;ENST00000162749;ENST00000366159;ENST00000534885;ENST00000539372;ENST00000535958;ENST00000536194;ENST00000540022;ENST00000437813;ENST00000440083;ENST00000535038;ENST00000537842;ENST00000538363;ENST00000543995;ENST00000543048	GO:0000139(Golgi membrane);GO:0002947(tumor necrosis factor receptor superfamily complex);GO:0003176(aortic valve development);GO:0003177(pulmonary valve development);GO:0003332(negative regulation of extracellular matrix constituent secretion);GO:0005031(tumor necrosis factor-activated receptor activity);GO:0005515(protein binding);GO:0005576(extracellular region);GO:0005615(extracellular space)…	04010(MAPK signaling pathway);04060(Cytokine-cytokine receptor interaction);04064(NF-kappa B signaling pathway);04071(Sphingolipid signaling pathway);04150(mTOR signaling pathway);04210(Apoptosis);04215(Apoptosis - multiple species);04217(Necroptosis);04380(Osteoclast differentiation);04668(TNF signaling pathway);04920(Adipocytokine signaling pathway);04931(Insulin resistance);04932(Non-alcoholic…	K03158	NA	TNF receptor superfamily member 1A [Source:HGNC Symbol;Acc:HGNC:11916]	retained_intron;processed_transcript;protein_coding;nonsense_mediated_decay	25.417	25.753	24.6675	18.824	18.2161	24.2712	1.23693	0.306759	0.0594545	1	up	no
ENSG00000205336	ADGRG1	ENST00000562631;ENST00000456916;ENST00000562558;ENST00000673126;ENST00000388813;ENST00000567835;ENST00000564729;ENST00000570044;ENST00000568618;ENST00000566123;ENST00000567553;ENST00000566187;ENST00000561969;ENST00000567154;ENST00000562467;ENST00000562682;ENST00000564103;ENST00000569372;ENST00000569158;ENST00000563445;ENST00000562003;ENST00000564722;ENST00000568909;ENST00000568791;ENST00000564360…	GO:0001525(angiogenesis);GO:0004888(transmembrane signaling receptor activity);GO:0004930(G protein-coupled receptor activity);GO:0005515(protein binding);GO:0005518(collagen binding);GO:0005576(extracellular region);GO:0005886(plasma membrane);GO:0005887(integral component of plasma membrane);GO:0007155(cell adhesion);GO:0007165(signal transduction);GO:0007166(cell surface receptor signaling pat…	NA	K08450	NA	adhesion G protein-coupled receptor G1 [Source:HGNC Symbol;Acc:HGNC:4512]	protein_coding;processed_transcript;nonsense_mediated_decay;retained_intron	3.01308	5.19506	4.33543	5.43265	5.57504	5.59532	0.7555	-0.404496	0.059917	1	down	no
ENSG00000180573	H2AC6	ENST00000314088;ENST00000377791;ENST00000602637	GO:0000786(nucleosome);GO:0000790(nuclear chromatin);GO:0003674(molecular_function);GO:0003677(DNA binding);GO:0005634(nucleus);GO:0005654(nucleoplasm);GO:0005694(chromosome);GO:0006325(chromatin organization);GO:0006342(chromatin silencing);GO:0008285(negative regulation of cell population proliferation);GO:0046982(protein heterodimerization activity);GO:0070062(extracellular exosome);GO:0070062…	04217(Necroptosis);05034(Alcoholism);05322(Systemic lupus erythematosus);05322(Systemic lupus erythematosus)	K11251	NA	H2A clustered histone 6 [Source:HGNC Symbol;Acc:HGNC:4733]	nonsense_mediated_decay;protein_coding	6.44247	7.20352	7.81832	13.0124	8.07459	9.08604	0.711374	-0.491319	0.0600149	1	down	no
ENSG00000221978	CCNL2	ENST00000496007;ENST00000408918;ENST00000418865;ENST00000400809;ENST00000463260;ENST00000482365;ENST00000481223;ENST00000482621;ENST00000488340;ENST00000471930;ENST00000469113;ENST00000480646;ENST00000425598;ENST00000408952;ENST00000492998;ENST00000480479;ENST00000497013;ENST00000505849;ENST00000463895;ENST00000473872	GO:0000079(regulation of cyclin-dependent protein serine/threonine kinase activity);GO:0005515(protein binding);GO:0005634(nucleus);GO:0005654(nucleoplasm);GO:0006357(regulation of transcription by RNA polymerase II);GO:0016538(cyclin-dependent protein serine/threonine kinase regulator activity);GO:0016607(nuclear speck);GO:0042025(host cell nucleus);GO:0043231(intracellular membrane-bounded orga…	NA	NA	NA	cyclin L2 [Source:HGNC Symbol;Acc:HGNC:20570]	retained_intron;protein_coding;nonsense_mediated_decay;processed_transcript	6.69847	8.86619	14.0922	7.25485	6.96814	7.65415	1.35561	0.438942	0.0600481	1	up	no
ENSG00000228253	MT-ATP8	ENST00000361851	GO:0000276(mitochondrial proton-transporting ATP synthase complex, coupling factor F(o));GO:0005739(mitochondrion);GO:0005743(mitochondrial inner membrane);GO:0005753(mitochondrial proton-transporting ATP synthase complex);GO:0006754(ATP biosynthetic process);GO:0006811(ion transport);GO:0015078(proton transmembrane transporter activity);GO:0015986(ATP synthesis coupled proton transport);GO:00160…	00190(Oxidative phosphorylation);04714(Thermogenesis);05010(Alzheimer disease);05012(Parkinson disease);05016(Huntington disease)	K02125	NA	mitochondrially encoded ATP synthase membrane subunit 8 [Source:HGNC Symbol;Acc:HGNC:7415]	protein_coding	4855.43	5347.09	5053.57	4048.11	4662.9	3972.48	1.20283	0.266432	0.0602388	1	up	no
ENSG00000126091	ST3GAL3	ENST00000645644;ENST00000647134;ENST00000262915;ENST00000361400;ENST00000646027;ENST00000347631;ENST00000351035;ENST00000372368;ENST00000646776;ENST00000647237;ENST00000645705;ENST00000645117;ENST00000533997;ENST00000372369;ENST00000531993;ENST00000332628;ENST00000642194;ENST00000372366;ENST00000642934;ENST00000533933;ENST00000646113;ENST00000647148;ENST00000484868;ENST00000531451;ENST00000372362…	GO:0000139(Golgi membrane);GO:0003836(beta-galactoside (CMP) alpha-2,3-sialyltransferase activity);GO:0005576(extracellular region);GO:0005794(Golgi apparatus);GO:0006486(protein glycosylation);GO:0008118(N-acetyllactosaminide alpha-2,3-sialyltransferase activity);GO:0008373(sialyltransferase activity);GO:0016020(membrane);GO:0016021(integral component of membrane);GO:0016266(O-glycan processing)…	00514(Other types of O-glycan biosynthesis);00515(Mannose type O-glycan biosynthesis);00533(Glycosaminoglycan biosynthesis - keratan sulfate);00601(Glycosphingolipid biosynthesis - lacto and neolacto series);00601(Glycosphingolipid biosynthesis - lacto and neolacto series)	K00781	EC:2.4.99.6	ST3 beta-galactoside alpha-2,3-sialyltransferase 3 [Source:HGNC Symbol;Acc:HGNC:10866]	retained_intron;nonsense_mediated_decay;protein_coding;processed_transcript	0.450945	0.39327	0.482762	0.654922	0.634619	0.587021	0.707132	-0.499948	0.0606154	1	down	no
ENSG00000196218	RYR1	ENST00000359596;ENST00000593677;ENST00000601514;ENST00000355481;ENST00000599547;ENST00000600337;ENST00000593322;ENST00000596431;ENST00000594111;ENST00000594335	GO:0000166(nucleotide binding);GO:0001666(response to hypoxia);GO:0002020(protease binding);GO:0003151(outflow tract morphogenesis);GO:0005216(ion channel activity);GO:0005219(ryanodine-sensitive calcium-release channel activity);GO:0005245(voltage-gated calcium channel activity);GO:0005262(calcium channel activity);GO:0005509(calcium ion binding);GO:0005515(protein binding);GO:0005516(calmodulin…	04020(Calcium signaling pathway);04371(Apelin signaling pathway);04713(Circadian entrainment);04730(Long-term depression);04921(Oxytocin signaling pathway);04921(Oxytocin signaling pathway)	K04961	NA	ryanodine receptor 1 [Source:HGNC Symbol;Acc:HGNC:10483]	protein_coding;retained_intron;nonsense_mediated_decay	2.5102	2.39295	2.42194	3.36239	3.02575	2.89517	0.78906	-0.341792	0.0608718	1	down	no
ENSG00000229124	VIM-AS1	ENST00000664157;ENST00000661048;ENST00000605833;ENST00000437232	NA	NA	NA	NA	VIM antisense RNA 1 [Source:HGNC Symbol;Acc:HGNC:44879]	lncRNA	0.362531	0.565391	0.371771	0.356985	1.49518	0.801068	0.489852	-1.02958	0.0610321	1	down	no
ENSG00000182836	PLCXD3	ENST00000377801;ENST00000328457	GO:0005515(protein binding);GO:0005737(cytoplasm);GO:0006629(lipid metabolic process);GO:0007165(signal transduction);GO:0008081(phosphoric diester hydrolase activity);GO:0016042(lipid catabolic process);GO:0016787(hydrolase activity);GO:0016787(hydrolase activity)	NA	NA	NA	phosphatidylinositol specific phospholipase C X domain containing 3 [Source:HGNC Symbol;Acc:HGNC:31822]	protein_coding	0.375784	0.273897	0.237543	0.14229	0.182472	0.193977	1.71035	0.774289	0.0614577	1	up	no
ENSG00000188985	DHFRP1	ENST00000579682	NA	NA	NA	NA	dihydrofolate reductase pseudogene 1 [Source:HGNC Symbol;Acc:HGNC:2862]	processed_pseudogene	32.461	32.8068	39.299	31.4744	26.3712	13.7952	1.4596	0.545574	0.0614689	1	up	no
ENSG00000204920	ZNF155	ENST00000270014;ENST00000407951;ENST00000590615;ENST00000591532;ENST00000588531;ENST00000586454;ENST00000587302;ENST00000590411;ENST00000611002	GO:0003676(nucleic acid binding);GO:0003677(DNA binding);GO:0005515(protein binding);GO:0005634(nucleus);GO:0006355(regulation of transcription, DNA-templated);GO:0046872(metal ion binding);GO:0046872(metal ion binding)	05168(Herpes simplex virus 1 infection);05168(Herpes simplex virus 1 infection)	K09228	NA	zinc finger protein 155 [Source:HGNC Symbol;Acc:HGNC:12940]	protein_coding;retained_intron	1.00761	1.22856	0.611683	0.766995	0.515175	0.255975	1.85148	0.888682	0.0615902	1	up	no
ENSG00000140577	CRTC3	ENST00000268184;ENST00000420329;ENST00000560927;ENST00000561290;ENST00000561218;ENST00000558005;ENST00000558619;ENST00000560320;ENST00000560047;ENST00000560098;ENST00000558167;ENST00000561255;ENST00000561119;ENST00000558496	GO:0005515(protein binding);GO:0005634(nucleus);GO:0005654(nucleoplasm);GO:0005737(cytoplasm);GO:0005829(cytosol);GO:0008140(cAMP response element binding protein binding);GO:0016032(viral process);GO:0032793(positive regulation of CREB transcription factor activity);GO:0042116(macrophage activation);GO:0043951(negative regulation of cAMP-mediated signaling);GO:0045944(positive regulation of tran…	05166(Human T-cell leukemia virus 1 infection);05166(Human T-cell leukemia virus 1 infection)	K16334	NA	CREB regulated transcription coactivator 3 [Source:HGNC Symbol;Acc:HGNC:26148]	protein_coding;retained_intron;processed_transcript	2.6809	2.58182	2.58808	2.70761	3.74374	3.79701	0.766055	-0.38448	0.0617749	1	down	no
ENSG00000142619	PADI3	ENST00000375460	GO:0004668(protein-arginine deiminase activity);GO:0005509(calcium ion binding);GO:0005515(protein binding);GO:0005634(nucleus);GO:0005737(cytoplasm);GO:0005829(cytosol);GO:0006325(chromatin organization);GO:0016787(hydrolase activity);GO:0018101(protein citrullination);GO:0036414(histone citrullination);GO:0042802(identical protein binding)	NA	K01481	EC:3.5.3.15	peptidyl arginine deiminase 3 [Source:HGNC Symbol;Acc:HGNC:18337]	protein_coding	1.38401	1.53285	1.65034	2.39952	1.8503	2.56101	0.67058	-0.576518	0.0618845	1	down	no
ENSG00000196159	FAT4	ENST00000394329;ENST00000509444;ENST00000335110;ENST00000674496	GO:0001658(branching involved in ureteric bud morphogenesis);GO:0001822(kidney development);GO:0003007(heart morphogenesis);GO:0005509(calcium ion binding);GO:0005515(protein binding);GO:0005886(plasma membrane);GO:0007009(plasma membrane organization);GO:0007155(cell adhesion);GO:0007156(homophilic cell adhesion via plasma membrane adhesion molecules);GO:0007157(heterophilic cell-cell adhesion v…	04392(Hippo signaling pathway - multiple species);04392(Hippo signaling pathway - multiple species)	K16669	NA	FAT atypical cadherin 4 [Source:HGNC Symbol;Acc:HGNC:23109]	protein_coding;retained_intron	1.33495	1.76132	1.24084	0.821025	1.12749	1.28449	1.34151	0.423857	0.0619474	1	up	no
ENSG00000008517	IL32	ENST00000548807;ENST00000548476;ENST00000526464;ENST00000325568;ENST00000552664;ENST00000548246;ENST00000525643;ENST00000525228;ENST00000552936;ENST00000548652;ENST00000528652;ENST00000549213;ENST00000675975;ENST00000533097;ENST00000529699;ENST00000444393;ENST00000525377;ENST00000529550;ENST00000525003;ENST00000440815;ENST00000396890;ENST00000551513;ENST00000613483;ENST00000396887;ENST00000532247…	GO:0005125(cytokine activity);GO:0005515(protein binding);GO:0005576(extracellular region);GO:0005615(extracellular space);GO:0005829(cytosol);GO:0006952(defense response);GO:0006955(immune response);GO:0007155(cell adhesion);GO:0016020(membrane);GO:0019221(cytokine-mediated signaling pathway);GO:0019221(cytokine-mediated signaling pathway)	04060(Cytokine-cytokine receptor interaction);04060(Cytokine-cytokine receptor interaction)	NA	NA	interleukin 32 [Source:HGNC Symbol;Acc:HGNC:16830]	protein_coding;retained_intron	3.28353	1.55124	2.0126	3.87091	3.66916	2.95725	0.652297	-0.616399	0.0619534	1	down	no
ENSG00000119242	CCDC92	ENST00000238156;ENST00000545891;ENST00000545135;ENST00000535556;ENST00000539761;ENST00000544798;ENST00000542348;ENST00000539551;ENST00000545037	GO:0005515(protein binding);GO:0005654(nucleoplasm);GO:0005737(cytoplasm);GO:0005813(centrosome);GO:0005814(centriole);GO:0005856(cytoskeleton);GO:0042802(identical protein binding);GO:0043231(intracellular membrane-bounded organelle);GO:0043231(intracellular membrane-bounded organelle)	NA	K16452	NA	coiled-coil domain containing 92 [Source:HGNC Symbol;Acc:HGNC:29563]	protein_coding;processed_transcript	1.48836	3.04036	1.32966	3.2274	3.02617	2.3754	0.67892	-0.558687	0.0620127	1	down	no
ENSG00000181704	YIPF6	ENST00000374622;ENST00000462683;ENST00000451537;ENST00000374643;ENST00000496576;ENST00000462972;ENST00000470730	GO:0000138(Golgi trans cisterna);GO:0000139(Golgi membrane);GO:0005515(protein binding);GO:0005783(endoplasmic reticulum);GO:0005794(Golgi apparatus);GO:0005797(Golgi medial cisterna);GO:0005801(cis-Golgi network);GO:0005802(trans-Golgi network);GO:0016020(membrane);GO:0016021(integral component of membrane);GO:0030134(COPII-coated ER to Golgi transport vesicle);GO:0042802(identical protein bindi…	NA	K22943	NA	Yip1 domain family member 6 [Source:HGNC Symbol;Acc:HGNC:28304]	protein_coding;processed_transcript	1.95869	2.38363	3.57891	4.56761	2.00709	5.65709	0.647593	-0.62684	0.0621274	1	down	no
ENSG00000170421	KRT8	ENST00000546897;ENST00000549176;ENST00000552551;ENST00000293308;ENST00000551318;ENST00000546583;ENST00000552150;ENST00000546826;ENST00000550170;ENST00000619952;ENST00000546921;ENST00000547031;ENST00000548998;ENST00000546542;ENST00000549198;ENST00000547176;ENST00000546900	GO:0005515(protein binding);GO:0005634(nucleus);GO:0005654(nucleoplasm);GO:0005737(cytoplasm);GO:0005829(cytosol);GO:0005882(intermediate filament);GO:0005911(cell-cell junction);GO:0016010(dystrophin-associated glycoprotein complex);GO:0016032(viral process);GO:0016327(apicolateral plasma membrane);GO:0016363(nuclear matrix);GO:0030018(Z disc);GO:0031424(keratinization);GO:0033209(tumor necrosis…	NA	K07605	NA	keratin 8 [Source:HGNC Symbol;Acc:HGNC:6446]	protein_coding;retained_intron;processed_transcript;nonsense_mediated_decay	448.539	410.903	383.011	538.583	470.204	504.388	0.82109	-0.284388	0.0621292	1	down	no
ENSG00000109917	ZPR1	ENST00000429220;ENST00000227322;ENST00000449430;ENST00000431973;ENST00000425791;ENST00000366405;ENST00000444935;ENST00000498065;ENST00000487030	GO:0000226(microtubule cytoskeleton organization);GO:0001833(inner cell mass cell proliferation);GO:0001834(trophectodermal cell proliferation);GO:0005515(protein binding);GO:0005634(nucleus);GO:0005654(nucleoplasm);GO:0005730(nucleolus);GO:0005737(cytoplasm);GO:0006397(mRNA processing);GO:0007165(signal transduction);GO:0008270(zinc ion binding);GO:0008283(cell population proliferation);GO:00083…	NA	K06874	NA	ZPR1 zinc finger [Source:HGNC Symbol;Acc:HGNC:13051]	protein_coding;nonsense_mediated_decay;processed_transcript;retained_intron	16.5352	14.9736	16.3598	22.6009	16.422	21.0772	0.79648	-0.328291	0.0625325	1	down	no
ENSG00000130684	ZNF337	ENST00000252979;ENST00000376436;ENST00000481610	GO:0003676(nucleic acid binding);GO:0003677(DNA binding);GO:0003700(DNA-binding transcription factor activity);GO:0005515(protein binding);GO:0005634(nucleus);GO:0006355(regulation of transcription, DNA-templated);GO:0043565(sequence-specific DNA binding);GO:0046872(metal ion binding);GO:0046872(metal ion binding)	05168(Herpes simplex virus 1 infection);05168(Herpes simplex virus 1 infection)	K09228	NA	zinc finger protein 337 [Source:HGNC Symbol;Acc:HGNC:15809]	protein_coding;processed_transcript	1.32633	1.48041	1.5286	2.46428	1.56376	2.31832	0.683122	-0.549785	0.0625822	1	down	no
[truncated: 60,055 more rows]
