# Supplementary material for: Long noncoding RNA SOX2OT promotes pancreatic cancer cell migration and invasion through destabilizing FUS protein via ubiquitination
Source: Cell Death Discov. 2021 Sep 22;7:261. doi: 10.1038/s41420-021-00640-8 (PMC8458496; doi:10.1038/s41420-021-00640-8)
Supplement: Supplementary file 3 — Table S3 [file 41420_2021_640_MOESM3_ESM.xlsx]

## Sheet: Sheet1
gene_id	gene_name	transcript_id	GO	KEGG	KO_ENTRY	EC	Description	trans_type
ENSG00000288534	AP001931	ENST00000673781;ENST00000674060;ENST00000673810;ENST00000674116	NA	NA	NA	NA	TMX2-CTNND1 readthrough (NMD candidate)	nonsense_mediated_decay
ENSG00000286192	AC069288	ENST00000651235	GO:0008168(methyltransferase activity);GO:0032259(methylation)	NA	NA	NA	Novel protein	nonsense_mediated_decay
ENSG00000284292	AC004922	ENST00000638617;ENST00000441989	GO:0003779(actin binding);GO:0005515(protein binding);GO:0005634(nucleus);GO:0005856(cytoskeleton);GO:0005885(Arp2/3 protein complex);GO:0015629(actin cytoskeleton);GO:0030833(regulation of actin filament polymerization);GO:0034314(Arp2/3 complex-mediated actin nucleation);GO:0034314(Arp2/3 complex-mediated actin nucleation)	NA	NA	NA	novel protein, ARPC1A and ARPC1B readthrough	protein_coding;nonsense_mediated_decay
ENSG00000278974	AC093909	ENST00000624757	NA	NA	NA	NA	tec	TEC
ENSG00000275496	CU633906	ENST00000617746;ENST00000619488;ENST00000621924;ENST00000624446;ENST00000623575;ENST00000623506;ENST00000623405	NA	NA	NA	NA	uncharacterized LOC102724701 [Source:NCBI gene (formerly Entrezgene);Acc:102724701]	lncRNA
ENSG00000272410	AC022384	ENST00000450534;ENST00000437082	GO:0006259(DNA metabolic process);GO:0016788(hydrolase activity, acting on ester bonds);GO:0016888(endodeoxyribonuclease activity, producing 5'-phosphomonoesters);GO:0016888(endodeoxyribonuclease activity, producing 5'-phosphomonoesters)	NA	NA	NA	novel protein	nonsense_mediated_decay
ENSG00000268173	AC007192	ENST00000593731	NA	NA	NA	NA	novel protein, readthrough between PIK3R2 and IFI30	nonsense_mediated_decay
ENSG00000260342	AC138811	ENST00000567078	GO:0003735(structural constituent of ribosome);GO:0005784(Sec61 translocon complex);GO:0005840(ribosome);GO:0006412(translation);GO:0006613(cotranslational protein targeting to membrane);GO:0016020(membrane);GO:0016021(integral component of membrane)	NA	NA	NA	novel protein	protein_coding
ENSG00000257315	ZBED6	ENST00000550078	GO:0000122(negative regulation of transcription by RNA polymerase II);GO:0000790(nuclear chromatin);GO:0000981(DNA-binding transcription factor activity, RNA polymerase II-specific);GO:0001835(blastocyst hatching);GO:0003677(DNA binding);GO:0005634(nucleus);GO:0005730(nucleolus);GO:0045892(negative regulation of transcription, DNA-templated);GO:0046872(metal ion binding);GO:0046983(protein dimeri…	NA	NA	NA	zinc finger BED-type containing 6 [Source:HGNC Symbol;Acc:HGNC:33273]	protein_coding
ENSG00000256966	AL513165	ENST00000544475;ENST00000537239;ENST00000541804	GO:0005742(mitochondrial outer membrane translocase complex);GO:0005742(mitochondrial outer membrane translocase complex)	NA	NA	NA	novel transcript	processed_transcript;nonsense_mediated_decay
ENSG00000254612	DNAJB6P1	ENST00000526843	NA	NA	NA	NA	DNAJB6 pseudogene 1 [Source:HGNC Symbol;Acc:HGNC:54754]	processed_pseudogene
ENSG00000254221	PCDHGB1	ENST00000611598;ENST00000523390	GO:0005509(calcium ion binding);GO:0005886(plasma membrane);GO:0005887(integral component of plasma membrane);GO:0007155(cell adhesion);GO:0007156(homophilic cell adhesion via plasma membrane adhesion molecules);GO:0016020(membrane);GO:0016021(integral component of membrane);GO:0030426(growth cone);GO:0030426(growth cone)	NA	K16496	NA	protocadherin gamma subfamily B, 1 [Source:HGNC Symbol;Acc:HGNC:8708]	protein_coding
ENSG00000248592	STIMATE-MUSTN1	ENST00000495552;ENST00000514466;ENST00000504329	GO:0002062(chondrocyte differentiation);GO:0005634(nucleus);GO:0016020(membrane);GO:0016021(integral component of membrane);GO:0035988(chondrocyte proliferation);GO:0042246(tissue regeneration);GO:0042246(tissue regeneration)	NA	NA	NA	STIMATE-MUSTN1 readthrough [Source:HGNC Symbol;Acc:HGNC:38834]	retained_intron;protein_coding
ENSG00000240184	PCDHGC3	ENST00000617641;ENST00000308177;ENST00000622656;ENST00000622836;ENST00000616230;ENST00000611950;ENST00000617222;ENST00000621008	GO:0005509(calcium ion binding);GO:0005886(plasma membrane);GO:0005887(integral component of plasma membrane);GO:0007155(cell adhesion);GO:0007156(homophilic cell adhesion via plasma membrane adhesion molecules);GO:0016020(membrane);GO:0016021(integral component of membrane);GO:0016339(calcium-dependent cell-cell adhesion via plasma membrane cell adhesion molecules);GO:0050808(synapse organizatio…	NA	K16497	NA	protocadherin gamma subfamily C, 3 [Source:HGNC Symbol;Acc:HGNC:8716]	protein_coding;processed_transcript
ENSG00000234882	EIF3EP1	ENST00000433978	NA	NA	NA	NA	eukaryotic translation initiation factor 3 subunit E pseudogene 1 [Source:HGNC Symbol;Acc:HGNC:6102]	processed_pseudogene
ENSG00000234648	AL162151	ENST00000448875	NA	NA	NA	NA	pseudogene similar to part of ribosomal protein L3 (RPL3)	processed_pseudogene
ENSG00000231259	ANAPC1P2	ENST00000452554	NA	NA	NA	NA	ANAPC1 pseudogene 2 [Source:HGNC Symbol;Acc:HGNC:54708]	unprocessed_pseudogene
ENSG00000226688	ENTPD1-AS1	ENST00000669283;ENST00000661794;ENST00000449419;ENST00000665049;ENST00000451364;ENST00000414006;ENST00000452942;ENST00000656604;ENST00000662079;ENST00000661142;ENST00000427846;ENST00000452728;ENST00000671110;ENST00000427300;ENST00000661375;ENST00000666945;ENST00000653870;ENST00000454638;ENST00000669099;ENST00000449197;ENST00000664887;ENST00000667840;ENST00000668038;ENST00000668159;ENST00000444375…	NA	NA	NA	NA	ENTPD1 antisense RNA 1 [Source:HGNC Symbol;Acc:HGNC:45203]	lncRNA
ENSG00000223799	IL10RB-DT	ENST00000411998	NA	NA	NA	NA	IL10RB divergent transcript [Source:HGNC Symbol;Acc:HGNC:44303]	lncRNA
ENSG00000198794	SCAMP5	ENST00000565923;ENST00000562212;ENST00000562765;ENST00000567529;ENST00000562327;ENST00000361900;ENST00000568081;ENST00000568423;ENST00000565989;ENST00000568119;ENST00000566872;ENST00000564491;ENST00000564779;ENST00000425597;ENST00000567920;ENST00000564141;ENST00000567535;ENST00000568018	GO:0000139(Golgi membrane);GO:0005515(protein binding);GO:0005768(endosome);GO:0005794(Golgi apparatus);GO:0005886(plasma membrane);GO:0006887(exocytosis);GO:0015031(protein transport);GO:0016020(membrane);GO:0016021(integral component of membrane);GO:0030054(cell junction);GO:0030672(synaptic vesicle membrane);GO:0031410(cytoplasmic vesicle);GO:0032588(trans-Golgi network membrane);GO:0034976(re…	NA	K19995	NA	secretory carrier membrane protein 5 [Source:HGNC Symbol;Acc:HGNC:30386]	processed_transcript;protein_coding;nonsense_mediated_decay;retained_intron
ENSG00000198040	ZNF84	ENST00000539354;ENST00000545299;ENST00000536123;ENST00000438628;ENST00000543124;ENST00000392319;ENST00000535439;ENST00000327668;ENST00000543758;ENST00000542874;ENST00000539686;ENST00000540031;ENST00000539098;ENST00000441040;ENST00000542358;ENST00000543310	GO:0003676(nucleic acid binding);GO:0003677(DNA binding);GO:0005515(protein binding);GO:0005634(nucleus);GO:0006355(regulation of transcription, DNA-templated);GO:0008270(zinc ion binding);GO:0046872(metal ion binding);GO:0046872(metal ion binding)	05168(Herpes simplex virus 1 infection);05168(Herpes simplex virus 1 infection)	K09228	NA	zinc finger protein 84 [Source:HGNC Symbol;Acc:HGNC:13159]	protein_coding;retained_intron
ENSG00000197483	ZNF628	ENST00000391718;ENST00000591164;ENST00000598519	GO:0000978(RNA polymerase II cis-regulatory region sequence-specific DNA binding);GO:0003676(nucleic acid binding);GO:0003677(DNA binding);GO:0003700(DNA-binding transcription factor activity);GO:0005515(protein binding);GO:0005634(nucleus);GO:0006355(regulation of transcription, DNA-templated);GO:0046872(metal ion binding);GO:0046872(metal ion binding)	NA	NA	NA	zinc finger protein 628 [Source:HGNC Symbol;Acc:HGNC:28054]	protein_coding
ENSG00000189367	KIAA0408	ENST00000368281;ENST00000483725;ENST00000465254;ENST00000487331;ENST00000472335	GO:0005515(protein binding);GO:0005515(protein binding)	NA	NA	NA	KIAA0408 [Source:HGNC Symbol;Acc:HGNC:21636]	retained_intron;protein_coding
ENSG00000176788	BASP1	ENST00000322611;ENST00000616743;ENST00000606445	GO:0000785(chromatin);GO:0000976(transcription regulatory region sequence-specific DNA binding);GO:0003714(transcription corepressor activity);GO:0005634(nucleus);GO:0005737(cytoplasm);GO:0005856(cytoskeleton);GO:0005886(plasma membrane);GO:0007356(thorax and anterior abdomen determination);GO:0008180(COP9 signalosome);GO:0008406(gonad development);GO:0016020(membrane);GO:0016363(nuclear matrix);…	NA	K17272	NA	brain abundant membrane attached signal protein 1 [Source:HGNC Symbol;Acc:HGNC:957]	protein_coding
ENSG00000174151	CYB561D1	ENST00000310611;ENST00000420578;ENST00000430195;ENST00000369868;ENST00000527072;ENST00000496961;ENST00000528785;ENST00000393709;ENST00000533024	GO:0005515(protein binding);GO:0016020(membrane);GO:0016021(integral component of membrane);GO:0016491(oxidoreductase activity);GO:0020037(heme binding);GO:0046872(metal ion binding);GO:0055114(oxidation-reduction process);GO:0055114(oxidation-reduction process)	NA	NA	NA	cytochrome b561 family member D1 [Source:HGNC Symbol;Acc:HGNC:26804]	protein_coding
ENSG00000167774	AC010323	ENST00000598884	NA	NA	NA	NA	novel transcript	nonsense_mediated_decay
ENSG00000162490	DRAXIN	ENST00000294485	GO:0005515(protein binding);GO:0005576(extracellular region);GO:0007275(multicellular organism development);GO:0007411(axon guidance);GO:0016055(Wnt signaling pathway);GO:0021516(dorsal spinal cord development);GO:0021528(commissural neuron differentiation in spinal cord);GO:0030517(negative regulation of axon extension);GO:0030900(forebrain development);GO:0043524(negative regulation of neuron a…	NA	NA	NA	dorsal inhibitory axon guidance protein [Source:HGNC Symbol;Acc:HGNC:25054]	protein_coding
ENSG00000153048	CARHSP1	ENST00000562843;ENST00000311052;ENST00000396593;ENST00000611932;ENST00000563815;ENST00000562586;ENST00000567554;ENST00000565287;ENST00000570125;ENST00000569398;ENST00000568117;ENST00000568968;ENST00000618335;ENST00000567908;ENST00000569572;ENST00000561530;ENST00000619881;ENST00000610831;ENST00000614449;ENST00000567626	GO:0000177(cytoplasmic exosome (RNase complex));GO:0000932(P-body);GO:0003676(nucleic acid binding);GO:0003723(RNA binding);GO:0003730(mRNA 3'-UTR binding);GO:0005515(protein binding);GO:0005737(cytoplasm);GO:0005829(cytosol);GO:0019902(phosphatase binding);GO:0035556(intracellular signal transduction);GO:0043186(P granule);GO:0043488(regulation of mRNA stability);GO:0043488(regulation of mRNA st…	NA	NA	NA	calcium regulated heat stable protein 1 [Source:HGNC Symbol;Acc:HGNC:17150]	protein_coding;retained_intron;processed_transcript
ENSG00000150687	PRSS23	ENST00000280258;ENST00000527521;ENST00000533902;ENST00000532572;ENST00000532234;ENST00000531521;ENST00000528769;ENST00000531475;ENST00000533880	GO:0004252(serine-type endopeptidase activity);GO:0005515(protein binding);GO:0005576(extracellular region);GO:0005634(nucleus);GO:0005788(endoplasmic reticulum lumen);GO:0006508(proteolysis);GO:0008233(peptidase activity);GO:0008236(serine-type peptidase activity);GO:0016787(hydrolase activity);GO:0043687(post-translational protein modification);GO:0044267(cellular protein metabolic process);GO:…	NA	K09627	EC:3.4.21.-	serine protease 23 [Source:HGNC Symbol;Acc:HGNC:14370]	protein_coding;retained_intron;nonsense_mediated_decay;processed_transcript
ENSG00000149948	HMGA2	ENST00000403681;ENST00000354636;ENST00000393578;ENST00000545998;ENST00000541363;ENST00000537275;ENST00000537429;ENST00000536545;ENST00000393577;ENST00000425208;ENST00000539662	GO:0000122(negative regulation of transcription by RNA polymerase II);GO:0000228(nuclear chromosome);GO:0000785(chromatin);GO:0000976(transcription regulatory region sequence-specific DNA binding);GO:0000978(RNA polymerase II cis-regulatory region sequence-specific DNA binding);GO:0001227(DNA-binding transcription repressor activity, RNA polymerase II-specific);GO:0001228(DNA-binding transcriptio…	05202(Transcriptional misregulation in cancer);05206(MicroRNAs in cancer);05206(MicroRNAs in cancer)	K09283	NA	high mobility group AT-hook 2 [Source:HGNC Symbol;Acc:HGNC:5009]	protein_coding;retained_intron;nonsense_mediated_decay
ENSG00000138696	BMPR1B	ENST00000515059;ENST00000509540;ENST00000506363;ENST00000440890;ENST00000264568;ENST00000394931;ENST00000512312;ENST00000502683;ENST00000672698	GO:0000166(nucleotide binding);GO:0001501(skeletal system development);GO:0001502(cartilage condensation);GO:0001550(ovarian cumulus expansion);GO:0001654(eye development);GO:0002062(chondrocyte differentiation);GO:0002063(chondrocyte development);GO:0004672(protein kinase activity);GO:0004674(protein serine/threonine kinase activity);GO:0004675(transmembrane receptor protein serine/threonine kin…	04060(Cytokine-cytokine receptor interaction);04350(TGF-beta signaling pathway);04360(Axon guidance);04390(Hippo signaling pathway);04550(Signaling pathways regulating pluripotency of stem cells);05418(Fluid shear stress and atherosclerosis);05418(Fluid shear stress and atherosclerosis)	NA	NA	bone morphogenetic protein receptor type 1B [Source:HGNC Symbol;Acc:HGNC:1077]	protein_coding;processed_transcript
ENSG00000137699	TRIM29	ENST00000341846;ENST00000533302;ENST00000524664;ENST00000526881;ENST00000529495;ENST00000524816;ENST00000475051;ENST00000532195;ENST00000529044;ENST00000532833;ENST00000530919;ENST00000524956;ENST00000530470;ENST00000525887;ENST00000531555;ENST00000529011;ENST00000529040;ENST00000528870;ENST00000526161;ENST00000525327;ENST00000627238	GO:0000122(negative regulation of transcription by RNA polymerase II);GO:0002039(p53 binding);GO:0002376(immune system process);GO:0005515(protein binding);GO:0005737(cytoplasm);GO:0005764(lysosome);GO:0005912(adherens junction);GO:0008270(zinc ion binding);GO:0042802(identical protein binding);GO:0045087(innate immune response);GO:0046872(metal ion binding);GO:0098609(cell-cell adhesion);GO:0098…	NA	K12010	NA	tripartite motif containing 29 [Source:HGNC Symbol;Acc:HGNC:17274]	protein_coding;processed_transcript;nonsense_mediated_decay;retained_intron
ENSG00000135114	OASL	ENST00000257570;ENST00000339275;ENST00000543677;ENST00000620239	GO:0001730(2'-5'-oligoadenylate synthetase activity);GO:0002376(immune system process);GO:0003677(DNA binding);GO:0003723(RNA binding);GO:0003725(double-stranded RNA binding);GO:0005515(protein binding);GO:0005524(ATP binding);GO:0005634(nucleus);GO:0005654(nucleoplasm);GO:0005730(nucleolus);GO:0005737(cytoplasm);GO:0005829(cytosol);GO:0006955(immune response);GO:0009615(response to virus);GO:001…	05165(Human papillomavirus infection);05165(Human papillomavirus infection)	K14608	NA	2'-5'-oligoadenylate synthetase like [Source:HGNC Symbol;Acc:HGNC:8090]	protein_coding
ENSG00000126895	AVPR2	ENST00000337474;ENST00000646375;ENST00000370049;ENST00000434679;ENST00000430697	GO:0001992(regulation of systemic arterial blood pressure by vasopressin);GO:0003084(positive regulation of systemic arterial blood pressure);GO:0003091(renal water homeostasis);GO:0004930(G protein-coupled receptor activity);GO:0005000(vasopressin receptor activity);GO:0005515(protein binding);GO:0005768(endosome);GO:0005783(endoplasmic reticulum);GO:0005794(Golgi apparatus);GO:0005886(plasma me…	04072(Phospholipase D signaling pathway);04080(Neuroactive ligand-receptor interaction);04962(Vasopressin-regulated water reabsorption);04962(Vasopressin-regulated water reabsorption)	NA	NA	arginine vasopressin receptor 2 [Source:HGNC Symbol;Acc:HGNC:897]	protein_coding;nonsense_mediated_decay
ENSG00000116667	C1orf21	ENST00000235307;ENST00000477517;ENST00000648109;ENST00000675148;ENST00000367514;ENST00000675061;ENST00000675405;ENST00000489143	GO:0005515(protein binding);GO:0005515(protein binding)	NA	NA	NA	chromosome 1 open reading frame 21 [Source:HGNC Symbol;Acc:HGNC:15494]	protein_coding;processed_transcript;nonsense_mediated_decay
ENSG00000114115	RBP1	ENST00000619087;ENST00000617459;ENST00000487424;ENST00000474490;ENST00000672186;ENST00000483943;ENST00000232219;ENST00000492918	GO:0001523(retinoid metabolic process);GO:0002138(retinoic acid biosynthetic process);GO:0005501(retinoid binding);GO:0005515(protein binding);GO:0005654(nucleoplasm);GO:0005737(cytoplasm);GO:0005811(lipid droplet);GO:0005829(cytosol);GO:0006776(vitamin A metabolic process);GO:0008289(lipid binding);GO:0016918(retinal binding);GO:0019841(retinol binding);GO:0030852(regulation of granulocyte diffe…	NA	NA	NA	retinol binding protein 1 [Source:HGNC Symbol;Acc:HGNC:9919]	protein_coding;nonsense_mediated_decay;retained_intron
ENSG00000113532	ST8SIA4	ENST00000231461;ENST00000507360;ENST00000451528;ENST00000523381	GO:0000139(Golgi membrane);GO:0001574(ganglioside biosynthetic process);GO:0003828(alpha-N-acetylneuraminate alpha-2,8-sialyltransferase activity);GO:0005794(Golgi apparatus);GO:0006464(cellular protein modification process);GO:0006486(protein glycosylation);GO:0006491(N-glycan processing);GO:0007399(nervous system development);GO:0008373(sialyltransferase activity);GO:0009311(oligosaccharide met…	NA	NA	NA	ST8 alpha-N-acetyl-neuraminide alpha-2,8-sialyltransferase 4 [Source:HGNC Symbol;Acc:HGNC:10871]	protein_coding;processed_transcript;nonsense_mediated_decay
ENSG00000105879	CBLL1	ENST00000440859;ENST00000222597;ENST00000432748;ENST00000415884;ENST00000493361;ENST00000479443;ENST00000420796;ENST00000487517	GO:0000151(ubiquitin ligase complex);GO:0004842(ubiquitin-protein transferase activity);GO:0005515(protein binding);GO:0005634(nucleus);GO:0005654(nucleoplasm);GO:0005737(cytoplasm);GO:0005829(cytosol);GO:0007162(negative regulation of cell adhesion);GO:0007275(multicellular organism development);GO:0016567(protein ubiquitination);GO:0016607(nuclear speck);GO:0016740(transferase activity);GO:0030…	NA	K15685	EC:2.3.2.27	Cbl proto-oncogene like 1 [Source:HGNC Symbol;Acc:HGNC:21225]	protein_coding;nonsense_mediated_decay;retained_intron
ENSG00000101331	CCM2L	ENST00000452892;ENST00000262659	GO:0003209(cardiac atrium morphogenesis);GO:0003222(ventricular trabecula myocardium morphogenesis);GO:0003674(molecular_function);GO:0005515(protein binding);GO:0005575(cellular_component);GO:0008150(biological_process);GO:0032091(negative regulation of protein binding);GO:0034111(negative regulation of homotypic cell-cell adhesion);GO:0042060(wound healing);GO:0055017(cardiac muscle tissue grow…	NA	NA	NA	CCM2 like scaffold protein [Source:HGNC Symbol;Acc:HGNC:16153]	protein_coding
ENSG00000082458	DLG3	ENST00000542398;ENST00000374355;ENST00000461646;ENST00000463252;ENST00000194900;ENST00000374360;ENST00000496931;ENST00000494493;ENST00000489733;ENST00000466140	GO:0000165(MAPK cascade);GO:0001736(establishment of planar polarity);GO:0005515(protein binding);GO:0005615(extracellular space);GO:0005737(cytoplasm);GO:0005829(cytosol);GO:0005886(plasma membrane);GO:0005911(cell-cell junction);GO:0005923(bicellular tight junction);GO:0008022(protein C-terminus binding);GO:0008285(negative regulation of cell population proliferation);GO:0008328(ionotropic glut…	04390(Hippo signaling pathway);04530(Tight junction);05165(Human papillomavirus infection);05165(Human papillomavirus infection)	K21098	NA	discs large MAGUK scaffold protein 3 [Source:HGNC Symbol;Acc:HGNC:2902]	protein_coding;processed_transcript;retained_intron
ENSG00000063322	MED29	ENST00000315588;ENST00000599417;ENST00000615911;ENST00000594368;ENST00000596297;ENST00000600973	GO:0005515(protein binding);GO:0005634(nucleus);GO:0005654(nucleoplasm);GO:0016592(mediator complex);GO:0016592(mediator complex)	NA	K15142	NA	mediator complex subunit 29 [Source:HGNC Symbol;Acc:HGNC:23074]	protein_coding;nonsense_mediated_decay
